# Supplementary material for: Intra- and inter­molecular C—H⋯F hydrogen bonds in the crystal structure of 1,2-bis­[2-(2,3,4,5-tetra­fluoro­phen­yl)ethyn­yl]benzene
Source: Acta Crystallogr E Crystallogr Commun. 2024 Nov 22;80(Pt 12):1298–301. doi: 10.1107/S2056989024010995 (PMC11789178; doi:10.1107/S2056989024010995)
Supplement: Supplementary file 1 [file e-80-01298-sup1.cif]

##############################################################################
#                                                                            #
# This CIF contains the data in a paper accepted for publication in          #
# Acta Crystallographica Section E. It conforms to the requirements of       #
# Notes for Authors for Acta Crystallographica Section E, and has been       #
# peer reviewed under the auspices of the IUCr Commission on Journals.       #
#                                                                            #
# Full details of the Crystallographic Information File format               #
# are given in the paper "The Crystallographic Information File (CIF):       #
# a New Standard Archive File for Crystallography" by S. R. Hall, F. H.      #
# Allen and I. D. Brown [Acta Cryst. (1991), A47, 655-685].                  #
#                                                                            #
# The current version of the core CIF dictionary is obtainable from          #
# ftp://ftp.iucr.org/pub/cif_core.dic.                                       #
#                                                                            #
# Software is freely available for graphical display of the structure(s)     #
# in this CIF. For information consult the CIF software page                 #
# http://www.iucr.org/resources/cif/software.                                #
#                                                                            #
# This file may be used for bona fide research purposes within the           #
# scientific community so long as proper attribution is given to the journal # 
# article from which it was obtained.                                        #
#                                                                            #
##############################################################################
data_I
_audit_creation_method     'SHELXL 2018/3'
_journal_date_recd_electronic     2024-09-23
_journal_date_accepted     2024-11-12
_journal_name_full     'Acta Crystallographica, Section E'
_journal_year     2024
_journal_volume     80
_journal_issue      1
_journal_page_first     0
_journal_page_last     0
_journal_paper_category     GO
_journal_paper_doi     10.1107/S2056989024010995
_journal_coeditor_code     JY2054
_publ_contact_author_name     'Eric Bosch'
_publ_contact_author_address
;
Chemistry and Biochemistry Department
Missouri State University
901 South National Avenue
Springfield MO 65897
USA
;
_publ_contact_author_email     ericbosch@missouristate.edu
_publ_contact_author_fax     ?
_publ_contact_author_phone     ?
_publ_section_title
;
Intra- and intermolecular C----H...F hydrogen bonds in the crystal structure of
1,2-bis[2-(2,3,4,5-tetrafluorophenyl)ethynyl]benzene
;
_publ_section_title_footnote     .
loop_
    _publ_author_name
    _publ_author_footnote
    _publ_author_address
    'Bosch, Eric' .
;
Chemistry and Biochemistry Department
Missouri State University
901 South National Avenue
Springfield MO 65897
USA
;
    'Bowling, Nathan P.' .
;
Department of Chemistry
University of Wisconsin-Stevens Point
2101 Fourth Avenue,
Stevens Point, WI 54481,
USA
;
_publ_section_synopsis
;
The structure of the aryl ethynylene molecule,
1,2-<i>bis</i>-(2,3,4,5-tetrafluorophenylethynyl) benzene includes two unique
molecules in the unit cell. Both feature intramolecular <i>sp</i>^2^-C---H...F
hydrogen bonds in addition to intermolecular C---H...F hydrogen bonds.
;
_chemical_name_systematic
;
1,2-Bis[2-(2,3,4,5-tetrafluorophenyl)ethynyl]benzene
;
_chemical_name_common     ?
_chemical_formula_moiety     'C22 H6 F8'
_chemical_formula_sum     'C22 H6 F8'
_chemical_formula_iupac     'C22 H6 F8'
_chemical_formula_weight     422.27
_chemical_melting_point     ?
_space_group_crystal_system     monoclinic
_space_group_name_H-M_alt     'P 21/c'
_space_group_name_Hall     '-P 2ybc'
loop_
    _space_group_symop_operation_xyz
    'x, y, z'
    '-x, y+1/2, -z+1/2'
    '-x, -y, -z'
    'x, -y-1/2, z-1/2'
_cell_length_a     21.8447(13)
_cell_length_b     13.0140(8)
_cell_length_c     12.1123(7)
_cell_angle_alpha     90
_cell_angle_beta     92.6200(10)
_cell_angle_gamma     90
_cell_volume     3439.8(4)
_cell_formula_units_Z     8
_cell_measurement_reflns_used     7323
_cell_measurement_theta_min     2.30
_cell_measurement_theta_max     27.11
_cell_measurement_temperature     100(2)
_exptl_crystal_description     block
_exptl_crystal_colour     colourless
_exptl_crystal_size_max     0.25
_exptl_crystal_size_mid     0.25
_exptl_crystal_size_min     0.15
_exptl_crystal_density_diffrn     1.631
_exptl_crystal_density_meas     ?
_exptl_crystal_density_method     ?
_exptl_crystal_F_000     1680
_exptl_absorpt_coefficient_mu     0.156
_exptl_absorpt_correction_type     multi-scan
_exptl_absorpt_process_details
;
(SADABS; Krause <i>et al.</i>,  2015)
;
_exptl_absorpt_correction_T_min     0.6718
_exptl_absorpt_correction_T_max     0.7455
_diffrn_ambient_temperature     100(2)
_diffrn_radiation_type     MoK\a
_diffrn_radiation_wavelength     0.71073
_diffrn_radiation_source     'fine-focus sealed tube'
_diffrn_radiation_monochromator     'graphite'
_diffrn_measurement_device_type     'Bruker APEXII CCD'
_diffrn_measurement_method     'phi and omega scans'
_diffrn_detector_area_resol_mean     8.3660
_diffrn_reflns_number     44014
_diffrn_reflns_av_R_equivalents     0.0479
_diffrn_reflns_av_unetI/netI     0.0315
_diffrn_reflns_theta_min     1.822
_diffrn_reflns_theta_max     27.160
_diffrn_reflns_theta_full     25.242
_diffrn_measured_fraction_theta_max     0.999
_diffrn_measured_fraction_theta_full     1.000
_diffrn_reflns_limit_h_min     -28
_diffrn_reflns_limit_h_max     28
_diffrn_reflns_limit_k_min     -16
_diffrn_reflns_limit_k_max     16
_diffrn_reflns_limit_l_min     -15
_diffrn_reflns_limit_l_max     15
_refine_special_details     ?
_reflns_number_total     7632
_reflns_number_gt     5101
_reflns_threshold_expression     'I > 2\s(I)'
_refine_ls_structure_factor_coef     Fsqd
_refine_ls_matrix_type     full
_refine_ls_R_factor_all     0.0723
_refine_ls_R_factor_gt     0.0395
_refine_ls_wR_factor_gt     0.0930
_refine_ls_wR_factor_ref     0.1114
_refine_ls_goodness_of_fit_ref     1.007
_refine_ls_restrained_S_all     1.006
_refine_ls_number_reflns     7632
_refine_ls_number_parameters     557
_refine_ls_number_restraints     4
_refine_ls_hydrogen_treatment     mixed
_refine_ls_weighting_scheme     calc
_refine_ls_weighting_details
              'w=1/[\s^2^(Fo^2^)+(0.0515P)^2^+1.1150P] where P=(Fo^2^+2Fc^2^)/3'
_atom_sites_solution_hydrogens     mixed
_atom_sites_solution_primary     dual
_atom_sites_solution_secondary     diffmap
_refine_ls_shift/su_max     0.001
_refine_ls_shift/su_mean     0.000
_refine_diff_density_max     0.230
_refine_diff_density_min     -0.286
_refine_ls_extinction_method     none
_refine_ls_extinction_coef     .
loop_
    _atom_type_symbol
    _atom_type_description
    _atom_type_scat_dispersion_real
    _atom_type_scat_dispersion_imag
    _atom_type_scat_source
    'C' 'C' 0.0033 0.0016
                         'International Tables Vol C Tables 4.2.6.8 and 6.1.1.4'
    'H' 'H' 0.0000 0.0000
                         'International Tables Vol C Tables 4.2.6.8 and 6.1.1.4'
    'F' 'F' 0.0171 0.0103
                         'International Tables Vol C Tables 4.2.6.8 and 6.1.1.4'
_computing_data_collection
;
APEX2 (Bruker, 2012)
;
_computing_cell_refinement
;
SAINT (Bruker, 2012)
;
_computing_data_reduction
;
SAINT (Bruker, 2012)
;
_computing_structure_solution
;
<i>SHELXT2018/2</i> (Sheldrick, 2015a)
;
_computing_structure_refinement
;
<i>SHELXL2018/3</i> (Sheldrick, 2015b)
;
_computing_molecular_graphics
;
X-SEED (Barbour, 2020)
;
_computing_publication_material     ?
loop_
    _atom_site_type_symbol
    _atom_site_label
    _atom_site_fract_x
    _atom_site_fract_y
    _atom_site_fract_z
    _atom_site_U_iso_or_equiv
    _atom_site_adp_type
    _atom_site_calc_flag
    _atom_site_occupancy
    _atom_site_disorder_assembly
    _atom_site_disorder_group
    F F1 0.77779(5) 0.93658(8) 0.51579(9) 0.0338(3) Uani d 1 . .
    C C1 0.79548(8) 0.86262(14) 0.58746(14) 0.0214(4) Uani d 1 . .
    F F2 0.75740(5) 0.73905(9) 0.45920(8) 0.0314(3) Uani d 1 . .
    C C2 0.78455(8) 0.76168(14) 0.55770(14) 0.0212(4) Uani d 1 . .
    F F3 0.79008(5) 0.58519(8) 0.60076(9) 0.0298(3) Uani d 1 . .
    C C3 0.80089(8) 0.68326(14) 0.62972(15) 0.0218(4) Uani d 1 . .
    F F4 0.84323(5) 0.63004(8) 0.80143(9) 0.0340(3) Uani d 1 . .
    C C4 0.82795(8) 0.70779(14) 0.73179(15) 0.0227(4) Uani d 1 . .
    F F5 0.92433(5) 0.84712(8) 0.98359(9) 0.0322(3) Uani d 1 . .
    C C5 0.83980(8) 0.80741(14) 0.76191(15) 0.0235(4) Uani d 1 . .
    F F6 0.97196(5) 0.70715(8) 1.12628(9) 0.0321(3) Uani d 1 . .
    C C6 0.82350(8) 0.88797(14) 0.68959(14) 0.0207(4) Uani d 1 . .
    F F7 1.01924(5) 0.76616(9) 1.32791(9) 0.0320(3) Uani d 1 . .
    C C7 0.83445(8) 0.99237(15) 0.72119(15) 0.0233(4) Uani d 1 . .
    F F8 1.01963(5) 0.96706(9) 1.38461(9) 0.0367(3) Uani d 1 . .
    C C8 0.84329(8) 1.07804(14) 0.75469(15) 0.0216(4) Uani d 1 . .
    F F9 0.71615(5) 0.16630(8) 0.47865(8) 0.0280(3) Uani d 1 . .
    C C9 0.84968(8) 1.18143(13) 0.79439(14) 0.0192(4) Uani d 1 . .
    F F10 0.74191(5) 0.36203(8) 0.53715(8) 0.0291(3) Uani d 1 . .
    C C10 0.82886(8) 1.26325(14) 0.72793(15) 0.0215(4) Uani d 1 . .
    H H10 0.812171 1.250130 0.655498 0.026 Uiso calc 1 . .
    F F11 0.72140(5) 0.51762(8) 0.39096(9) 0.0273(3) Uani d 1 . .
    C C11 0.83237(8) 1.36323(14) 0.76679(15) 0.0229(4) Uani d 1 . .
    H H11 0.817786 1.418206 0.721180 0.027 Uiso calc 1 . .
    F F12 0.67428(5) 0.47675(8) 0.18546(9) 0.0314(3) Uani d 1 . .
    C C12 0.85710(8) 1.38342(14) 0.87206(15) 0.0245(4) Uani d 1 . .
    H H12 0.859125 1.452112 0.898504 0.029 Uiso calc 1 . .
    F F13 0.57293(5) 0.25053(8) 0.01742(8) 0.0246(2) Uani d 1 . .
    C C13 0.87890(8) 1.30360(14) 0.93890(15) 0.0225(4) Uani d 1 . .
    H H13 0.896161 1.318106 1.010618 0.027 Uiso calc 1 . .
    F F14 0.52464(5) 0.39200(8) -0.12408(8) 0.0275(3) Uani d 1 . .
    C C14 0.87566(8) 1.20176(14) 0.90146(15) 0.0199(4) Uani d 1 . .
    F F15 0.47673(5) 0.33454(8) -0.32557(8) 0.0269(3) Uani d 1 . .
    C C15 0.89857(8) 1.12068(14) 0.97172(14) 0.0212(4) Uani d 1 . .
    F F16 0.47389(5) 0.13386(8) -0.38270(8) 0.0274(3) Uani d 1 . .
    C C16 0.91961(8) 1.05709(14) 1.03384(15) 0.0230(4) Uani d 1 . .
    C C17 0.94577(8) 0.98316(14) 1.11011(15) 0.0210(4) Uani d 1 . .
    C C18 0.94714(8) 0.87951(14) 1.08257(14) 0.0220(4) Uani d 1 . .
    C C19 0.97165(8) 0.80652(14) 1.15475(15) 0.0226(4) Uani d 1 . .
    C C20 0.99584(8) 0.83679(14) 1.25661(15) 0.0234(4) Uani d 1 . .
    C C21 0.99569(8) 0.94005(15) 1.28511(15) 0.0243(4) Uani d 1 . .
    C C22 0.97135(8) 1.01266(15) 1.21354(15) 0.0231(4) Uani d 1 . .
    C C23 0.70518(8) 0.24157(14) 0.40448(14) 0.0192(4) Uani d 1 . .
    C C24 0.71860(8) 0.34157(14) 0.43517(14) 0.0198(4) Uani d 1 . .
    C C25 0.70821(8) 0.42049(14) 0.36111(15) 0.0204(4) Uani d 1 . .
    C C26 0.68407(8) 0.39796(14) 0.25635(14) 0.0205(4) Uani d 1 . .
    C C27 0.67024(8) 0.29921(14) 0.22483(14) 0.0195(4) Uani d 1 . .
    C C28 0.68050(8) 0.21840(14) 0.29938(14) 0.0189(4) Uani d 1 . .
    C C29 0.66737(8) 0.11407(14) 0.26837(14) 0.0204(4) Uani d 1 . .
    C C30 0.65718(8) 0.02747(14) 0.23943(14) 0.0198(4) Uani d 1 . .
    C C31 0.64841(7) -0.07709(13) 0.20536(14) 0.0177(4) Uani d 1 . .
    C C32 0.66839(8) -0.15734(14) 0.27533(15) 0.0222(4) Uani d 1 . .
    H H32 0.686437 -0.141961 0.346255 0.027 Uiso calc 1 . .
    C C33 0.66212(8) -0.25874(14) 0.24218(15) 0.0238(4) Uani d 1 . .
    H H33 0.675455 -0.312447 0.290666 0.029 Uiso calc 1 . .
    C C34 0.63633(8) -0.28225(14) 0.13805(16) 0.0241(4) Uani d 1 . .
    H H34 0.632677 -0.351878 0.115140 0.029 Uiso calc 1 . .
    C C35 0.61592(8) -0.20398(14) 0.06754(15) 0.0205(4) Uani d 1 . .
    H H35 0.598433 -0.220417 -0.003519 0.025 Uiso calc 1 . .
    C C36 0.62093(7) -0.10131(13) 0.10035(14) 0.0179(4) Uani d 1 . .
    C C37 0.59700(8) -0.02175(13) 0.02839(14) 0.0181(4) Uani d 1 . .
    C C38 0.57445(8) 0.04127(14) -0.03304(14) 0.0195(4) Uani d 1 . .
    C C39 0.54855(7) 0.11567(13) -0.10834(14) 0.0176(4) Uani d 1 . .
    C C40 0.54873(7) 0.21924(13) -0.08080(13) 0.0176(4) Uani d 1 . .
    C C41 0.52474(8) 0.29280(13) -0.15302(14) 0.0191(4) Uani d 1 . .
    C C42 0.50012(8) 0.26319(13) -0.25523(14) 0.0195(4) Uani d 1 . .
    C C43 0.49908(8) 0.16028(13) -0.28360(14) 0.0194(4) Uani d 1 . .
    C C44 0.52294(8) 0.08682(14) -0.21200(15) 0.0200(4) Uani d 1 . .
    H H5 0.8594(7) 0.8242(13) 0.8339(12) 0.015(4) Uiso d 1 . .
    H H44 0.5228(8) 0.0162(11) -0.2305(14) 0.018(5) Uiso d 1 . .
    H H27 0.6514(7) 0.2864(13) 0.1527(12) 0.014(4) Uiso d 1 . .
    H H22 0.9727(8) 1.0835(12) 1.2336(16) 0.026(5) Uiso d 1 . .
loop_
    _atom_site_aniso_label
    _atom_site_aniso_U_11
    _atom_site_aniso_U_22
    _atom_site_aniso_U_33
    _atom_site_aniso_U_12
    _atom_site_aniso_U_13
    _atom_site_aniso_U_23
    F1 0.0503(7) 0.0241(6) 0.0262(6) 0.0040(5) -0.0059(5) 0.0067(5)
    C1 0.0253(10) 0.0191(9) 0.0195(9) 0.0047(7) -0.0006(7) 0.0053(7)
    F2 0.0432(7) 0.0315(6) 0.0186(6) 0.0005(5) -0.0095(5) -0.0030(5)
    C2 0.0226(9) 0.0255(10) 0.0154(9) 0.0020(7) -0.0022(7) -0.0020(7)
    F3 0.0379(6) 0.0175(6) 0.0334(6) -0.0002(5) -0.0056(5) -0.0036(5)
    C3 0.0235(9) 0.0167(9) 0.0252(10) 0.0004(7) 0.0008(7) -0.0035(7)
    F4 0.0479(7) 0.0234(6) 0.0295(6) 0.0036(5) -0.0115(5) 0.0081(5)
    C4 0.0266(10) 0.0186(10) 0.0226(9) 0.0046(7) -0.0027(7) 0.0048(8)
    F5 0.0398(7) 0.0300(6) 0.0255(6) 0.0037(5) -0.0113(5) -0.0024(5)
    C5 0.0250(10) 0.0238(10) 0.0212(10) 0.0022(8) -0.0030(8) -0.0010(8)
    F6 0.0379(7) 0.0192(6) 0.0384(7) 0.0034(5) -0.0070(5) -0.0005(5)
    C6 0.0217(9) 0.0185(9) 0.0220(9) 0.0015(7) 0.0020(7) -0.0014(7)
    F7 0.0364(6) 0.0286(6) 0.0301(6) 0.0063(5) -0.0084(5) 0.0103(5)
    C7 0.0233(10) 0.0234(10) 0.0231(10) 0.0021(7) 0.0007(7) 0.0001(8)
    F8 0.0482(7) 0.0361(7) 0.0244(6) 0.0038(6) -0.0141(5) -0.0029(5)
    C8 0.0215(9) 0.0220(10) 0.0211(9) 0.0020(7) 0.0011(7) 0.0014(8)
    F9 0.0400(7) 0.0231(6) 0.0207(6) 0.0033(5) -0.0024(5) 0.0060(4)
    C9 0.0175(8) 0.0174(9) 0.0227(9) -0.0001(7) 0.0008(7) 0.0011(7)
    F10 0.0370(6) 0.0323(6) 0.0172(5) 0.0008(5) -0.0077(5) -0.0052(5)
    C10 0.0204(9) 0.0237(10) 0.0203(9) 0.0008(7) -0.0002(7) 0.0034(8)
    F11 0.0329(6) 0.0173(6) 0.0313(6) -0.0022(4) -0.0020(5) -0.0053(5)
    C11 0.0228(9) 0.0191(9) 0.0267(10) 0.0023(7) 0.0006(7) 0.0070(8)
    F12 0.0454(7) 0.0208(6) 0.0272(6) 0.0037(5) -0.0070(5) 0.0072(5)
    C12 0.0268(10) 0.0167(9) 0.0301(10) -0.0009(7) 0.0034(8) 0.0010(8)
    F13 0.0309(6) 0.0263(6) 0.0157(5) 0.0022(4) -0.0079(4) -0.0021(4)
    C13 0.0233(9) 0.0224(10) 0.0216(10) -0.0013(7) -0.0014(7) -0.0009(8)
    F14 0.0409(7) 0.0160(5) 0.0249(6) 0.0038(5) -0.0063(5) -0.0018(4)
    C14 0.0175(8) 0.0188(9) 0.0233(9) -0.0006(7) 0.0008(7) 0.0040(7)
    F15 0.0367(6) 0.0211(6) 0.0218(6) 0.0040(5) -0.0093(5) 0.0074(4)
    C15 0.0211(9) 0.0211(10) 0.0212(9) 0.0003(7) -0.0005(7) -0.0005(8)
    F16 0.0377(6) 0.0263(6) 0.0171(5) -0.0037(5) -0.0113(5) 0.0001(4)
    C16 0.0226(9) 0.0232(10) 0.0232(10) 0.0005(8) 0.0011(7) 0.0003(8)
    C17 0.0189(9) 0.0205(9) 0.0236(9) 0.0020(7) -0.0004(7) 0.0042(8)
    C18 0.0205(9) 0.0249(10) 0.0203(9) 0.0005(7) -0.0031(7) 0.0017(8)
    C19 0.0217(9) 0.0177(9) 0.0283(10) 0.0031(7) -0.0013(7) 0.0008(8)
    C20 0.0214(9) 0.0236(10) 0.0248(10) 0.0041(7) -0.0025(7) 0.0077(8)
    C21 0.0255(10) 0.0259(10) 0.0211(9) -0.0003(8) -0.0038(7) -0.0001(8)
    C22 0.0240(10) 0.0201(10) 0.0249(10) 0.0009(7) -0.0011(8) 0.0010(8)
    C23 0.0198(9) 0.0202(10) 0.0176(9) 0.0037(7) 0.0010(7) 0.0030(7)
    C24 0.0193(9) 0.0251(10) 0.0145(8) 0.0005(7) -0.0030(7) -0.0037(7)
    C25 0.0225(9) 0.0156(9) 0.0231(9) 0.0003(7) 0.0004(7) -0.0035(7)
    C26 0.0225(9) 0.0201(9) 0.0188(9) 0.0032(7) -0.0010(7) 0.0050(7)
    C27 0.0210(9) 0.0213(10) 0.0158(9) 0.0015(7) -0.0027(7) -0.0010(7)
    C28 0.0179(8) 0.0203(9) 0.0185(9) 0.0010(7) 0.0020(7) -0.0021(7)
    C29 0.0197(9) 0.0225(10) 0.0190(9) 0.0014(7) -0.0001(7) -0.0005(8)
    C30 0.0195(9) 0.0231(10) 0.0163(9) 0.0006(7) -0.0023(7) 0.0015(7)
    C31 0.0174(8) 0.0168(9) 0.0187(9) 0.0007(7) -0.0006(7) 0.0021(7)
    C32 0.0237(9) 0.0230(10) 0.0193(9) 0.0020(7) -0.0047(7) 0.0032(8)
    C33 0.0237(9) 0.0197(10) 0.0276(10) 0.0024(7) -0.0030(8) 0.0088(8)
    C34 0.0249(10) 0.0165(9) 0.0307(10) 0.0023(7) -0.0025(8) 0.0019(8)
    C35 0.0206(9) 0.0217(10) 0.0191(9) 0.0000(7) -0.0025(7) 0.0002(7)
    C36 0.0166(8) 0.0182(9) 0.0190(9) -0.0004(7) 0.0002(7) 0.0035(7)
    C37 0.0191(9) 0.0179(9) 0.0170(9) -0.0007(7) -0.0016(7) -0.0006(7)
    C38 0.0187(9) 0.0215(10) 0.0182(9) -0.0005(7) -0.0007(7) 0.0012(7)
    C39 0.0148(8) 0.0211(9) 0.0170(9) 0.0001(7) 0.0002(7) 0.0047(7)
    C40 0.0187(9) 0.0208(9) 0.0130(8) 0.0004(7) -0.0027(7) 0.0012(7)
    C41 0.0220(9) 0.0134(9) 0.0219(9) 0.0004(7) -0.0007(7) -0.0004(7)
    C42 0.0227(9) 0.0180(9) 0.0173(9) 0.0011(7) -0.0043(7) 0.0066(7)
    C43 0.0228(9) 0.0197(9) 0.0153(8) -0.0026(7) -0.0044(7) 0.0002(7)
    C44 0.0227(9) 0.0174(9) 0.0195(9) -0.0027(7) -0.0029(7) 0.0015(7)
_geom_special_details
;
 All esds (except the esd in the dihedral angle between two l.s. planes)
 are estimated using the full covariance matrix.  The cell esds are taken
 into account individually in the estimation of esds in distances, angles
 and torsion angles; correlations between esds in cell parameters are only
 used when they are defined by crystal symmetry.  An approximate (isotropic)
 treatment of cell esds is used for estimating esds involving l.s. planes.
;
loop_
    _geom_bond_atom_site_label_1
    _geom_bond_atom_site_label_2
    _geom_bond_site_symmetry_2
    _geom_bond_distance
    _geom_bond_publ_flag
    F1 C1 . 1.341(2) ?
    C1 C2 . 1.380(3) ?
    C1 C6 . 1.394(2) ?
    F2 C2 . 1.341(2) ?
    C2 C3 . 1.379(3) ?
    F3 C3 . 1.342(2) ?
    C3 C4 . 1.383(3) ?
    F4 C4 . 1.349(2) ?
    C4 C5 . 1.368(3) ?
    F5 C18 . 1.345(2) ?
    C5 C6 . 1.402(3) ?
    C5 H5 . 0.978(13) ?
    F6 C19 . 1.339(2) ?
    C6 C7 . 1.429(3) ?
    F7 C20 . 1.346(2) ?
    C7 C8 . 1.199(3) ?
    F8 C21 . 1.339(2) ?
    C8 C9 . 1.433(3) ?
    F9 C23 . 1.3433(19) ?
    C9 C10 . 1.398(2) ?
    C9 C14 . 1.417(2) ?
    F10 C24 . 1.3411(19) ?
    C10 C11 . 1.385(3) ?
    C10 H10 . 0.9500 ?
    F11 C25 . 1.342(2) ?
    C11 C12 . 1.387(3) ?
    C11 H11 . 0.9500 ?
    F12 C26 . 1.3483(19) ?
    C12 C13 . 1.388(3) ?
    C12 H12 . 0.9500 ?
    F13 C40 . 1.3429(19) ?
    C13 C14 . 1.401(3) ?
    C13 H13 . 0.9500 ?
    F14 C41 . 1.338(2) ?
    C14 C15 . 1.432(2) ?
    F15 C42 . 1.3451(19) ?
    C15 C16 . 1.196(2) ?
    F16 C43 . 1.3422(19) ?
    C16 C17 . 1.434(2) ?
    C17 C18 . 1.390(3) ?
    C17 C22 . 1.402(3) ?
    C18 C19 . 1.382(2) ?
    C19 C20 . 1.377(3) ?
    C20 C21 . 1.387(3) ?
    C21 C22 . 1.373(3) ?
    C22 H22 . 0.953(15) ?
    C23 C24 . 1.381(2) ?
    C23 C28 . 1.393(2) ?
    C24 C25 . 1.376(2) ?
    C25 C26 . 1.383(2) ?
    C26 C27 . 1.370(2) ?
    C27 C28 . 1.398(2) ?
    C27 H27 . 0.963(13) ?
    C28 C29 . 1.434(3) ?
    C29 C30 . 1.198(2) ?
    C30 C31 . 1.432(2) ?
    C31 C32 . 1.402(2) ?
    C31 C36 . 1.417(2) ?
    C32 C33 . 1.384(3) ?
    C32 H32 . 0.9500 ?
    C33 C34 . 1.392(3) ?
    C33 H33 . 0.9500 ?
    C34 C35 . 1.389(2) ?
    C34 H34 . 0.9500 ?
    C35 C36 . 1.397(2) ?
    C35 H35 . 0.9500 ?
    C36 C37 . 1.437(2) ?
    C37 C38 . 1.198(2) ?
    C38 C39 . 1.429(2) ?
    C39 C40 . 1.388(2) ?
    C39 C44 . 1.402(2) ?
    C40 C41 . 1.383(2) ?
    C41 C42 . 1.382(2) ?
    C42 C43 . 1.383(2) ?
    C43 C44 . 1.377(2) ?
    C44 H44 . 0.945(14) ?
loop_
    _geom_angle_atom_site_label_1
    _geom_angle_atom_site_label_2
    _geom_angle_atom_site_label_3
    _geom_angle_site_symmetry_1
    _geom_angle_site_symmetry_3
    _geom_angle
    _geom_angle_publ_flag
    F1 C1 C2 . . 118.22(16) ?
    F1 C1 C6 . . 120.41(16) ?
    C2 C1 C6 . . 121.37(16) ?
    F2 C2 C3 . . 119.45(16) ?
    F2 C2 C1 . . 120.37(16) ?
    C3 C2 C1 . . 120.18(16) ?
    F3 C3 C2 . . 120.09(16) ?
    F3 C3 C4 . . 121.07(16) ?
    C2 C3 C4 . . 118.84(16) ?
    F4 C4 C5 . . 120.36(16) ?
    F4 C4 C3 . . 117.97(16) ?
    C5 C4 C3 . . 121.66(17) ?
    C4 C5 C6 . . 120.17(17) ?
    C4 C5 H5 . . 121.2(10) ?
    C6 C5 H5 . . 118.6(10) ?
    C1 C6 C5 . . 117.78(16) ?
    C1 C6 C7 . . 121.60(16) ?
    C5 C6 C7 . . 120.61(16) ?
    C8 C7 C6 . . 175.7(2) ?
    C7 C8 C9 . . 176.33(19) ?
    C10 C9 C14 . . 119.40(16) ?
    C10 C9 C8 . . 119.84(16) ?
    C14 C9 C8 . . 120.75(16) ?
    C11 C10 C9 . . 120.56(17) ?
    C11 C10 H10 . . 119.7 ?
    C9 C10 H10 . . 119.7 ?
    C10 C11 C12 . . 120.24(17) ?
    C10 C11 H11 . . 119.9 ?
    C12 C11 H11 . . 119.9 ?
    C11 C12 C13 . . 120.22(17) ?
    C11 C12 H12 . . 119.9 ?
    C13 C12 H12 . . 119.9 ?
    C12 C13 C14 . . 120.54(17) ?
    C12 C13 H13 . . 119.7 ?
    C14 C13 H13 . . 119.7 ?
    C13 C14 C9 . . 119.01(16) ?
    C13 C14 C15 . . 119.58(16) ?
    C9 C14 C15 . . 121.41(16) ?
    C16 C15 C14 . . 176.2(2) ?
    C15 C16 C17 . . 178.3(2) ?
    C18 C17 C22 . . 117.91(16) ?
    C18 C17 C16 . . 120.57(17) ?
    C22 C17 C16 . . 121.51(17) ?
    F5 C18 C19 . . 117.74(16) ?
    F5 C18 C17 . . 120.46(15) ?
    C19 C18 C17 . . 121.80(17) ?
    F6 C19 C20 . . 120.05(16) ?
    F6 C19 C18 . . 120.49(16) ?
    C20 C19 C18 . . 119.46(17) ?
    F7 C20 C19 . . 119.90(16) ?
    F7 C20 C21 . . 120.46(16) ?
    C19 C20 C21 . . 119.65(16) ?
    F8 C21 C22 . . 120.78(17) ?
    F8 C21 C20 . . 118.23(16) ?
    C22 C21 C20 . . 120.98(17) ?
    C21 C22 C17 . . 120.18(18) ?
    C21 C22 H22 . . 119.9(12) ?
    C17 C22 H22 . . 119.9(12) ?
    F9 C23 C24 . . 118.55(15) ?
    F9 C23 C28 . . 120.21(16) ?
    C24 C23 C28 . . 121.24(16) ?
    F10 C24 C25 . . 119.78(16) ?
    F10 C24 C23 . . 120.13(16) ?
    C25 C24 C23 . . 120.09(16) ?
    F11 C25 C24 . . 120.03(15) ?
    F11 C25 C26 . . 120.99(16) ?
    C24 C25 C26 . . 118.98(16) ?
    F12 C26 C27 . . 120.61(16) ?
    F12 C26 C25 . . 117.76(16) ?
    C27 C26 C25 . . 121.63(16) ?
    C26 C27 C28 . . 119.92(16) ?
    C26 C27 H27 . . 119.7(11) ?
    C28 C27 H27 . . 120.3(11) ?
    C23 C28 C27 . . 118.14(16) ?
    C23 C28 C29 . . 120.59(16) ?
    C27 C28 C29 . . 121.26(16) ?
    C30 C29 C28 . . 178.0(2) ?
    C29 C30 C31 . . 176.97(19) ?
    C32 C31 C36 . . 118.97(16) ?
    C32 C31 C30 . . 119.98(16) ?
    C36 C31 C30 . . 121.03(15) ?
    C33 C32 C31 . . 120.72(16) ?
    C33 C32 H32 . . 119.6 ?
    C31 C32 H32 . . 119.6 ?
    C32 C33 C34 . . 120.19(16) ?
    C32 C33 H33 . . 119.9 ?
    C34 C33 H33 . . 119.9 ?
    C35 C34 C33 . . 120.07(17) ?
    C35 C34 H34 . . 120.0 ?
    C33 C34 H34 . . 120.0 ?
    C34 C35 C36 . . 120.50(16) ?
    C34 C35 H35 . . 119.7 ?
    C36 C35 H35 . . 119.7 ?
    C35 C36 C31 . . 119.51(15) ?
    C35 C36 C37 . . 119.69(15) ?
    C31 C36 C37 . . 120.79(16) ?
    C38 C37 C36 . . 176.52(19) ?
    C37 C38 C39 . . 178.59(19) ?
    C40 C39 C44 . . 118.14(15) ?
    C40 C39 C38 . . 120.52(15) ?
    C44 C39 C38 . . 121.34(16) ?
    F13 C40 C41 . . 118.21(15) ?
    F13 C40 C39 . . 120.25(15) ?
    C41 C40 C39 . . 121.54(15) ?
    F14 C41 C42 . . 119.90(15) ?
    F14 C41 C40 . . 120.48(15) ?
    C42 C41 C40 . . 119.61(16) ?
    F15 C42 C41 . . 119.73(15) ?
    F15 C42 C43 . . 120.66(15) ?
    C41 C42 C43 . . 119.60(15) ?
    F16 C43 C44 . . 120.88(16) ?
    F16 C43 C42 . . 118.15(15) ?
    C44 C43 C42 . . 120.97(16) ?
    C43 C44 C39 . . 120.13(17) ?
    C43 C44 H44 . . 121.9(11) ?
    C39 C44 H44 . . 118.0(11) ?
loop_
    _geom_hbond_atom_site_label_D
    _geom_hbond_atom_site_label_H
    _geom_hbond_atom_site_label_A
    _geom_hbond_site_symmetry_A
    _geom_hbond_distance_DH
    _geom_hbond_distance_HA
    _geom_hbond_distance_DA
    _geom_hbond_angle_DHA
    _geom_hbond_publ_flag
    C5 H5 F5 . 0.978(13) 2.270(14) 3.230(2) 166.8(14) yes
    C44 H44 F14 2_644 0.945(14) 2.574(16) 3.356(2) 140.3(14) yes
    C44 H44 F15 2_644 0.945(14) 2.460(15) 3.314(2) 150.3(14) yes
    C27 H27 F13 . 0.963(13) 2.363(14) 3.278(2) 158.3(14) yes
    C22 H22 F6 2_757 0.953(15) 2.597(17) 3.389(2) 140.7(15) yes
    C22 H22 F7 2_757 0.953(15) 2.500(16) 3.345(2) 147.7(15) yes
_shelx_space_group_comment
;
The symmetry employed for this shelxl refinement is uniquely defined
by the following loop, which should always be used as a source of
symmetry information in preference to the above space-group names.
They are only intended as comments.
;
_shelx_estimated_absorpt_T_min     ?
_shelx_estimated_absorpt_T_max     ?
_shelx_hkl_file
;
   0   0  -1   -0.10    0.10
   0   0   1   -0.20    0.10
   0   0  -1    0.20    0.10
   0   0  -1   -0.20    0.10
   0   0  -2  226.18    3.60
   0   0  -2  227.18    3.70
   0   0   2  221.98    3.60
   0   0  -2  225.08    3.70
   0   0  -3    0.10    0.20
   0   0  -3    0.00    0.20
   0   0   3   -0.20    0.10
   0   0  -3   -0.20    0.10
   0   0   4   95.29    1.80
   0   0  -4   95.69    1.80
   0   0  -4   92.99    1.90
   0   0  -5    0.10    0.20
   0   0  -5    0.00    0.10
   0   0   5    0.00    0.10
   0   0   5    0.20    0.20
   0   0   6   78.79    1.70
   0   0  -6   77.39    1.60
   0   0  -6   77.59    1.90
   0   0   6   78.99    1.90
   0   0  -7    0.00    0.20
   0   0   7   -0.30    0.20
   0   0   7    0.00    0.10
   0   0  -7    0.20    0.20
   0   0  -8   99.79    2.50
   0   0   8  100.59    2.10
   0   0  -8   97.39    2.00
   0   0   8   99.09    2.40
   0   0  -9   -0.10    0.30
   0   0   9    0.40    0.20
   0   0  -9   -0.10    0.10
   0   0   9   -0.20    0.20
   0   0  10    7.50    0.80
   0   0 -10    7.50    0.50
   0   0 -10    7.00    0.80
   0   0  10    7.50    0.60
   0   0 -11    0.10    0.40
   0   0  11   -0.20    0.30
   0   0 -12   11.90    1.10
   0   0  12   13.00    1.00
   0   0  13    0.00    0.40
   0   0 -13    0.30    0.50
   0   0 -14   10.30    1.20
   0   0  14    8.90    1.10
   0   0 -15    0.10    0.60
   0   0  15   -0.20    0.50
   0   1   0   -0.40    0.10
   0   1   0   -0.30    0.10
   0  -1   0   -0.40    0.10
   0   1  -1  119.49    1.90
   0   1  -1  116.29    2.00
   0   1   1  114.49    1.90
   0   1   1  115.59    1.90
   0   1  -1  115.69    1.90
   0  -1   1  116.89    1.90
   0  -1  -1  110.69    1.90
   0  -1  -1  111.59    1.90
   0   1  -2  484.75    7.60
   0   1  -2  494.25    7.80
   0   1   2  484.75    7.70
   0   1   2  496.75    7.80
   0   1  -2  481.35    7.70
   0  -1  -2  455.85    7.70
   0  -1   2  489.65    7.70
   0  -1  -2  483.15    7.80
   0   1   3   85.79    1.50
   0   1   3   90.69    1.70
   0   1  -3   87.79    1.50
   0   1  -3   85.79    1.70
   0   1  -3   87.09    1.70
   0  -1  -3   86.59    1.70
   0  -1   3   88.59    1.70
   0  -1  -3   87.29    1.60
   0   1  -4  130.79    2.20
   0   1  -4  125.89    2.50
   0   1  -4  122.79    2.40
   0   1   4  127.49    2.20
   0   1   4  125.29    2.40
   0  -1  -4  127.39    2.50
   0  -1   4  128.99    2.40
   0  -1  -4  125.99    2.30
   0   1   5   21.80    0.80
   0   1  -5   19.90    0.80
   0   1  -5   20.70    0.80
   0   1   5   20.40    0.60
   0   1  -5   21.80    0.60
   0  -1   5   21.00    0.70
   0  -1  -5   19.90    0.80
   0  -1  -5   20.80    0.70
   0   1  -6  104.39    2.30
   0   1   6  106.09    2.00
   0   1  -6  105.89    2.30
   0   1  -6  104.69    2.00
   0   1   6  104.29    2.30
   0  -1  -6  107.59    2.40
   0  -1  -6  105.59    2.10
   0  -1   6  108.09    2.20
   0   1  -7    4.10    0.50
   0   1  -7    3.90    0.30
   0   1   7    3.90    0.50
   0   1   7    3.80    0.30
   0   1  -7    3.40    0.50
   0  -1  -7    4.10    0.40
   0  -1   7    4.00    0.40
   0  -1  -7    3.90    0.50
   0   1  -8   34.40    1.00
   0   1   8   36.10    1.30
   0   1  -8   35.20    1.30
   0   1   8   35.40    1.00
   0  -1   8   34.70    1.10
   0  -1  -8   35.80    1.30
   0  -1   8   37.00    1.30
   0  -1  -8   36.00    1.00
   0   1   9    2.80    0.40
   0   1   9    2.10    0.40
   0   1  -9    2.60    0.30
   0   1  -9    2.60    0.50
   0  -1   9    2.10    0.40
   0  -1  -9    2.80    0.40
   0  -1   9    2.30    0.40
   0  -1  -9    3.40    0.50
   0   1 -10    2.20    0.40
   0   1  10    3.40    0.40
   0   1 -10    3.40    0.60
   0   1  10    3.20    0.50
   0  -1 -10    3.20    0.60
   0  -1  10    3.00    0.50
   0  -1  10    3.00    0.40
   0  -1 -10    3.20    0.40
   0   1 -11   -0.10    0.40
   0   1  11    0.10    0.30
   0  -1  11    0.40    0.40
   0  -1  11    0.20    0.30
   0  -1 -11    0.00    0.40
   0   1  12    2.80    0.60
   0   1 -12    3.60    0.70
   0  -1 -12    3.10    0.70
   0  -1  12    3.60    0.70
   0   1  13    0.40    0.40
   0   1 -13    0.10    0.50
   0  -1 -13    0.60    0.60
   0  -1  13    0.10    0.40
   0   1 -14    2.10    0.70
   0   1  14    1.10    0.60
   0  -1 -14    1.20    0.60
   0  -1  14    1.00    0.50
   0   1 -15    7.40    1.10
   0   1  15    7.40    1.10
   0  -1 -15    5.60    0.90
   0  -1  15    6.80    1.00
   0   2   0  433.06    7.10
   0   2   0  450.25    7.10
   0  -2   0  442.26    7.10
   0   2  -1  184.88    3.10
   0   2  -1  186.98    3.10
   0   2   1  187.88    3.10
   0   2   1  183.78    3.00
   0   2  -1  185.38    3.00
   0  -2  -1  187.58    3.10
   0  -2  -1  176.38    3.00
   0  -2   1  187.08    3.10
   0   2  -2   -0.10    0.10
   0   2   2    0.00    0.10
   0   2  -2   -0.20    0.10
   0   2  -2    0.10    0.20
   0   2   2    0.00    0.10
   0  -2   2   -0.20    0.10
   0  -2  -2   -0.20    0.10
   0  -2  -2    0.00    0.20
   0   2   3    6.40    0.30
   0   2  -3    5.10    0.40
   0   2   3    6.70    0.40
   0   2  -3    6.30    0.40
   0   2  -3    5.60    0.30
   0  -2  -3    6.20    0.40
   0  -2   3    5.90    0.40
   0  -2  -3    6.20    0.40
   0   2   4   10.80    0.50
   0   2  -4   11.40    0.50
   0   2  -4   11.40    0.50
   0   2  -4   11.50    0.40
   0   2   4   11.90    0.40
   0  -2   4   12.00    0.50
   0  -2  -4   11.50    0.50
   0  -2  -4   11.80    0.60
   0   2  -5   -0.20    0.20
   0   2   5    0.00    0.20
   0   2  -5    0.10    0.20
   0   2  -5    0.10    0.10
   0   2   5    0.00    0.10
   0  -2  -5   -0.10    0.20
   0  -2  -5    0.20    0.20
   0  -2   5    0.10    0.20
   0   2  -6    0.10    0.20
   0   2   6    0.40    0.20
   0   2   6    0.60    0.20
   0   2  -6    0.10    0.20
   0   2  -6    0.40    0.10
   0  -2  -6   -0.10    0.20
   0  -2   6    0.40    0.20
   0  -2  -6    0.50    0.20
   0   2  -7   76.59    2.00
   0   2   7   75.79    2.00
   0   2   7   77.49    1.60
   0   2  -7   78.29    2.00
   0   2  -7   77.79    1.60
   0  -2   7   82.39    1.90
   0  -2  -7   74.39    2.00
   0  -2  -7   76.69    1.80
   0   2   8    3.70    0.50
   0   2  -8    4.70    0.50
   0   2  -8    4.30    0.50
   0   2  -8    3.80    0.30
   0   2   8    3.90    0.30
   0  -2  -8    3.60    0.50
   0  -2  -8    3.70    0.40
   0  -2   8    4.60    0.50
   0   2  -9   42.80    1.50
   0   2  -9   41.20    1.50
   0   2   9   41.30    1.50
   0   2  -9   40.60    1.10
   0   2   9   41.90    1.10
   0  -2   9   41.50    1.30
   0  -2  -9   40.40    1.50
   0  -2  -9   43.00    1.30
   0   2  10   29.60    1.30
   0   2 -10   30.30    1.40
   0  -2 -10   30.80    1.10
   0  -2 -10   28.30    1.40
   0  -2  10   30.80    1.40
   0  -2  10   29.60    1.20
   0   2  11    0.10    0.30
   0   2 -11    0.60    0.40
   0  -2 -11   -0.40    0.20
   0  -2  11    0.20    0.40
   0  -2  11    0.00    0.30
   0  -2 -11    0.90    0.50
   0   2  12    8.20    0.90
   0   2 -12   11.60    1.10
   0  -2 -12   13.10    1.20
   0  -2  12   12.40    0.90
   0  -2  12   12.90    1.20
   0   2  13    2.60    0.70
   0   2 -13    2.60    0.70
   0  -2  13    3.10    0.70
   0  -2 -13    5.00    0.90
   0   2 -14    3.70    0.80
   0   2  14    2.10    0.60
   0  -2  14    4.40    0.80
   0  -2 -14    4.50    0.90
   0   2 -15   -0.40    0.50
   0   2  15    0.20    0.50
   0  -2 -15   -0.20    0.60
   0  -2  15    0.10    0.50
   0   3   0    0.00    0.10
   0   3   0   -0.10    0.10
   0  -3   0    0.00    0.10
   0   3  -1    1.30    0.20
   0   3  -1    1.00    0.10
   0   3   1    1.50    0.20
   0   3   1    1.00    0.20
   0   3  -1    1.30    0.20
   0  -3   1    1.20    0.20
   0  -3  -1    1.20    0.20
   0  -3  -1    1.00    0.10
   0   3   2    7.90    0.30
   0   3  -2    8.00    0.30
   0   3  -2    8.60    0.40
   0   3  -2    8.00    0.40
   0  -3   2    8.10    0.30
   0  -3  -2    8.00    0.40
   0  -3  -2    6.90    0.40
   0   3  -3   28.50    0.90
   0   3  -3   29.70    0.80
   0   3   3   29.40    0.70
   0   3   3   28.80    0.90
   0  -3  -3   28.70    0.80
   0  -3  -3   27.10    0.80
   0  -3   3   28.80    0.70
   0  -3   3   28.90    0.90
   0   3   4    0.40    0.10
   0   3  -4    0.30    0.20
   0   3  -4    0.80    0.20
   0   3   4    0.20    0.20
   0  -3  -4    0.30    0.20
   0  -3  -4    0.50    0.20
   0  -3   4    0.50    0.10
   0  -3   4    0.40    0.20
   0   3   5    2.10    0.20
   0   3   5    2.10    0.30
   0   3  -5    1.90    0.20
   0   3  -5    2.40    0.30
   0   3  -5    2.40    0.40
   0  -3   5    1.80    0.30
   0  -3  -5    2.50    0.40
   0  -3  -5    2.00    0.30
   0   3   6    9.10    0.60
   0   3  -6    8.50    0.60
   0   3   6    9.40    0.40
   0   3  -6   10.10    0.60
   0   3  -6    8.70    0.40
   0  -3  -6    9.50    0.60
   0  -3  -6    8.10    0.60
   0  -3   6    9.40    0.60
   0   3  -7    0.20    0.30
   0   3  -7    0.50    0.30
   0   3   7   -0.10    0.20
   0   3   7    0.30    0.10
   0   3  -7   -0.10    0.10
   0  -3  -7   -0.30    0.20
   0  -3  -7    0.00    0.20
   0  -3   7    0.10    0.20
   0   3   8    2.30    0.30
   0   3  -8    2.00    0.20
   0   3  -8    1.50    0.40
   0   3  -8    2.20    0.40
   0   3   8    1.50    0.40
   0  -3   8    1.90    0.40
   0  -3  -8    2.80    0.40
   0  -3  -8    2.00    0.40
   0   3   9   27.60    1.20
   0   3  -9   27.30    0.80
   0   3  -9   26.80    1.20
   0   3  -9   29.30    1.20
   0  -3  -9   28.90    1.10
   0  -3   9   31.40    1.20
   0  -3  -9   27.90    1.30
   0   3  10   14.50    1.00
   0   3 -10   14.10    1.00
   0   3 -10   13.80    0.90
   0  -3  10   13.70    0.90
   0  -3 -10   14.70    0.80
   0  -3 -10   13.40    1.00
   0   3 -11   11.80    1.00
   0   3  11    9.30    0.90
   0   3 -11   13.80    1.00
   0  -3  11   12.80    0.90
   0  -3 -11   11.90    0.80
   0  -3 -11   13.70    1.20
   0   3 -12    5.10    0.80
   0   3  12    3.80    0.70
   0  -3  12    4.20    0.70
   0  -3  12    4.70    0.60
   0  -3 -12    3.80    0.80
   0   3 -13   -0.10    0.50
   0   3  13    0.60    0.40
   0  -3 -13    1.10    0.70
   0  -3  13    0.60    0.40
   0   3 -14    7.50    1.00
   0   3  14    8.70    1.10
   0  -3  14    6.40    0.90
   0  -3 -14    6.40    1.10
   0   3 -15    0.30    0.60
   0   3  15   -0.40    0.50
   0  -3 -15    1.70    0.80
   0  -3  15   -0.40    0.50
   0   4   0    0.10    0.20
   0   4   0   -0.10    0.20
   0  -4   0   -0.10    0.20
   0   4   1   40.90    1.00
   0   4  -1   40.70    1.00
   0   4  -1   41.80    1.10
   0   4   1   40.80    1.00
   0  -4  -1   38.20    1.00
   0  -4   1   40.70    1.00
   0   4  -2    0.10    0.20
   0   4   2    0.10    0.20
   0   4   2    0.30    0.20
   0   4  -2    0.00    0.20
   0   4  -2    0.00    0.10
   0  -4   2    0.30    0.20
   0  -4  -2    0.20    0.10
   0  -4  -2    0.00    0.20
   0   4  -3   12.80    0.60
   0   4  -3   13.60    0.50
   0   4  -3   12.90    0.60
   0   4   3   12.60    0.50
   0   4   3   12.70    0.60
   0  -4  -3   11.80    0.50
   0  -4   3   12.70    0.50
   0  -4  -3   11.60    0.60
   0   4  -4    4.10    0.40
   0   4  -4    4.00    0.30
   0   4   4    3.00    0.40
   0   4   4    3.50    0.30
   0  -4   4    3.40    0.30
   0  -4  -4    4.00    0.40
   0  -4  -4    3.40    0.40
   0  -4   4    3.50    0.40
   0   4   5    1.00    0.20
   0   4   5    0.60    0.30
   0   4  -5    0.80    0.30
   0   4  -5    1.30    0.30
   0  -4   5    1.20    0.30
   0  -4  -5    0.60    0.30
   0  -4  -5    0.90    0.30
   0  -4   5    1.60    0.20
   0   4   6    0.30    0.10
   0   4   6    0.00    0.20
   0   4  -6    0.10    0.20
   0   4  -6    0.10    0.30
   0  -4  -6    0.30    0.30
   0  -4  -6    0.40    0.30
   0  -4   6    0.10    0.20
   0  -4   6    0.30    0.10
   0   4   7    3.10    0.40
   0   4   7    4.60    0.30
   0   4  -7    4.40    0.50
   0   4  -7    4.00    0.50
   0  -4   7    4.00    0.30
   0  -4   7    3.30    0.40
   0  -4  -7    4.00    0.50
   0  -4  -7    4.80    0.60
   0   4   8    1.60    0.20
   0   4   8    1.60    0.40
   0   4  -8    2.30    0.50
   0   4  -8    2.10    0.40
   0  -4  -8    2.20    0.40
   0  -4   8    1.50    0.40
   0  -4  -8    1.90    0.40
   0  -4   8    1.30    0.20
   0   4  -9    2.80    0.50
   0   4   9    4.10    0.60
   0   4  -9    4.00    0.60
   0  -4  -9    5.00    0.70
   0  -4  -9    3.40    0.50
   0  -4   9    3.20    0.50
   0   4 -10    6.70    0.80
   0   4  10    6.20    0.80
   0   4 -10    6.30    0.70
   0  -4 -10    6.30    0.60
   0  -4  10    7.60    0.80
   0  -4 -10    8.10    0.90
   0   4 -11    3.40    0.60
   0   4  11    3.00    0.60
   0   4 -11    4.30    0.70
   0  -4 -11    3.00    0.50
   0  -4 -11    4.00    0.80
   0  -4  11    3.90    0.60
   0   4 -12    1.40    0.50
   0   4 -12    1.70    0.60
   0   4  12    0.80    0.50
   0  -4 -12    1.40    0.50
   0  -4  12    1.50    0.50
   0  -4 -12    1.90    0.60
   0   4  13    1.80    0.60
   0   4 -13    2.90    0.70
   0  -4  13    2.80    0.60
   0  -4  13    2.30    0.60
   0  -4 -13    2.90    0.80
   0   4 -14   -0.60    0.40
   0   4  14   -0.70    0.40
   0  -4 -14    0.30    0.60
   0  -4  14   -0.20    0.40
   0   4 -15    1.10    0.70
   0   4  15    1.10    0.70
   0  -4  15    1.30    0.60
   0  -4 -15    0.60    0.60
   0   5   0    0.00    0.20
   0   5   0   -0.10    0.20
   0  -5   0    0.10    0.20
   0   5  -1    0.20    0.20
   0   5   1   -0.10    0.20
   0   5  -1    0.20    0.20
   0   5   1    0.10    0.20
   0  -5   1    0.00    0.20
   0  -5  -1   -0.10    0.20
   0  -5  -1   -0.10    0.10
   0   5  -2   -0.10    0.10
   0   5  -2    0.10    0.20
   0   5   2   -0.10    0.20
   0   5   2   -0.10    0.20
   0   5  -2    0.10    0.20
   0  -5   2   -0.10    0.20
   0  -5  -2    0.10    0.10
   0  -5  -2   -0.70    0.20
   0   5  -3   -0.10    0.20
   0   5  -3    0.10    0.20
   0   5   3   -0.10    0.10
   0   5  -3    0.00    0.10
   0   5   3    0.10    0.20
   0  -5  -3   -0.20    0.20
   0  -5   3   -0.10    0.10
   0  -5  -3    0.00    0.20
   0   5   4    2.30    0.30
   0   5   4    1.70    0.30
   0   5  -4    1.80    0.30
   0   5  -4    2.50    0.30
   0  -5   4    2.20    0.30
   0  -5  -4    2.80    0.40
   0  -5   4    1.70    0.30
   0  -5  -4    2.20    0.30
   0   5   5    0.50    0.20
   0   5   5    0.30    0.20
   0   5  -5    1.00    0.30
   0   5  -5    0.40    0.20
   0  -5   5    0.80    0.30
   0  -5  -5    0.20    0.30
   0  -5  -5    0.50    0.30
   0  -5   5    0.70    0.20
   0   5   6    0.70    0.20
   0   5  -6    0.30    0.30
   0   5  -6    0.50    0.20
   0   5   6    0.60    0.30
   0  -5  -6    0.50    0.30
   0  -5   6    0.40    0.30
   0  -5   6    0.60    0.20
   0  -5  -6    0.80    0.30
   0   5  -7    0.00    0.20
   0   5  -7    0.00    0.30
   0   5   7    0.10    0.10
   0   5   7    0.00    0.20
   0  -5   7    0.20    0.10
   0  -5  -7    0.20    0.30
   0  -5   7    0.10    0.20
   0  -5  -7    0.30    0.30
   0   5  -8    0.20    0.30
   0   5   8    0.30    0.30
   0   5  -8    0.20    0.30
   0  -5   8    0.10    0.30
   0  -5  -8    0.50    0.30
   0  -5  -8    0.20    0.30
   0  -5   8    0.40    0.20
   0   5  -9    1.80    0.50
   0   5   9    1.30    0.40
   0   5  -9    1.30    0.50
   0  -5  -9    2.60    0.50
   0  -5   9    1.90    0.40
   0  -5  -9    1.10    0.50
   0   5 -10    0.40    0.40
   0   5 -10   -0.30    0.30
   0   5  10   -0.10    0.30
   0  -5 -10    0.30    0.40
   0  -5 -10    0.40    0.40
   0  -5  10    0.30    0.40
   0   5  11   -0.40    0.30
   0   5 -11    0.10    0.40
   0   5 -11    0.60    0.40
   0  -5  11   -0.40    0.30
   0  -5 -11    0.20    0.30
   0  -5 -11    0.20    0.50
   0   5  12   -0.30    0.30
   0   5 -12    1.00    0.40
   0   5 -12    0.10    0.40
   0  -5  12    0.40    0.40
   0  -5 -12   -0.40    0.30
   0  -5 -12   -0.20    0.50
   0   5  13    0.60    0.50
   0   5 -13   -0.60    0.40
   0   5 -13   -0.60    0.40
   0  -5  13    0.50    0.40
   0  -5 -13   -0.10    0.50
   0   5  14    0.70    0.60
   0   5 -14    0.70    0.50
   0  -5 -14    0.30    0.60
   0  -5  14    0.30    0.50
   0   6   0    0.10    0.20
   0   6   0    0.60    0.20
   0  -6   0    0.40    0.20
   0   6   1    0.40    0.20
   0   6  -1    0.00    0.20
   0   6   1    0.00    0.20
   0   6  -1   -0.20    0.20
   0  -6  -1   -0.10    0.20
   0  -6   1    0.00    0.20
   0   6  -2    2.60    0.40
   0   6   2    2.50    0.40
   0   6   2    1.90    0.30
   0   6  -2    2.10    0.40
   0   6  -2    1.80    0.20
   0  -6   2    2.00    0.30
   0  -6  -2    1.70    0.30
   0  -6  -2    1.90    0.20
   0   6   3    0.10    0.20
   0   6   3    0.30    0.20
   0   6  -3   -0.20    0.20
   0   6  -3   -0.10    0.10
   0   6  -3    0.20    0.20
   0  -6   3    0.20    0.20
   0  -6  -3    0.00    0.20
   0  -6  -3   -0.20    0.20
   0   6  -4    0.10    0.20
   0   6  -4    0.20    0.20
   0   6   4    0.20    0.20
   0   6   4    0.10    0.20
   0  -6  -4    0.30    0.20
   0  -6   4    0.20    0.20
   0  -6   4    0.10    0.20
   0  -6  -4   -0.50    0.20
   0   6   5    1.40    0.20
   0   6  -5    1.10    0.20
   0   6   5    2.30    0.40
   0   6  -5    1.10    0.30
   0  -6   5    1.60    0.20
   0  -6  -5    2.30    0.40
   0  -6  -5    1.30    0.30
   0  -6   5    1.50    0.40
   0   6  -6    5.20    0.60
   0   6   6    5.40    0.40
   0   6  -6    4.20    0.40
   0   6   6    6.20    0.60
   0  -6   6    4.60    0.60
   0  -6  -6    5.70    0.60
   0  -6  -6    4.80    0.50
   0  -6   6    5.20    0.40
   0   6  -7    6.20    0.60
   0   6   7    5.40    0.60
   0   6  -7    5.40    0.60
   0   6   7    5.30    0.40
   0  -6   7    4.90    0.40
   0  -6  -7    5.80    0.60
   0  -6  -7    5.20    0.60
   0  -6   7    5.90    0.70
   0   6   8    2.90    0.50
   0   6  -8    2.60    0.50
   0   6  -8    3.50    0.50
   0  -6   8    2.80    0.50
   0  -6  -8    3.60    0.60
   0  -6  -8    2.50    0.50
   0   6   9    0.70    0.40
   0   6  -9    1.10    0.50
   0   6  -9    0.80    0.40
   0  -6   9    0.90    0.40
   0  -6  -9    0.50    0.40
   0  -6  -9    1.30    0.50
   0   6 -10    0.50    0.40
   0   6 -10    0.90    0.40
   0   6  10    0.30    0.40
   0  -6  10    0.50    0.40
   0  -6 -10    1.00    0.40
   0  -6 -10    0.40    0.40
   0   6 -11   -0.60    0.30
   0   6  11   -0.20    0.30
   0   6 -11   -0.60    0.30
   0  -6 -11    0.30    0.40
   0  -6  11   -0.20    0.30
   0  -6 -11   -0.90    0.40
   0   6 -12    0.70    0.50
   0   6 -12    1.30    0.50
   0   6  12    1.50    0.50
   0  -6  12    1.00    0.50
   0  -6 -12    1.30    0.50
   0  -6 -12    1.80    0.60
   0   6 -13    0.30    0.50
   0   6  13   -0.50    0.40
   0   6 -13    0.80    0.50
   0  -6  13    0.10    0.40
   0  -6 -13    0.70    0.60
   0   6 -14    1.40    0.60
   0   6 -14   -0.30    0.40
   0   6  14    0.50    0.50
   0  -6  14    0.30    0.50
   0  -6 -14    0.80    0.60
   0   7   0    0.20    0.20
   0   7   0    0.00    0.20
   0  -7   0    0.40    0.20
   0   7  -1    6.90    0.60
   0   7  -1    6.70    0.50
   0   7   1    5.60    0.50
   0   7   1    5.60    0.50
   0   7   1    5.90    0.30
   0  -7  -1    6.00    0.60
   0  -7   1    5.20    0.50
   0   7   2   49.90    1.30
   0   7  -2   50.19    1.40
   0   7   2   50.39    1.40
   0   7  -2   50.99    1.50
   0  -7  -2   52.09    1.10
   0  -7  -2   50.69    1.50
   0  -7   2   51.89    1.40
   0   7   3   24.60    1.00
   0   7  -3   24.60    1.00
   0   7  -3   25.20    0.60
   0   7   3   26.00    0.90
   0   7  -3   25.80    1.00
   0  -7  -3   23.70    1.00
   0  -7   3   24.40    0.90
   0  -7  -3   25.30    0.80
   0   7  -4   18.10    0.90
   0   7  -4   17.70    0.60
   0   7   4   18.60    0.90
   0   7   4   17.30    0.70
   0  -7   4   18.10    0.90
   0  -7  -4   17.00    0.70
   0  -7   4   18.00    0.70
   0  -7  -4   19.00    0.90
   0   7  -5    0.40    0.30
   0   7   5    0.40    0.30
   0   7  -5    0.80    0.20
   0   7   5    1.00    0.20
   0  -7  -5    0.50    0.40
   0  -7   5    0.80    0.30
   0  -7   5    0.70    0.20
   0  -7  -5    0.70    0.30
   0   7  -6   18.70    0.80
   0   7   6   17.50    1.00
   0   7  -6   18.60    0.90
   0   7   6   17.80    0.70
   0  -7   6   18.10    0.70
   0  -7   6   19.90    1.00
   0  -7  -6   18.80    0.90
   0  -7  -6   17.60    1.00
   0   7   7   34.60    1.40
   0   7  -7   34.10    1.20
   0   7  -7   33.90    1.40
   0  -7   7   35.70    1.40
   0  -7  -7   35.80    1.30
   0  -7  -7   33.60    1.40
   0  -7   7   34.60    1.10
   0   7  -8   64.29    1.80
   0   7   8   60.09    2.00
   0   7  -8   61.69    2.00
   0  -7   8   65.19    2.10
   0  -7  -8   61.59    1.90
   0  -7  -8   65.49    2.00
   0   7   9   12.50    0.90
   0   7  -9   10.30    0.80
   0   7  -9   11.30    0.90
   0  -7  -9   12.50    1.00
   0  -7   9    9.70    0.90
   0  -7  -9   10.30    1.00
   0   7 -10   -0.20    0.30
   0   7 -10   -0.60    0.30
   0   7  10    0.30    0.30
   0  -7 -10    0.20    0.40
   0  -7 -10   -0.70    0.40
   0  -7  10    0.00    0.30
   0   7 -11    0.00    0.40
   0   7 -11    0.70    0.40
   0   7  11    1.70    0.50
   0  -7  11    0.90    0.40
   0  -7 -11    1.90    0.60
   0  -7 -11    0.80    0.50
   0   7 -12    0.00    0.40
   0   7  12   -0.30    0.30
   0   7 -12    0.20    0.40
   0  -7 -12   -0.10    0.40
   0  -7  12   -0.30    0.40
   0  -7 -12    0.00    0.50
   0   7 -13    1.30    0.50
   0   7 -13   -0.10    0.50
   0   7  13    1.70    0.60
   0  -7 -13    1.70    0.60
   0  -7 -13    0.30    0.50
   0  -7  13    1.40    0.60
   0   7  14    0.10    0.50
   0   7 -14    0.70    0.50
   0   7 -14    0.60    0.50
   0  -7 -14    0.80    0.60
   0  -7  14    0.50    0.50
   0   8   0   61.29    1.70
   0   8   0   63.39    1.70
   0  -8   0   64.49    1.80
   0   8   1    1.60    0.30
   0   8   1    1.10    0.40
   0   8  -1    1.40    0.40
   0   8  -1    0.90    0.30
   0  -8   1    1.20    0.30
   0  -8  -1    1.50    0.40
   0   8   2    0.60    0.20
   0   8  -2    0.50    0.30
   0   8  -2    0.40    0.30
   0   8   2    0.40    0.30
   0  -8   2    0.40    0.20
   0  -8  -2    0.60    0.30
   0   8   3    1.00    0.30
   0   8   3    0.40    0.30
   0   8  -3    0.80    0.30
   0   8  -3    0.80    0.30
   0   8  -3    0.60    0.10
   0  -8  -3    0.00    0.30
   0  -8  -3    0.60    0.20
   0  -8   3    0.90    0.30
   0   8  -4    0.50    0.20
   0   8   4    0.00    0.20
   0   8  -4    0.20    0.30
   0   8   4    0.10    0.30
   0  -8  -4    0.50    0.20
   0  -8   4    0.60    0.30
   0  -8   4    0.50    0.30
   0  -8  -4    0.10    0.30
   0   8  -5    9.80    0.50
   0   8  -5    8.10    0.70
   0   8   5    8.80    0.50
   0   8   5    9.50    0.80
   0  -8  -5    9.30    0.60
   0  -8  -5    8.50    0.80
   0  -8   5    9.90    0.80
   0  -8   5    9.70    0.60
   0   8  -6    9.30    0.50
   0   8   6    9.70    0.80
   0   8   6   10.50    0.50
   0   8  -6   10.40    0.80
   0  -8  -6    8.30    0.60
   0  -8   6    7.60    0.80
   0  -8   6    9.60    0.60
   0  -8  -6    9.70    0.80
   0   8   7    0.70    0.40
   0   8  -7   -0.20    0.30
   0   8  -7    0.00    0.20
   0  -8   7    0.00    0.20
   0  -8  -7    0.50    0.30
   0  -8  -7    1.10    0.40
   0  -8   7    0.00    0.40
   0   8  -8    0.30    0.40
   0   8   8    0.90    0.40
   0   8  -8    0.00    0.30
   0  -8   8    0.10    0.40
   0  -8  -8    0.60    0.50
   0  -8  -8    0.10    0.40
   0   8  -9    1.20    0.40
   0   8  -9    1.90    0.50
   0   8   9    2.00    0.50
   0  -8  -9    2.50    0.60
   0  -8  -9    1.40    0.60
   0  -8   9    2.30    0.60
   0   8 -10    4.20    0.70
   0   8 -10    3.20    0.50
   0   8  10    3.70    0.70
   0  -8 -10    4.30    0.70
   0  -8  10    4.50    0.70
   0  -8 -10    3.10    0.70
   0   8  11    1.10    0.50
   0   8 -11    1.50    0.60
   0   8 -11    0.80    0.40
   0  -8 -11    0.70    0.50
   0  -8  11    0.80    0.50
   0  -8 -11    0.70    0.50
   0   8 -12    1.00    0.60
   0   8 -12    0.30    0.40
   0   8  12    0.30    0.50
   0  -8 -12    0.30    0.50
   0  -8  12    0.20    0.50
   0  -8 -12   -0.10    0.40
   0   8 -13   13.20    1.40
   0   8  13   12.80    1.30
   0   8 -13   13.00    1.10
   0  -8 -13   14.60    1.20
   0  -8 -13   15.30    1.40
   0  -8  13   14.50    1.20
   0   9   0    0.20    0.30
   0   9   0    0.10    0.30
   0  -9   0    0.30    0.30
   0   9  -1    0.00    0.20
   0   9  -1    0.10    0.30
   0   9   1    0.20    0.30
   0   9   1    0.60    0.30
   0  -9   1    0.00    0.30
   0  -9  -1    0.00    0.30
   0   9  -2  163.38    3.50
   0   9   2  159.88    3.30
   0   9  -2  167.28    3.60
   0   9   2  157.88    3.50
   0   9   2  161.48    2.80
   0  -9   2  169.58    3.50
   0  -9  -2  158.28    3.60
   0   9  -3   69.79    2.00
   0   9  -3   69.49    2.00
   0   9   3   67.39    1.80
   0   9   3   66.09    1.90
   0  -9   3   66.99    1.90
   0  -9  -3   67.49    2.00
   0  -9  -3   68.39    1.50
   0   9   4   13.40    0.80
   0   9   4   12.00    0.70
   0   9  -4   13.30    0.80
   0  -9   4   14.00    0.80
   0  -9   4   14.40    0.90
   0  -9  -4   12.90    0.90
   0  -9  -4   11.70    0.60
   0   9  -5    4.50    0.60
   0   9   5    3.60    0.40
   0   9   5    4.20    0.60
   0  -9   5    3.80    0.60
   0  -9   5    4.00    0.50
   0  -9  -5    4.10    0.60
   0  -9  -5    3.40    0.40
   0   9   6    0.00    0.30
   0   9  -6    0.40    0.40
   0  -9  -6    0.40    0.30
   0  -9   6    0.10    0.30
   0  -9  -6    0.10    0.40
   0  -9   6    0.00    0.20
   0   9  -7    7.10    0.80
   0   9   7    7.80    0.80
   0  -9  -7    8.90    0.70
   0  -9   7    7.30    0.90
   0  -9   7    7.80    0.90
   0  -9  -7    8.20    0.90
   0   9   8   -0.30    0.30
   0   9  -8    0.20    0.30
   0  -9  -8   -0.20    0.30
   0  -9   8    0.70    0.50
   0  -9  -8   -0.20    0.40
   0   9  -9    9.80    1.00
   0   9   9    9.10    1.00
   0  -9  -9    9.60    0.90
   0  -9   9   10.80    1.10
   0  -9  -9   11.90    1.10
   0   9 -10    8.90    1.00
   0   9  10    9.30    1.00
   0  -9 -10   10.60    1.00
   0  -9 -10   11.10    1.10
   0  -9  10   10.60    1.10
   0   9 -11    1.60    0.60
   0   9  11    2.00    0.60
   0  -9 -11    0.90    0.60
   0  -9 -11    1.10    0.50
   0  -9  11    0.60    0.50
   0   9  12    1.30    0.60
   0   9 -12    1.90    0.60
   0  -9 -12    1.50    0.60
   0  -9  12    1.10    0.50
   0  -9 -12    2.50    0.70
   0   9  13    2.10    0.70
   0   9 -13    2.30    0.80
   0  -9  13    1.70    0.60
   0  -9 -13    1.70    0.70
   0  -9 -13    2.10    0.70
   0  10   0    1.10    0.40
   0  10   0    0.30    0.30
   0 -10   0    0.20    0.30
   0  10   1   31.00    1.20
   0  10  -1   31.60    1.30
   0  10  -1   32.80    1.30
   0  10   1   33.20    1.30
   0 -10   1   30.90    1.30
   0 -10  -1   30.40    1.30
   0  10   2   37.90    1.30
   0  10   2   36.90    1.40
   0  10  -2   38.50    1.50
   0  10  -2   34.90    1.40
   0 -10   2   36.80    1.40
   0 -10  -2   39.80    1.50
   0  10   3   13.30    0.80
   0  10  -3   13.80    0.90
   0  10   3   14.70    0.90
   0  10  -3   14.80    1.00
   0 -10  -3   13.50    1.00
   0 -10   3   13.90    0.90
   0  10   4   64.79    1.80
   0  10  -4   65.79    2.00
   0  10   4   67.79    2.00
   0 -10  -4   69.19    2.20
   0 -10   4   69.29    2.20
   0 -10   4   67.69    1.90
   0  10   5    3.70    0.50
   0  10  -5    2.50    0.50
   0  10   5    4.20    0.60
   0 -10  -5    3.30    0.60
   0 -10   5    3.20    0.60
   0 -10   5    4.10    0.50
   0  10   6    9.00    0.90
   0  10  -6   11.10    0.90
   0 -10   6   10.30    1.00
   0 -10   6    9.10    0.70
   0 -10  -6   11.60    1.00
   0 -10  -6   11.70    0.80
   0  10   7   24.20    1.30
   0  10  -7   26.20    1.30
   0 -10  -7   29.60    1.50
   0 -10   7   27.30    1.40
   0 -10  -7   27.10    1.20
   0  10   8    2.10    0.60
   0  10  -8    2.80    0.60
   0 -10  -8    0.90    0.60
   0 -10  -8    2.40    0.50
   0 -10   8    4.00    0.70
   0  10  -9    1.80    0.50
   0  10   9    2.80    0.70
   0 -10  -9    3.40    0.70
   0 -10   9    3.30    0.70
   0 -10  -9    1.90    0.50
   0  10 -10    0.10    0.50
   0  10  10    0.40    0.40
   0 -10 -10   -0.10    0.50
   0 -10 -10    0.80    0.50
   0 -10  10    1.30    0.60
   0  10  11    0.20    0.50
   0  10 -11    0.20    0.50
   0 -10 -11    0.70    0.50
   0 -10  11    1.00    0.50
   0 -10 -11    0.60    0.50
   0  10  12    0.00    0.50
   0  10 -12    0.10    0.50
   0 -10 -12    0.00    0.60
   0 -10 -12   -0.60    0.50
   0 -10  12    0.50    0.50
   0  11   0   -0.40    0.30
   0  11   0   -0.20    0.30
   0 -11   0    0.00    0.40
   0  11  -1    8.70    0.90
   0  11  -1    7.40    0.80
   0  11   1    9.50    0.90
   0  11   1    8.90    0.80
   0 -11   1    7.10    0.80
   0 -11  -1   10.00    1.00
   0  11   2   31.60    1.40
   0  11  -2   34.40    1.50
   0  11  -2   31.80    1.40
   0  11   2   32.60    1.30
   0 -11  -2   33.10    1.50
   0 -11   2   29.50    1.40
   0  11   3  105.39    2.80
   0  11  -3  103.69    2.80
   0  11   3  108.49    2.60
   0 -11  -3  109.59    3.00
   0 -11   3  105.59    2.70
   0  11  -4   -0.10    0.30
   0  11   4    0.00    0.30
   0  11   4    0.20    0.30
   0 -11   4    0.10    0.30
   0 -11  -4    0.20    0.40
   0 -11   4   -0.50    0.30
   0  11  -5    1.50    0.50
   0  11   5    1.60    0.50
   0 -11   5    1.70    0.40
   0 -11  -5    1.90    0.60
   0 -11   5    0.60    0.40
   0  11  -6    0.50    0.40
   0  11   6    1.90    0.50
   0 -11  -6   -0.70    0.40
   0 -11   6    0.80    0.50
   0 -11   6    0.70    0.40
   0  11  -7    0.80    0.40
   0  11   7    0.70    0.40
   0 -11   7    0.20    0.40
   0 -11  -7   -0.50    0.40
   0  11  -8    1.60    0.50
   0  11   8    1.50    0.50
   0 -11   8    1.30    0.60
   0 -11  -8    1.90    0.70
   0  11  -9    6.80    0.90
   0  11   9    9.10    1.00
   0 -11  -9   11.80    1.20
   0 -11   9    8.20    1.00
   0  11  10    3.00    0.70
   0  11 -10    1.90    0.70
   0 -11  10    2.90    0.70
   0 -11 -10    4.00    0.80
   0  11  11   -0.10    0.50
   0  11 -11    0.90    0.50
   0 -11 -11   -0.10    0.50
   0 -11  11    1.40    0.60
   0  12   0    0.20    0.40
   0  12   0    0.30    0.40
   0 -12   0   -0.30    0.40
   0  12   1    0.60    0.40
   0  12  -1    0.20    0.40
   0  12  -1    0.60    0.40
   0  12   1    0.80    0.40
   0 -12  -1    0.10    0.40
   0 -12   1    1.00    0.50
   0  12  -2    1.30    0.50
   0  12  -2    0.90    0.50
   0  12   2    1.10    0.40
   0  12   2    1.70    0.50
   0 -12   2    1.40    0.50
   0 -12  -2    0.40    0.50
   0  12   3    5.20    0.70
   0  12   3    6.10    0.70
   0  12  -3    5.80    0.70
   0 -12   3    5.90    0.70
   0 -12   3    7.30    0.90
   0 -12  -3    6.50    0.90
   0  12   4   23.10    1.30
   0  12   4   22.90    1.10
   0  12  -4   19.90    1.20
   0 -12  -4   23.60    1.40
   0 -12   4   23.20    1.20
   0 -12   4   25.80    1.40
   0  12  -5    6.30    0.80
   0  12   5    6.60    0.80
   0 -12   5    6.10    0.70
   0 -12   5    7.60    0.90
   0 -12  -5    7.20    0.90
   0  12  -6    0.10    0.40
   0  12   6   -0.10    0.40
   0 -12   6    0.50    0.40
   0 -12  -6    0.40    0.60
   0 -12   6   -0.20    0.40
   0  12   7    2.60    0.60
   0  12  -7    2.80    0.60
   0 -12  -7    2.60    0.70
   0 -12   7    2.80    0.70
   0  12   8   -0.60    0.30
   0  12  -8   -0.50    0.40
   0 -12  -8   -0.20    0.40
   0 -12   8    0.30    0.50
   0  12  -9    1.90    0.60
   0  12   9    1.90    0.60
   0 -12  -9    4.10    0.80
   0 -12   9    3.00    0.80
   0  12  10   -0.70    0.40
   0  12 -10    0.80    0.50
   0 -12  10   -0.30    0.50
   0 -12 -10   -0.80    0.50
   0  13   0   -0.40    0.30
   0  13   0   -0.30    0.40
   0 -13   0   -0.50    0.40
   0  13  -1    0.10    0.50
   0  13   1    0.50    0.40
   0  13   1    0.80    0.40
   0  13  -1    0.20    0.40
   0 -13   1   -0.40    0.40
   0 -13  -1    0.40    0.50
   0  13   2    1.20    0.50
   0  13   2    2.00    0.50
   0  13  -2    1.40    0.50
   0 -13  -2    2.50    0.70
   0 -13   2    1.70    0.50
   0 -13   2    1.40    0.50
   0  13  -3    2.90    0.60
   0  13   3    2.40    0.60
   0  13   3    2.40    0.60
   0 -13   3    3.00    0.60
   0 -13  -3    2.30    0.70
   0 -13   3    3.10    0.60
   0  13  -4    0.00    0.40
   0  13   4    0.70    0.50
   0 -13  -4    0.60    0.60
   0 -13   4    0.50    0.50
   0 -13   4    0.50    0.40
   0  13   5    0.20    0.40
   0  13  -5    0.30    0.40
   0 -13   5    0.60    0.40
   0 -13   5   -0.30    0.30
   0 -13  -5    0.40    0.60
   0  13  -6    0.10    0.40
   0  13   6    0.20    0.40
   0 -13   6    0.70    0.50
   0 -13  -6   -0.30    0.50
   0  13   7    0.40    0.40
   0  13  -7    0.10    0.40
   0 -13   7    0.20    0.50
   0 -13  -7   -0.70    0.40
   0  13   8   -0.20    0.40
   0  13  -8    0.10    0.50
   0 -13  -8   -0.30    0.60
   0 -13   8    0.40    0.50
   0  13  -9   -0.40    0.40
   0  13   9    0.70    0.50
   0 -13   9   -0.40    0.50
   0 -13  -9   -0.30    0.60
   0  14   0    0.20    0.40
   0 -14   0   -0.30    0.50
   0  14   1   -0.20    0.40
   0  14  -1    0.20    0.40
   0  14   1    0.20    0.40
   0 -14   1   -0.10    0.30
   0 -14  -1    0.00    0.50
   0 -14   1    0.00    0.50
   0  14  -2   -0.30    0.40
   0  14   2   -0.30    0.40
   0  14   2    0.40    0.40
   0 -14   2    0.20    0.50
   0 -14   2    0.00    0.40
   0 -14  -2    0.60    0.60
   0  14   3    0.00    0.40
   0  14  -3    0.30    0.40
   0  14   3   -0.80    0.30
   0 -14  -3    0.80    0.60
   0 -14   3   -0.20    0.40
   0 -14   3    0.20    0.40
   0  14   4    0.10    0.40
   0  14  -4    0.70    0.50
   0 -14  -4   -0.60    0.50
   0 -14   4    0.00    0.40
   0 -14   4   -0.70    0.40
   0  14   5    0.80    0.50
   0  14  -5    0.10    0.40
   0 -14   5    0.90    0.50
   0 -14   5    0.10    0.40
   0 -14  -5    0.40    0.70
   0  14  -6    0.20    0.50
   0  14   6    0.50    0.50
   0 -14  -6   -0.20    0.50
   0 -14   6   -0.50    0.40
   0  14  -7    0.30    0.40
   0  14   7   -0.40    0.40
   0 -14   7    0.60    0.50
   0 -14  -7    0.70    0.60
   0  14  -8    1.30    0.70
   0  14   8    0.80    0.50
   0 -14  -8    0.80    0.70
   0 -14   8    1.70    0.70
   0  15   0   -0.20    0.40
   0 -15   0    0.00    0.40
   0 -15   0   -0.40    0.50
   0  15  -1   -0.30    0.40
   0  15   1    0.00    0.40
   0 -15   1    0.30    0.40
   0 -15  -1    0.10    0.50
   0 -15   1    0.40    0.60
   0 -15  -1    0.00    0.40
   0  15  -2    0.40    0.40
   0  15   2    0.50    0.50
   0 -15  -2   -0.10    0.50
   0 -15   2    0.00    0.40
   0 -15   2    0.50    0.50
   0  15   3    0.20    0.50
   0  15  -3    0.80    0.50
   0 -15   3    0.50    0.50
   0 -15  -3    0.50    0.70
   0 -15   3    0.40    0.40
   0  15  -4    0.00    0.40
   0  15   4    0.20    0.50
   0 -15   4   -0.20    0.50
   0 -15   4    0.90    0.50
   0 -15  -4    0.70    0.60
   0  15   5   -0.80    0.40
   0  15  -5    1.00    0.50
   0 -15  -5   -1.00    0.50
   0 -15   5    0.50    0.50
   0  15   6    0.40    0.50
   0  15  -6    0.10    0.50
   0 -15   6    0.30    0.40
   0 -15  -6    0.70    0.60
   0  16   0    1.10    0.60
   0 -16   0   -0.20    0.50
   0 -16   0    0.10    0.40
   0  16   1    4.10    0.80
   0  16  -1    4.00    0.80
   0 -16  -1    5.40    1.00
   0 -16  -1    5.10    0.80
   0 -16   1    4.90    0.90
   0 -16   1    6.40    0.90
   0  16  -2    1.20    0.60
   0  16   2    0.70    0.60
   0 -16  -2    0.30    0.40
   0 -16  -2   -0.60    0.50
   0 -16   2    0.40    0.40
   0  16   3    0.00    0.50
   0  16  -3   -0.70    0.40
   0 -16  -3   -0.30    0.60
   0 -16   3   -0.10    0.40
   0  16   4    0.80    0.60
   0  16  -4    0.60    0.50
   0 -16   4    0.90    0.60
   0 -16  -4    1.70    0.70
  -1   0  15    0.00    0.50
   1   0 -15   -0.60    0.50
   1   0 -14    0.50    0.60
  -1   0  14    0.50    0.50
   1   0 -13   -0.30    0.50
  -1   0  13   -0.30    0.40
   1   0 -12   -0.40    0.40
  -1   0  12    0.20    0.40
  -1   0  11    0.00    0.30
   1   0 -11    0.20    0.40
  -1   0  11    0.20    0.40
  -1   0  10    1.10    0.30
   1   0 -10    1.10    0.20
  -1   0  10    1.30    0.40
   1   0 -10    1.70    0.50
   1   0  -9   -0.10    0.10
  -1   0   9    0.20    0.20
  -1   0   9    0.00    0.20
   1   0  -9    0.40    0.30
   1   0  -8    0.60    0.20
  -1   0   8    0.20    0.20
   1   0  -8    0.40    0.30
  -1   0   8    0.80    0.20
  -1   0   7    0.00    0.20
   1   0  -7    0.20    0.30
   1   0  -7    0.10    0.10
  -1   0   7    0.10    0.20
   1   0  -6    1.30    0.20
  -1   0   6    1.40    0.20
   1   0  -6    1.40    0.30
  -1   0   6    1.70    0.30
  -1   0   5    0.30    0.20
   1   0  -5    0.20    0.20
  -1   0   5   -0.10    0.20
   1   0  -5   -0.10    0.10
   1   0  -4    2.80    0.30
   1   0  -4    1.90    0.20
  -1   0   4    2.20    0.20
   1   0  -4    1.90    0.30
   1   0  -3   -0.30    0.20
   1   0  -3   -0.30    0.10
  -1   0   3    0.10    0.10
   1   0  -3    0.00    0.20
   1   0  -2    0.80    0.20
   1   0  -2    0.40    0.20
   1   0  -2    0.50    0.10
  -1   0   2    0.50    0.10
   1   0  -1    0.00    0.10
  -1   0   1   -0.10    0.10
   1   0  -1   -0.10    0.10
   1   0  -1   -0.10    0.10
  -1   0   0    0.00    0.10
  -1   0   0    0.00    0.10
   1   0   0    0.00    0.10
   1   0   1    0.00    0.10
  -1   0  -1   -0.10    0.10
  -1   0  -1    0.00    0.10
  -1   0  -1    0.00    0.10
   1   0   2    0.10    0.10
  -1   0  -2    0.00    0.10
  -1   0  -2    0.20    0.10
  -1   0  -2    0.20    0.10
  -1   0  -3   -0.20    0.20
   1   0   3   -0.20    0.10
  -1   0  -3   -0.10    0.10
   1   0   3   -0.10    0.10
   1   0   4    0.30    0.10
  -1   0  -4    0.60    0.20
   1   0   4    0.20    0.20
  -1   0  -4    0.10    0.20
   1   0   5   -0.10    0.20
  -1   0  -5    0.20    0.20
  -1   0  -5   -0.10    0.20
   1   0   5    0.00    0.10
  -1   0  -6    0.20    0.20
  -1   0  -6    0.00    0.20
   1   0   6    0.00    0.10
   1   0   6   -0.10    0.20
   1   0   7   -0.30    0.20
  -1   0  -7   -0.20    0.10
  -1   0  -7    0.10    0.20
   1   0   7    0.10    0.10
  -1   0  -8   -0.10    0.30
   1   0   8    0.10    0.20
  -1   0  -8    0.00    0.20
   1   0   8    0.00    0.20
   1   0   9   -0.20    0.20
   1   0   9    0.00    0.20
  -1   0  -9   -0.40    0.30
  -1   0  -9    0.00    0.10
   1   0  10   -0.20    0.30
  -1   0 -10    0.50    0.20
  -1   0 -10    0.20    0.40
   1   0  10    0.50    0.30
   1   0  11   -0.40    0.20
  -1   0 -11   -0.20    0.30
   1   0  12   -0.30    0.40
  -1   0 -12    0.10    0.40
   1   0  13    0.10    0.40
  -1   0 -13    0.20    0.50
   1   0  14    0.70    0.50
  -1   0 -14    1.40    0.60
  -1   0 -15    1.00    0.60
   1   0  15    0.30    0.50
   1   1 -15   -0.60    0.50
  -1   1  15    0.30    0.50
   1  -1 -15   -1.10    0.40
  -1  -1  15    0.50    0.50
   1   1 -14   -0.30    0.50
  -1   1  14   -0.50    0.40
   1  -1 -14   -1.10    0.50
  -1  -1  14   -0.10    0.40
   1   1 -13    2.60    0.70
  -1   1  13    1.40    0.50
   1  -1 -13    1.00    0.60
  -1  -1  13    2.00    0.60
  -1   1  12   -0.10    0.30
   1   1 -12   -1.00    0.40
   1  -1 -12   -0.10    0.40
  -1  -1  12   -0.40    0.30
  -1   1  11    0.10    0.30
   1   1 -11    1.00    0.50
  -1  -1  11    1.00    0.40
  -1  -1  11    0.70    0.30
   1  -1 -11    0.90    0.50
  -1   1  10    0.90    0.30
   1   1 -10    1.60    0.50
  -1   1  10    1.30    0.40
   1  -1 -10    0.90    0.20
  -1  -1  10    1.10    0.40
   1  -1 -10    2.40    0.60
  -1  -1  10    1.10    0.40
  -1   1   9    0.20    0.20
  -1   1   9   -0.20    0.20
   1   1  -9   -0.40    0.30
   1   1  -9    0.10    0.10
  -1  -1   9    0.00    0.20
  -1  -1   9    0.00    0.20
   1  -1  -9    0.20    0.30
   1  -1  -9    0.00    0.20
  -1   1   8    0.60    0.20
   1   1  -8    0.70    0.30
   1   1  -8    0.70    0.20
   1   1  -8    0.40    0.30
  -1   1   8    0.50    0.30
   1  -1  -8    0.40    0.20
   1  -1  -8    0.60    0.30
  -1  -1   8    0.60    0.20
  -1   1   7   11.00    0.70
  -1   1   7   11.30    0.50
   1   1  -7   12.00    0.70
   1   1  -7   11.30    0.40
   1   1  -7   12.00    0.70
  -1  -1   7   12.00    0.60
   1  -1  -7   10.40    0.50
   1  -1  -7   11.50    0.70
   1   1  -6    3.40    0.40
  -1   1   6    2.60    0.40
   1   1  -6    3.40    0.30
  -1   1   6    3.10    0.30
   1   1  -6    3.50    0.40
   1  -1  -6    3.50    0.30
   1  -1  -6    3.30    0.40
  -1  -1   6    3.20    0.40
   1   1  -5   13.60    0.60
  -1   1   5   14.50    0.60
  -1   1   5   13.90    0.50
   1   1  -5   14.60    0.70
  -1  -1   5   13.70    0.60
   1  -1  -5   13.70    0.50
   1  -1  -5   13.00    0.70
  -1   1   4   15.50    0.60
  -1   1   4   15.70    0.50
   1   1  -4   15.10    0.60
   1   1  -4   15.40    0.40
   1   1  -4   16.90    0.70
   1  -1  -4   15.40    0.60
  -1  -1   4   15.00    0.60
   1  -1  -4   15.50    0.50
   1   1  -3    1.80    0.10
   1   1  -3    1.80    0.20
  -1   1   3    2.00    0.20
   1   1  -3    1.90    0.20
  -1   1   3    1.90    0.20
  -1  -1   3    1.90    0.20
   1  -1  -3    2.20    0.20
   1  -1  -3    1.90    0.30
   1   1  -2    0.10    0.10
   1   1  -2    0.00    0.10
  -1   1   2    0.10    0.10
   1   1  -2    0.10    0.10
  -1   1   2    0.30    0.10
  -1  -1   2    0.00    0.10
   1  -1  -2    0.30    0.10
   1  -1  -2    0.00    0.10
   1   1  -1    0.20    0.10
  -1   1   1    0.20    0.10
   1   1  -1    0.20    0.10
  -1   1   1    0.10    0.10
  -1  -1   1    0.20    0.10
   1  -1  -1    0.20    0.10
   1  -1  -1    0.20    0.10
  -1  -1   1    0.20    0.10
  -1   1   0    1.50    0.10
   1   1   0    1.50    0.10
   1   1   0    1.60    0.10
   1  -1   0    1.70    0.10
  -1  -1   0    1.70    0.10
  -1  -1   0    1.80    0.10
   1  -1   0    1.50    0.10
  -1   1  -1    4.10    0.20
  -1   1  -1    4.20    0.20
  -1   1  -1    4.10    0.20
  -1   1  -1    4.50    0.20
   1   1   1    3.70    0.20
  -1  -1  -1    4.00    0.20
  -1  -1  -1    4.10    0.20
   1   1   2    1.60    0.20
  -1   1  -2    1.70    0.20
  -1   1  -2    1.50    0.20
  -1   1  -2    1.60    0.20
  -1   1  -2    1.70    0.20
  -1  -1  -2    1.50    0.20
  -1  -1  -2    1.90    0.20
  -1   1  -3    6.10    0.40
  -1   1  -3    7.00    0.30
  -1   1  -3    6.70    0.40
   1   1   3    6.30    0.40
   1   1   3    6.50    0.20
  -1  -1  -3    6.30    0.40
   1  -1   3    6.10    0.30
  -1  -1  -3    5.70    0.40
  -1   1  -4   28.50    0.90
   1   1   4   30.30    0.60
  -1   1  -4   30.40    0.70
   1   1   4   28.20    0.90
  -1   1  -4   28.20    0.80
  -1  -1  -4   30.80    0.80
  -1  -1  -4   28.00    0.90
   1  -1   4   30.70    0.80
  -1   1  -5    1.10    0.30
   1   1   5    1.50    0.30
  -1   1  -5    1.00    0.30
   1   1   5    2.00    0.20
  -1   1  -5    1.30    0.20
  -1  -1  -5    1.20    0.20
   1  -1   5    1.30    0.20
  -1  -1  -5    1.60    0.30
  -1   1  -6    1.40    0.30
   1   1   6    1.40    0.30
  -1   1  -6    1.80    0.40
  -1   1  -6    1.40    0.20
   1   1   6    1.80    0.20
   1  -1   6    1.50    0.30
  -1  -1  -6    1.20    0.40
  -1  -1  -6    1.20    0.30
  -1   1  -7    1.10    0.30
   1   1   7    1.60    0.30
   1   1   7    1.80    0.20
  -1   1  -7    1.90    0.40
  -1   1  -7    1.80    0.30
  -1  -1  -7    1.90    0.30
   1  -1   7    1.80    0.30
  -1  -1  -7    1.70    0.40
  -1   1  -8    0.30    0.30
   1   1   8    0.70    0.20
  -1   1  -8    0.40    0.20
   1   1   8    0.60    0.30
  -1  -1  -8    0.20    0.30
  -1  -1  -8    0.40    0.20
   1  -1   8    0.60    0.20
   1  -1   8    0.60    0.30
  -1   1  -9    0.40    0.20
   1   1   9    1.00    0.20
   1   1   9    0.60    0.30
  -1   1  -9    0.40    0.30
   1  -1   9    0.20    0.20
   1  -1   9    0.40    0.30
  -1  -1  -9    0.30    0.30
  -1  -1  -9    0.10    0.20
  -1   1 -10    1.80    0.30
   1   1  10    1.80    0.50
  -1   1 -10    3.40    0.60
   1  -1  10    1.80    0.40
   1  -1  10    2.40    0.50
  -1  -1 -10    2.60    0.60
  -1  -1 -10    1.90    0.40
  -1   1 -11    0.50    0.40
   1   1  11    0.40    0.40
   1  -1  11    0.30    0.40
  -1  -1 -11    0.00    0.40
   1  -1  11    0.30    0.30
  -1  -1 -11    0.40    0.30
   1   1  12    0.20    0.40
  -1   1 -12    0.40    0.40
   1  -1  12   -0.20    0.40
  -1  -1 -12    0.60    0.50
   1   1  13    0.60    0.40
  -1   1 -13    0.40    0.50
  -1  -1 -13    0.60    0.50
   1  -1  13   -0.20    0.40
   1   1  14    0.10    0.40
  -1   1 -14   -0.30    0.50
  -1  -1 -14   -0.40    0.50
   1  -1  14   -0.10    0.40
   1   1  15    0.30    0.50
  -1   1 -15    0.90    0.60
   1  -1  15    0.90    0.60
  -1  -1 -15    0.50    0.50
   1   2 -15    1.10    0.70
  -1   2  15    1.20    0.60
   1  -2 -15    1.30    0.70
  -1  -2  15    0.20    0.50
  -1   2  14    0.60    0.50
   1   2 -14    0.10    0.50
   1  -2 -14    1.10    0.70
  -1  -2  14    0.90    0.60
  -1   2  13    4.60    0.80
   1   2 -13    4.10    0.80
   1  -2 -13    5.60    0.90
  -1  -2  13    5.40    0.80
   1   2 -12   12.30    1.00
  -1   2  12   11.20    0.90
  -1  -2  12   12.50    0.90
  -1  -2  12    9.70    1.00
   1  -2 -12   11.30    1.10
   1   2 -11    4.70    0.70
  -1   2  11    4.30    0.60
   1  -2 -11    5.10    0.80
  -1  -2  11    4.40    0.60
  -1  -2  11    3.70    0.60
   1  -2 -11    4.90    0.60
   1   2 -10    6.20    0.70
   1   2 -10    5.50    0.70
  -1   2  10    7.60    0.80
   1  -2 -10    6.00    0.80
  -1  -2  10    6.50    0.70
   1  -2 -10    5.40    0.50
   1   2  -9    4.80    0.60
   1   2  -9    4.70    0.30
  -1   2   9    4.30    0.60
  -1   2   9    4.80    0.40
   1   2  -9    3.80    0.50
  -1  -2   9    4.20    0.50
   1  -2  -9    4.80    0.50
   1  -2  -9    5.00    0.60
   1   2  -8    4.40    0.60
   1   2  -8    4.30    0.50
  -1   2   8    4.10    0.40
  -1   2   8    3.90    0.50
   1   2  -8    3.90    0.30
  -1  -2   8    4.70    0.50
   1  -2  -8    4.20    0.40
   1  -2  -8    3.60    0.50
   1   2  -7    7.90    0.40
  -1   2   7    7.80    0.60
   1   2  -7    8.70    0.60
   1   2  -7    8.60    0.60
  -1   2   7    8.40    0.40
   1  -2  -7    7.70    0.60
   1  -2  -7    6.90    0.50
  -1  -2   7    7.90    0.50
   1   2  -6  114.89    2.50
  -1   2   6  112.59    2.10
   1   2  -6  111.69    2.50
   1   2  -6  112.59    2.00
  -1   2   6  113.99    2.50
  -1  -2   6  115.19    2.40
   1  -2  -6  114.29    2.30
   1  -2  -6  113.49    2.50
   1   2  -5   66.39    1.60
  -1   2   5   65.39    1.60
  -1   2   5   66.69    1.40
   1   2  -5   66.89    1.20
   1   2  -5   65.69    1.60
  -1  -2   5   65.19    1.50
   1  -2  -5   66.19    1.50
   1  -2  -5   66.79    1.60
  -1   2   4    2.00    0.20
   1   2  -4    1.60    0.20
  -1   2   4    1.70    0.30
   1   2  -4    2.30    0.30
   1   2  -4    2.00    0.30
   1  -2  -4    1.60    0.30
  -1  -2   4    2.20    0.30
   1  -2  -4    2.30    0.30
  -1   2   3   28.80    0.70
  -1   2   3   28.30    0.80
   1   2  -3   28.40    0.80
   1   2  -3   27.80    0.80
  -1  -2   3   28.00    0.80
   1  -2  -3   29.00    0.80
   1  -2  -3   28.30    0.80
  -1  -2   3   28.40    0.60
  -1   2   2    7.90    0.40
   1   2  -2    7.10    0.40
   1   2  -2    7.50    0.30
  -1   2   2    7.50    0.30
  -1  -2   2    7.30    0.30
   1  -2  -2    7.30    0.40
  -1  -2   2    7.70    0.40
   1  -2  -2    7.50    0.40
   1   2  -1    0.10    0.10
  -1   2   1    0.00    0.10
  -1   2   1    0.10    0.10
   1   2  -1    0.10    0.10
   1  -2  -1    0.00    0.10
  -1  -2   1    0.10    0.10
   1  -2  -1    0.10    0.10
  -1  -2   1    0.00    0.10
  -1   2   0   21.90    0.60
  -1   2   0   21.60    0.50
   1   2   0   22.30    0.50
   1   2   0   21.50    0.50
   1   2   0   21.50    0.50
   1  -2   0   21.40    0.60
  -1  -2   0   21.90    0.50
   1   2   1    4.60    0.30
   1   2   1    4.90    0.20
  -1   2  -1    4.90    0.20
  -1   2  -1    4.30    0.30
  -1   2  -1    5.30    0.30
   1  -2   1    4.90    0.30
  -1  -2  -1    4.40    0.30
  -1   2  -2   17.90    0.50
   1   2   2   18.10    0.60
  -1   2  -2   18.00    0.50
  -1   2  -2   18.10    0.50
   1   2   2   17.60    0.40
  -1   2  -2   18.00    0.60
  -1  -2  -2   18.00    0.60
  -1  -2  -2   17.00    0.50
  -1   2  -3    1.70    0.20
   1   2   3    1.70    0.30
  -1   2  -3    1.70    0.30
  -1   2  -3    2.10    0.20
  -1   2  -3    1.90    0.20
  -1  -2  -3    1.60    0.30
  -1  -2  -3    1.80    0.30
  -1   2  -4    3.90    0.40
  -1   2  -4    2.90    0.30
   1   2   4    3.10    0.20
  -1   2  -4    3.70    0.30
   1   2   4    3.50    0.40
  -1  -2  -4    3.70    0.40
   1  -2   4    3.80    0.40
  -1  -2  -4    2.90    0.30
  -1   2  -5    2.20    0.30
  -1   2  -5    1.40    0.30
   1   2   5    1.10    0.30
  -1   2  -5    1.30    0.20
   1   2   5    1.30    0.20
   1  -2   5    1.00    0.20
  -1  -2  -5    1.70    0.30
  -1  -2  -5    1.30    0.30
  -1   2  -6   22.60    0.90
   1   2   6   21.90    0.60
  -1   2  -6   23.40    0.90
  -1   2  -6   22.30    0.70
   1   2   6   21.60    0.90
  -1  -2  -6   22.90    0.90
  -1  -2  -6   22.60    0.80
   1  -2   6   22.60    0.80
   1   2   7    0.20    0.10
  -1   2  -7    0.20    0.10
  -1   2  -7    0.10    0.30
   1   2   7    0.10    0.20
  -1   2  -7    0.40    0.30
  -1  -2  -7    0.20    0.20
   1  -2   7    0.30    0.20
  -1  -2  -7   -0.50    0.20
  -1   2  -8    2.50    0.40
  -1   2  -8    2.80    0.50
  -1   2  -8    2.40    0.30
   1   2   8    2.60    0.40
   1   2   8    2.70    0.30
   1  -2   8    3.20    0.40
  -1  -2  -8    2.40    0.50
  -1  -2  -8    3.50    0.40
  -1   2  -9    7.20    0.50
   1   2   9    7.20    0.40
  -1   2  -9    8.70    0.80
  -1   2  -9    6.00    0.70
   1   2   9    7.10    0.70
  -1  -2  -9    7.90    0.80
   1  -2   9    7.50    0.60
  -1  -2  -9    7.10    0.60
   1   2  10    0.90    0.40
  -1   2 -10    2.00    0.50
   1  -2  10    1.00    0.30
  -1  -2 -10    0.60    0.50
  -1  -2 -10    1.40    0.40
   1  -2  10    1.30    0.40
   1   2  11    9.70    0.90
  -1   2 -11    8.70    0.90
   1  -2  11    7.70    0.90
  -1  -2 -11    9.70    0.70
   1  -2  11    9.80    0.70
  -1  -2 -11    8.70    1.00
  -1   2 -12   13.30    1.10
   1   2  12   15.00    1.10
   1  -2  12   15.10    1.10
  -1  -2 -12   13.80    1.10
  -1   2 -13    0.10    0.50
   1   2  13    0.30    0.50
   1  -2  13   -0.20    0.40
  -1  -2 -13    0.10    0.50
   1   2  14    1.20    0.60
  -1   2 -14    3.30    0.80
   1  -2  14    2.60    0.70
  -1  -2 -14    1.70    0.70
   1   2  15    0.00    0.50
  -1   2 -15   -0.20    0.50
  -1  -2 -15    0.10    0.60
   1  -2  15   -0.20    0.40
   1   3 -15    0.20    0.50
  -1   3  15    1.00    0.50
   1  -3 -15    0.00    0.60
  -1  -3  15    0.50    0.60
  -1   3  14    2.90    0.70
   1   3 -14    3.70    0.80
   1  -3 -14    4.40    0.90
  -1  -3  14    3.00    0.70
  -1   3  13    0.20    0.30
   1   3 -13    0.50    0.50
  -1  -3  13    0.30    0.40
   1  -3 -13   -0.30    0.60
  -1   3  12    0.80    0.40
   1   3 -12    0.00    0.40
   1  -3 -12   -0.20    0.50
  -1  -3  12    0.30    0.40
  -1  -3  12    0.50    0.40
   1   3 -11   35.90    1.50
  -1   3  11   37.30    1.60
   1   3 -11   36.50    1.60
  -1  -3  11   35.70    1.40
   1  -3 -11   32.90    1.20
   1  -3 -11   37.80    1.70
   1   3 -10   14.70    1.00
   1   3 -10   13.20    1.00
  -1   3  10   12.60    0.90
   1  -3 -10   13.80    0.80
   1  -3 -10   13.90    1.00
  -1  -3  10   13.30    0.90
  -1   3   9   18.30    1.00
   1   3  -9   18.50    1.00
  -1   3   9   18.70    0.70
   1   3  -9   19.30    1.00
   1  -3  -9   18.10    0.80
  -1  -3   9   19.70    0.90
   1  -3  -9   18.40    1.10
   1   3  -8    2.50    0.50
   1   3  -8    1.70    0.20
   1   3  -8    2.00    0.40
  -1   3   8    2.30    0.30
  -1   3   8    2.10    0.40
   1  -3  -8    2.50    0.40
  -1  -3   8    2.10    0.40
   1  -3  -8    1.90    0.40
   1   3  -7    1.90    0.40
  -1   3   7    1.30    0.30
   1   3  -7    2.00    0.40
   1   3  -7    1.70    0.20
  -1   3   7    2.00    0.30
   1  -3  -7    1.60    0.30
  -1  -3   7    1.70    0.30
   1  -3  -7    1.30    0.40
   1   3  -6   -0.10    0.20
  -1   3   6    0.00    0.10
   1   3  -6    0.10    0.30
  -1   3   6    0.00    0.20
  -1  -3   6    0.10    0.20
   1  -3  -6    0.00    0.20
   1  -3  -6   -0.40    0.20
   1   3  -5    1.20    0.30
  -1   3   5    2.30    0.20
  -1   3   5    1.80    0.30
   1   3  -5    2.40    0.40
   1  -3  -5    2.00    0.30
  -1  -3   5    2.20    0.30
   1  -3  -5    2.10    0.30
  -1  -3   5    1.80    0.20
  -1   3   4   39.50    0.90
   1   3  -4   41.90    1.10
  -1   3   4   41.70    1.10
   1   3  -4   41.00    1.10
  -1  -3   4   41.50    1.10
   1  -3  -4   39.10    1.10
  -1  -3   4   40.10    0.90
   1  -3  -4   40.60    1.10
   1   3  -3    3.30    0.30
  -1   3   3    3.40    0.30
   1   3  -3    3.90    0.40
  -1   3   3    3.20    0.30
  -1  -3   3    3.30    0.20
  -1  -3   3    2.70    0.30
   1  -3  -3    2.50    0.30
   1  -3  -3    2.90    0.30
   1   3  -2    0.10    0.10
   1   3  -2    0.30    0.20
  -1   3   2    0.40    0.20
  -1   3   2    0.20    0.20
  -1  -3   2    0.20    0.20
   1  -3  -2    0.10    0.20
  -1  -3   2    0.10    0.10
   1  -3  -2    0.00    0.10
  -1   3   1    0.50    0.20
   1   3  -1    0.60    0.10
  -1   3   1    0.30    0.20
   1   3  -1    0.50    0.20
   1   3  -1    0.30    0.20
   1  -3  -1    0.50    0.10
  -1  -3   1    0.60    0.20
   1  -3  -1    0.80    0.20
   1   3   0    2.20    0.20
  -1   3   0    2.40    0.30
   1   3   0    2.20    0.20
   1   3   0    2.20    0.20
  -1   3   0    2.20    0.30
   1  -3   0    2.10    0.20
  -1  -3   0    2.40    0.30
   1   3   1  162.78    2.80
  -1   3  -1  166.88    2.90
  -1   3  -1  164.98    2.60
  -1   3  -1  163.38    2.90
   1   3   1  162.88    2.90
   1  -3   1  165.28    2.90
  -1  -3  -1  162.38    2.80
  -1  -3  -1  164.28    2.90
   1   3   2   33.10    0.90
  -1   3  -2   34.30    0.90
   1   3   2   34.80    0.70
  -1   3  -2   35.90    0.80
  -1   3  -2   34.30    0.90
  -1  -3  -2   34.60    0.90
  -1  -3  -2   35.80    0.80
   1  -3   2   35.50    0.80
  -1   3  -3   10.70    0.50
  -1   3  -3   10.90    0.50
   1   3   3   10.70    0.30
  -1   3  -3   11.20    0.50
   1   3   3   10.80    0.50
  -1  -3  -3   10.50    0.50
  -1  -3  -3   10.10    0.50
   1  -3   3   10.50    0.40
  -1   3  -4   22.30    0.80
   1   3   4   21.80    0.50
  -1   3  -4   22.70    0.70
  -1   3  -4   22.60    0.70
   1   3   4   22.40    0.80
  -1  -3  -4   21.20    0.80
  -1  -3  -4   21.40    0.80
  -1   3  -5    1.30    0.30
  -1   3  -5    1.10    0.30
  -1   3  -5    0.90    0.20
   1   3   5    0.90    0.10
   1   3   5    0.70    0.20
  -1  -3  -5    1.00    0.30
  -1  -3  -5    1.70    0.30
   1  -3   5    1.50    0.30
  -1   3  -6   15.40    0.70
   1   3   6   15.30    0.40
   1   3   6   15.00    0.80
  -1   3  -6   14.80    0.60
  -1   3  -6   15.10    0.70
   1  -3   6   15.00    0.70
  -1  -3  -6   15.50    0.80
  -1  -3  -6   14.80    0.70
  -1   3  -7   19.30    0.90
  -1   3  -7   20.00    0.70
  -1   3  -7   20.40    0.90
   1   3   7   21.20    0.60
   1   3   7   20.30    0.90
  -1  -3  -7   20.40    0.90
   1  -3   7   20.50    0.90
  -1  -3  -7   21.40    1.00
   1   3   8    8.30    0.40
  -1   3  -8    8.10    0.40
  -1   3  -8    8.30    0.70
   1   3   8    8.10    0.70
  -1   3  -8    8.20    0.70
  -1  -3  -8    8.30    0.60
   1  -3   8    8.10    0.60
  -1  -3  -8    8.70    0.80
  -1   3  -9   45.40    1.60
  -1   3  -9   46.40    1.60
   1   3   9   43.60    1.60
  -1   3  -9   41.70    1.10
  -1  -3  -9   43.70    1.40
  -1  -3  -9   42.20    1.60
   1  -3   9   47.30    1.50
  -1   3 -10  224.08    4.80
  -1   3 -10  229.58    4.80
   1   3  10  227.68    4.80
  -1  -3 -10  228.58    4.90
   1  -3  10  232.48    4.60
  -1  -3 -10  230.68    4.50
  -1   3 -11    0.50    0.40
  -1   3 -11    0.50    0.40
   1   3  11    0.60    0.40
  -1  -3 -11    0.20    0.30
  -1  -3 -11   -0.10    0.40
   1  -3  11    0.50    0.30
  -1   3 -12    7.10    0.90
   1   3  12    4.10    0.70
   1  -3  12    3.90    0.60
  -1  -3 -12    4.30    0.80
   1  -3  12    3.40    0.70
  -1  -3 -12    3.50    0.60
   1   3  13    0.40    0.40
  -1   3 -13    0.30    0.50
  -1  -3 -13   -0.30    0.50
   1  -3  13   -0.20    0.40
   1   3  14    0.30    0.50
  -1   3 -14    1.30    0.60
   1  -3  14    0.70    0.50
  -1  -3 -14    0.10    0.60
  -1   3 -15    1.60    0.70
   1   3  15    1.40    0.60
   1  -3  15    1.70    0.60
  -1  -3 -15    0.90    0.60
   1   4 -15   -0.80    0.50
  -1   4  15   -0.10    0.50
  -1  -4  15    0.20    0.50
   1  -4 -15    0.70    0.60
  -1   4  14    0.70    0.50
   1   4 -14    1.80    0.70
  -1  -4  14    1.30    0.60
   1  -4 -14    1.60    0.70
  -1   4  13   12.50    1.20
   1   4 -13   15.20    1.20
  -1  -4  13   12.40    1.20
   1  -4 -13   12.30    1.30
  -1  -4  13   12.60    1.00
   1   4 -12   -0.60    0.40
  -1   4  12   -0.50    0.30
   1   4 -12    0.60    0.50
  -1  -4  12    0.20    0.40
   1  -4 -12    0.40    0.50
   1   4 -11    7.50    0.90
  -1   4  11    6.50    0.80
   1   4 -11    7.20    0.80
  -1  -4  11    7.70    0.80
   1  -4 -11    8.20    1.00
   1  -4 -11    6.90    0.70
   1   4 -10    5.20    0.70
  -1   4  10    5.30    0.70
   1   4 -10    4.90    0.70
   1  -4 -10    5.70    0.60
  -1  -4  10    4.80    0.60
   1  -4 -10    5.60    0.80
   1   4  -9   -0.10    0.30
   1   4  -9    0.70    0.40
  -1   4   9   -0.10    0.30
  -1  -4   9    0.10    0.30
   1  -4  -9    0.00    0.30
   1  -4  -9    0.20    0.40
   1   4  -8    2.20    0.40
   1   4  -8    2.80    0.50
  -1   4   8    2.20    0.30
  -1   4   8    2.30    0.40
  -1  -4   8    2.10    0.30
  -1  -4   8    1.50    0.40
   1  -4  -8    2.40    0.40
   1  -4  -8    2.10    0.50
   1   4  -7  109.99    2.50
  -1   4   7  113.89    2.60
  -1   4   7  115.09    2.20
   1   4  -7  109.99    2.60
  -1  -4   7  107.09    2.10
  -1  -4   7  110.89    2.60
   1  -4  -7  114.69    2.50
   1  -4  -7  114.59    2.60
   1   4  -6   44.60    1.40
  -1   4   6   44.70    1.10
   1   4  -6   46.30    1.30
  -1   4   6   44.20    1.40
  -1  -4   6   45.80    1.00
   1  -4  -6   47.00    1.30
  -1  -4   6   46.50    1.40
   1  -4  -6   46.60    1.40
   1   4  -5   25.70    0.90
  -1   4   5   24.80    0.70
   1   4  -5   24.80    0.90
  -1   4   5   24.30    0.90
   1  -4  -5   25.40    0.90
   1  -4  -5   24.30    0.90
  -1  -4   5   24.90    0.90
  -1  -4   5   25.70    0.70
  -1   4   4    8.00    0.40
   1   4  -4    7.20    0.50
  -1   4   4    8.00    0.50
   1   4  -4    7.20    0.50
   1  -4  -4    7.50    0.50
  -1  -4   4    7.70    0.40
   1  -4  -4    7.80    0.50
  -1  -4   4    6.60    0.50
  -1   4   3    4.00    0.40
   1   4  -3    3.90    0.40
   1   4  -3    4.90    0.30
  -1   4   3    4.40    0.30
   1  -4  -3    5.20    0.50
  -1  -4   3    4.20    0.30
  -1  -4   3    4.60    0.40
   1  -4  -3    4.30    0.40
  -1   4   2   75.69    1.50
  -1   4   2   76.09    1.60
   1   4  -2   75.29    1.60
   1   4  -2   74.59    1.40
  -1  -4   2   74.79    1.50
  -1  -4   2   72.99    1.70
   1  -4  -2   74.09    1.70
   1  -4  -2   75.99    1.50
   1   4  -1   51.19    1.20
   1   4  -1   52.19    0.90
  -1   4   1   50.29    1.20
  -1   4   1   49.50    1.10
   1   4  -1   49.40    1.20
  -1  -4   1   49.90    1.20
   1  -4  -1   52.09    1.00
   1  -4  -1   49.10    1.20
  -1   4   0    4.40    0.40
   1   4   0    4.20    0.20
   1   4   0    4.10    0.30
  -1   4   0    2.70    0.30
   1   4   0    3.60    0.30
  -1  -4   0    3.90    0.30
   1  -4   0    3.50    0.30
   1   4   1    0.10    0.20
   1   4   1    0.00    0.20
  -1   4  -1   -0.20    0.20
  -1   4  -1    0.30    0.20
  -1  -4  -1   -0.10    0.20
   1  -4   1    0.00    0.20
  -1  -4  -1    0.10    0.10
   1   4   2   34.50    1.00
   1   4   2   33.30    0.80
  -1   4  -2   33.70    0.70
  -1   4  -2   33.10    1.00
  -1   4  -2   33.50    0.90
  -1  -4  -2   34.60    1.00
   1  -4   2   34.00    0.90
  -1   4  -3  123.69    2.40
   1   4   3  121.99    2.40
   1   4   3  123.29    2.20
  -1   4  -3  121.09    2.20
  -1   4  -3  120.59    2.50
  -1  -4  -3  121.99    2.50
   1  -4   3  123.29    2.30
  -1  -4  -3  122.99    2.40
  -1   4  -4  528.95    8.80
   1   4   4  520.95    8.80
  -1   4  -4  521.95    8.60
   1   4   4  536.05    8.40
  -1   4  -4  529.35    8.80
  -1  -4  -4  520.55    8.70
   1  -4   4  530.15    8.60
  -1  -4  -4  510.25    8.80
  -1   4  -5  139.79    2.90
  -1   4  -5  142.29    2.80
   1   4   5  137.39    2.90
   1   4   5  142.59    2.40
  -1  -4  -5  139.99    2.90
  -1  -4  -5  140.99    2.90
   1  -4   5  141.69    2.90
   1  -4   5  139.09    2.60
   1   4   6   12.40    0.40
   1   4   6   11.20    0.70
  -1   4  -6   12.60    0.70
  -1   4  -6   12.30    0.70
   1  -4   6   12.60    0.50
  -1  -4  -6   12.10    0.70
   1  -4   6   11.60    0.70
  -1  -4  -6   11.10    0.70
  -1   4  -7   16.80    0.90
   1   4   7   16.10    0.80
  -1   4  -7   15.80    0.80
  -1   4  -7   15.30    0.60
  -1  -4  -7   15.80    0.90
   1  -4   7   17.30    0.80
  -1  -4  -7   15.40    0.80
   1   4   8    2.20    0.50
  -1   4  -8    2.10    0.40
  -1   4  -8    1.60    0.20
  -1   4  -8    2.50    0.50
  -1  -4  -8    2.00    0.40
   1  -4   8    2.10    0.40
  -1  -4  -8    1.90    0.50
  -1   4  -9   -0.10    0.10
  -1   4  -9    0.10    0.30
   1   4   9    0.40    0.30
  -1   4  -9   -0.10    0.30
   1  -4   9    0.20    0.30
  -1  -4  -9    0.00    0.30
  -1  -4  -9    0.20    0.40
  -1   4 -10   30.40    1.40
  -1   4 -10   29.50    1.30
   1   4  10   30.70    1.40
   1  -4  10   29.60    1.30
  -1  -4 -10   30.90    1.50
  -1  -4 -10   31.20    1.30
  -1   4 -11    3.40    0.60
  -1   4 -11    4.10    0.70
   1   4  11    2.90    0.60
   1  -4  11    2.90    0.50
  -1  -4 -11    3.80    0.60
  -1  -4 -11    3.60    0.70
  -1   4 -12   45.40    1.80
   1   4  12   46.80    1.90
  -1   4 -12   46.10    1.90
   1  -4  12   45.60    1.70
  -1  -4 -12   45.10    1.90
  -1  -4 -12   46.30    1.60
  -1   4 -13    0.60    0.50
   1   4  13   -0.40    0.40
   1  -4  13    0.00    0.40
  -1  -4 -13   -0.40    0.50
  -1   4 -14    0.30    0.50
   1   4  14    0.00    0.50
   1  -4  14   -0.30    0.40
  -1  -4 -14    0.60    0.60
  -1   4 -15   -0.10    0.50
   1   4  15    0.20    0.50
   1  -4  15    0.70    0.60
  -1  -4 -15    0.80    0.80
  -1   5  14   -0.10    0.40
   1   5 -14   -0.10    0.50
   1  -5 -14   -0.70    0.50
  -1  -5  14    0.00    0.50
   1   5 -13    0.00    0.40
   1   5 -13    0.70    0.50
  -1   5  13    0.80    0.40
  -1  -5  13   -0.20    0.40
   1  -5 -13   -0.20    0.50
  -1   5  12    1.80    0.60
   1   5 -12    2.20    0.60
   1   5 -12    2.30    0.60
   1  -5 -12    3.00    0.70
  -1  -5  12    1.50    0.50
   1  -5 -12    1.80    0.50
  -1   5  11    4.90    0.70
   1   5 -11    2.70    0.60
   1   5 -11    6.10    0.80
  -1  -5  11    4.40    0.70
   1  -5 -11    5.10    0.80
   1  -5 -11    5.20    0.70
  -1   5  10    5.20    0.70
   1   5 -10    8.30    0.80
   1   5 -10    5.90    0.80
   1  -5 -10    6.60    0.70
   1  -5 -10    6.60    0.80
  -1  -5  10    5.30    0.70
   1   5  -9   -0.10    0.30
  -1   5   9    0.10    0.30
   1   5  -9    0.30    0.30
  -1  -5   9    0.40    0.30
   1  -5  -9    0.40    0.40
   1  -5  -9    0.00    0.30
  -1   5   8    4.90    0.60
   1   5  -8    5.80    0.60
   1   5  -8    6.00    0.70
  -1   5   8    5.10    0.40
   1  -5  -8    5.30    0.60
   1  -5  -8    6.30    0.70
  -1  -5   8    5.00    0.60
  -1   5   7   19.50    0.90
   1   5  -7   19.60    0.90
   1   5  -7   21.70    1.00
  -1   5   7   19.80    0.70
  -1  -5   7   19.40    1.00
   1  -5  -7   19.70    1.00
  -1  -5   7   21.10    0.60
   1  -5  -7   21.20    1.00
   1   5  -6    5.70    0.50
   1   5  -6    4.20    0.50
  -1   5   6    4.50    0.30
  -1   5   6    4.70    0.50
  -1  -5   6    4.20    0.50
  -1  -5   6    4.70    0.30
   1  -5  -6    4.40    0.50
   1  -5  -6    5.20    0.50
   1   5  -5   30.90    0.90
  -1   5   5   30.10    1.10
   1   5  -5   32.40    1.10
  -1   5   5   29.40    0.80
   1  -5  -5   29.70    1.10
  -1  -5   5   28.70    0.80
  -1  -5   5   28.70    1.10
   1  -5  -5   29.10    1.00
  -1   5   4   71.99    1.50
   1   5  -4   73.19    1.60
  -1   5   4   72.09    1.80
   1   5  -4   74.39    1.80
  -1  -5   4   74.99    1.80
  -1  -5   4   74.29    1.60
   1  -5  -4   75.49    1.70
   1  -5  -4   69.59    1.80
  -1   5   3   10.80    0.50
   1   5  -3   11.30    0.60
   1   5  -3   11.80    0.50
  -1   5   3   10.90    0.60
   1  -5  -3   10.40    0.60
  -1  -5   3   11.30    0.60
   1  -5  -3   10.90    0.50
  -1  -5   3   11.70    0.50
   1   5  -2    1.80    0.30
   1   5  -2    1.70    0.20
  -1   5   2    1.20    0.30
  -1   5   2    1.60    0.30
   1   5  -2    1.40    0.30
   1  -5  -2    1.50    0.30
  -1  -5   2    1.70    0.30
   1  -5  -2    2.00    0.20
   1   5  -1    5.90    0.40
  -1   5   1    6.00    0.40
  -1   5   1    6.20    0.40
   1   5  -1    6.00    0.50
   1   5  -1    6.00    0.20
   1  -5  -1    5.80    0.50
   1  -5  -1    6.10    0.30
  -1  -5   1    5.70    0.40
   1   5   0    7.60    0.50
   1   5   0    7.10    0.30
   1   5   0    6.70    0.50
  -1   5   0    7.10    0.50
  -1   5   0    6.70    0.50
   1  -5   0    6.20    0.50
  -1  -5   0    6.40    0.50
   1   5   1  121.79    2.40
   1   5   1  116.49    2.30
  -1   5  -1  116.19    2.40
  -1   5  -1  117.79    2.30
  -1  -5  -1  116.29    2.40
   1  -5   1  118.49    2.40
   1   5   2  440.86    7.30
  -1   5  -2  433.66    7.30
  -1   5  -2  425.66    6.80
   1   5   2  426.06    7.10
  -1   5  -2  425.96    7.30
  -1  -5  -2  421.56    7.30
   1  -5   2  432.56    7.20
  -1  -5  -2  434.96    7.00
  -1   5  -3   78.59    1.90
   1   5   3   76.69    1.80
  -1   5  -3   79.09    1.50
  -1   5  -3   78.79    1.80
   1   5   3   77.89    1.60
  -1  -5  -3   76.79    1.90
  -1  -5  -3   80.59    1.70
   1  -5   3   79.09    1.70
  -1   5  -4    0.60    0.30
   1   5   4    0.40    0.10
   1   5   4    0.40    0.20
  -1   5  -4    0.40    0.20
  -1   5  -4    0.30    0.30
  -1  -5  -4    0.20    0.20
   1  -5   4    0.30    0.20
  -1  -5  -4    0.80    0.30
  -1   5  -5   60.79    1.60
   1   5   5   61.39    1.20
   1   5   5   60.19    1.60
  -1   5  -5   60.89    1.50
   1  -5   5   62.49    1.40
   1  -5   5   64.99    1.70
  -1  -5  -5   59.89    1.60
  -1  -5  -5   63.29    1.60
   1   5   6    0.30    0.30
  -1   5  -6   -0.10    0.20
   1   5   6    0.10    0.10
  -1   5  -6    0.30    0.20
   1  -5   6    0.00    0.10
  -1  -5  -6    0.00    0.30
   1  -5   6    0.20    0.20
  -1  -5  -6    0.00    0.20
  -1   5  -7    0.10    0.20
   1   5   7    0.20    0.30
  -1   5  -7    0.30    0.30
   1  -5   7    0.00    0.20
   1  -5   7    0.10    0.20
  -1  -5  -7    0.00    0.20
  -1  -5  -7   -0.10    0.30
  -1   5  -8    1.40    0.40
  -1   5  -8    1.60    0.40
   1   5   8    1.20    0.40
   1  -5   8    1.30    0.30
  -1  -5  -8    1.10    0.40
  -1  -5  -8    1.20    0.40
   1  -5   8    0.90    0.20
   1   5   9   24.40    1.20
  -1   5  -9   27.70    1.30
  -1   5  -9   24.40    1.10
  -1  -5  -9   26.00    1.20
  -1  -5  -9   26.80    1.30
   1  -5   9   26.60    1.20
  -1   5 -10    7.60    0.80
  -1   5 -10    7.40    0.80
   1   5  10    6.10    0.70
   1  -5  10    8.10    0.80
  -1  -5 -10    7.90    0.90
  -1  -5 -10    6.90    0.70
  -1   5 -11    4.30    0.70
  -1   5 -11    4.90    0.70
   1   5  11    3.70    0.60
  -1  -5 -11    4.70    0.80
   1  -5  11    4.10    0.70
  -1  -5 -11    5.20    0.70
  -1   5 -12    6.60    0.90
  -1   5 -12    9.10    1.00
   1   5  12    8.20    1.00
  -1  -5 -12    8.60    1.00
  -1  -5 -12    8.20    0.80
   1  -5  12    8.10    0.90
  -1   5 -13    1.00    0.50
   1   5  13    1.10    0.60
  -1   5 -13    0.90    0.60
  -1  -5 -13    1.60    0.70
   1  -5  13    0.90    0.50
   1   5  14    2.70    0.70
  -1   5 -14    1.60    0.60
  -1  -5 -14    1.80    0.70
   1  -5  14    1.80    0.60
  -1   6  14    3.60    0.80
   1   6 -14    2.80    0.80
   1   6 -14    4.00    0.80
   1  -6 -14    2.90    0.80
  -1  -6  14    3.00    0.80
  -1   6  13    1.40    0.60
   1   6 -13    1.10    0.60
   1   6 -13    0.40    0.50
  -1  -6  13    0.70    0.50
   1  -6 -13    0.30    0.60
   1   6 -12    1.30    0.50
   1   6 -12    2.10    0.60
  -1   6  12    1.00    0.50
   1  -6 -12    2.30    0.60
   1  -6 -12    1.40    0.60
  -1  -6  12    1.00    0.50
  -1   6  11    0.50    0.40
   1   6 -11    1.00    0.50
   1   6 -11    2.00    0.50
   1  -6 -11    1.40    0.60
  -1  -6  11    0.90    0.40
   1  -6 -11    0.20    0.40
   1   6 -10    2.70    0.60
   1   6 -10    2.70    0.50
  -1   6  10    1.70    0.50
   1  -6 -10    1.40    0.50
  -1  -6  10    2.50    0.60
   1  -6 -10    1.80    0.50
   1   6  -9    0.40    0.40
  -1   6   9    0.50    0.30
   1   6  -9   -0.10    0.30
   1  -6  -9    0.00    0.30
  -1  -6   9    0.60    0.40
   1  -6  -9    0.60    0.40
  -1   6   8   13.20    0.90
   1   6  -8   13.20    0.90
   1   6  -8   14.90    0.80
   1  -6  -8   15.70    0.90
  -1  -6   8   15.30    1.00
   1  -6  -8   15.20    0.90
  -1   6   7   53.69    1.30
   1   6  -7   52.99    1.70
   1   6  -7   57.59    1.60
  -1   6   7   54.19    1.70
   1  -6  -7   57.19    1.70
  -1  -6   7   55.89    1.80
   1  -6  -7   56.19    1.70
  -1  -6   7   54.09    1.30
   1   6  -6    0.60    0.30
   1   6  -6    1.10    0.30
  -1   6   6    0.70    0.30
  -1   6   6    0.70    0.20
  -1  -6   6    0.70    0.20
  -1  -6   6    0.90    0.30
   1  -6  -6    1.10    0.40
   1  -6  -6    0.90    0.30
   1   6  -5   11.10    0.60
  -1   6   5   10.60    0.50
   1   6  -5   11.80    0.70
  -1   6   5   11.20    0.70
   1  -6  -5   10.30    0.70
  -1  -6   5   11.20    0.70
  -1  -6   5   11.10    0.50
   1  -6  -5   10.70    0.60
  -1   6   4    9.40    0.50
   1   6  -4   10.40    0.50
   1   6  -4   10.70    0.60
  -1   6   4   10.60    0.60
   1  -6  -4   10.10    0.50
  -1  -6   4    9.60    0.50
  -1  -6   4    9.70    0.60
   1  -6  -4   10.20    0.70
  -1   6   3   25.50    0.90
   1   6  -3   25.70    0.70
   1   6  -3   24.30    0.90
  -1   6   3   25.10    0.80
  -1  -6   3   25.00    1.00
   1  -6  -3   25.20    0.80
   1  -6  -3   24.10    1.00
  -1  -6   3   26.00    0.80
   1   6  -2   13.20    0.40
  -1   6   2   13.20    0.70
   1   6  -2   11.80    0.70
  -1   6   2   12.70    0.60
   1   6  -2   13.20    0.70
   1  -6  -2   13.30    0.50
   1  -6  -2   13.50    0.70
  -1  -6   2   12.60    0.60
  -1   6   1   91.49    2.00
  -1   6   1   93.79    2.00
   1   6  -1   91.39    2.10
   1   6  -1   94.69    2.10
   1   6  -1   92.29    1.60
   1  -6  -1   91.99    1.60
   1  -6  -1   94.49    2.10
  -1  -6   1   91.09    2.00
   1   6   0   30.00    1.00
  -1   6   0   31.20    1.00
   1   6   0   30.50    1.00
  -1   6   0   32.10    1.00
   1   6   0   31.90    0.60
  -1  -6   0   31.00    1.00
   1  -6   0   30.70    1.00
   1   6   1    0.10    0.20
   1   6   1   -0.30    0.20
   1   6   1    0.20    0.10
  -1   6  -1    0.00    0.20
  -1   6  -1    0.20    0.20
  -1  -6  -1    0.00    0.20
   1  -6   1    0.10    0.20
   1   6   2    4.20    0.40
  -1   6  -2    4.00    0.40
  -1   6  -2    3.70    0.40
   1   6   2    3.60    0.40
   1  -6   2    4.20    0.40
  -1  -6  -2    3.80    0.40
  -1  -6  -2    4.00    0.30
   1   6   3    5.80    0.40
  -1   6  -3    6.40    0.50
  -1   6  -3    6.30    0.30
   1   6   3    6.70    0.50
  -1   6  -3    7.20    0.50
  -1  -6  -3    6.70    0.40
   1  -6   3    6.70    0.50
  -1  -6  -3    6.50    0.60
   1   6   4    0.00    0.20
  -1   6  -4    0.20    0.20
  -1   6  -4    0.20    0.20
  -1   6  -4    0.30    0.20
   1   6   4    0.30    0.10
  -1  -6  -4   -0.20    0.20
  -1  -6  -4    0.00    0.30
   1  -6   4    0.00    0.10
   1   6   5   70.89    1.90
   1   6   5   67.99    1.40
  -1   6  -5   70.99    1.90
  -1   6  -5   70.39    1.60
   1  -6   5   71.49    1.90
  -1  -6  -5   67.49    1.70
   1  -6   5   70.19    1.60
  -1  -6  -5   72.19    1.90
   1   6   6   21.40    0.60
  -1   6  -6   20.50    0.80
   1   6   6   22.90    1.00
  -1   6  -6   22.30    1.00
   1  -6   6   24.40    1.10
  -1  -6  -6   22.50    1.00
  -1  -6  -6   22.20    1.00
   1  -6   6   22.30    0.80
  -1   6  -7    2.10    0.40
   1   6   7    2.00    0.40
  -1   6  -7    2.10    0.40
  -1  -6  -7    2.00    0.50
   1  -6   7    2.00    0.30
  -1  -6  -7    2.50    0.40
   1  -6   7    1.80    0.40
   1   6   8   34.70    1.40
  -1   6  -8   36.50    1.30
  -1   6  -8   33.80    1.40
  -1  -6  -8   36.60    1.40
   1  -6   8   34.90    1.40
  -1  -6  -8   37.10    1.40
   1  -6   8   34.40    1.00
  -1   6  -9    3.90    0.60
  -1   6  -9    2.90    0.60
   1   6   9    2.30    0.50
   1  -6   9    2.90    0.60
  -1  -6  -9    2.70    0.60
  -1  -6  -9    4.80    0.70
   1   6  10   -0.40    0.30
  -1   6 -10    0.10    0.40
  -1   6 -10    0.60    0.40
  -1  -6 -10   -0.20    0.40
  -1  -6 -10    0.00    0.40
   1  -6  10    0.10    0.30
   1   6  11    0.10    0.40
  -1   6 -11    0.10    0.40
  -1   6 -11    0.20    0.40
  -1  -6 -11    0.70    0.50
   1  -6  11   -0.30    0.30
  -1  -6 -11   -0.20    0.40
  -1   6 -12    4.60    0.70
   1   6  12    4.90    0.80
  -1   6 -12    4.30    0.70
  -1  -6 -12    4.90    0.70
  -1  -6 -12    4.90    0.80
   1  -6  12    3.70    0.70
  -1   6 -13   11.20    1.20
   1   6  13    8.30    1.10
  -1   6 -13   11.10    1.10
  -1  -6 -13   10.30    1.20
   1  -6  13    9.20    1.00
  -1  -6 -13    8.60    1.10
  -1   6 -14   -0.20    0.50
  -1   6 -14   -0.40    0.40
   1   6  14    0.40    0.50
  -1  -6 -14   -0.60    0.50
  -1   7  14   -0.50    0.50
   1   7 -14   -0.20    0.50
   1   7 -14    1.40    0.60
   1  -7 -14    0.30    0.60
  -1  -7  14    0.10    0.50
   1   7 -13    0.60    0.50
   1   7 -13    0.50    0.50
  -1   7  13    2.10    0.60
   1  -7 -13    1.20    0.60
  -1  -7  13    0.70    0.60
   1   7 -12    0.40    0.40
  -1   7  12   -0.50    0.40
   1   7 -12   -0.30    0.30
   1  -7 -12    0.10    0.50
   1  -7 -12    0.40    0.40
  -1  -7  12    0.70    0.50
  -1   7  11    0.50    0.40
   1   7 -11   -0.10    0.40
   1   7 -11    0.00    0.40
   1  -7 -11   -0.50    0.40
   1  -7 -11    0.10    0.40
  -1  -7  11    0.30    0.40
   1   7 -10    6.70    0.80
  -1   7  10    8.00    0.90
   1   7 -10    5.80    0.70
   1  -7 -10    6.90    0.90
   1  -7 -10    6.20    0.80
  -1  -7  10    6.70    0.80
  -1   7   9   17.50    1.10
   1   7  -9   14.90    0.90
   1   7  -9   15.50    1.00
   1  -7  -9   13.40    1.00
  -1  -7   9   16.40    1.10
   1  -7  -9   15.50    1.10
   1   7  -8    6.50    0.60
  -1   7   8    6.90    0.80
   1   7  -8    6.50    0.70
   1  -7  -8    6.90    0.80
  -1  -7   8    5.40    0.80
   1  -7  -8    7.00    0.70
  -1   7   7    6.00    0.70
   1   7  -7    5.30    0.70
   1   7  -7    6.50    0.60
  -1   7   7    5.30    0.50
   1  -7  -7    6.20    0.70
  -1  -7   7    5.80    0.40
   1  -7  -7    6.20    0.70
  -1  -7   7    5.70    0.70
  -1   7   6    5.00    0.60
   1   7  -6    6.00    0.50
   1   7  -6    6.40    0.70
  -1   7   6    5.20    0.40
  -1  -7   6    6.10    0.70
   1  -7  -6    5.60    0.60
  -1  -7   6    6.30    0.40
   1  -7  -6    6.60    0.70
  -1   7   5    7.70    0.50
  -1   7   5   10.10    0.70
   1   7  -5    9.20    0.50
   1   7  -5    8.20    0.70
   1  -7  -5    8.80    0.60
  -1  -7   5    9.00    0.70
   1  -7  -5    9.20    0.70
  -1  -7   5    8.00    0.50
   1   7  -4   75.49    1.90
  -1   7   4   74.19    1.70
  -1   7   4   72.79    1.90
   1   7  -4   73.29    1.60
  -1  -7   4   75.79    2.00
   1  -7  -4   75.99    2.00
  -1  -7   4   74.49    1.80
   1  -7  -4   71.89    1.70
  -1   7   3   11.80    0.60
  -1   7   3   12.60    0.70
   1   7  -3   11.20    0.40
   1   7  -3   12.30    0.70
   1  -7  -3   11.70    0.80
  -1  -7   3   12.10    0.60
   1  -7  -3   12.20    0.50
  -1  -7   3   12.10    0.70
   1   7  -2   10.10    0.60
   1   7  -2   10.00    0.70
  -1   7   2   10.10    0.60
  -1   7   2   10.00    0.60
  -1  -7   2   10.20    0.60
   1  -7  -2   10.20    0.70
   1  -7  -2    9.90    0.40
  -1   7   1   10.20    0.60
   1   7  -1   10.60    0.60
  -1   7   1   11.20    0.60
   1   7  -1   11.40    0.70
  -1  -7   1   10.90    0.60
   1  -7  -1   10.00    0.60
   1   7   0    0.40    0.20
  -1   7   0    1.20    0.30
  -1   7   0    1.40    0.30
   1   7   0    1.20    0.30
  -1  -7   0    0.70    0.30
   1  -7   0    0.60    0.30
   1   7   1   33.70    0.80
  -1   7  -1   34.60    1.20
   1   7   1   33.40    1.10
   1   7   1   34.60    1.10
  -1   7  -1   34.10    1.10
  -1  -7  -1   33.40    1.20
   1  -7   1   33.90    1.10
   1   7   2   55.29    1.60
  -1   7  -2   60.39    1.60
   1   7   2   57.49    1.40
  -1   7  -2   54.99    1.50
  -1  -7  -2   55.59    1.20
   1  -7   2   55.79    1.50
  -1  -7  -2   57.89    1.60
  -1   7  -3    1.60    0.40
   1   7   3    1.80    0.30
  -1   7  -3    2.10    0.20
  -1   7  -3    2.20    0.40
   1   7   3    1.60    0.40
   1  -7   3    1.80    0.30
  -1  -7  -3    1.90    0.40
  -1  -7  -3    2.00    0.30
   1   7   4   41.20    1.10
   1   7   4   44.10    1.40
  -1   7  -4   41.80    1.40
  -1   7  -4   43.10    1.00
  -1   7  -4   42.80    1.40
   1  -7   4   43.00    1.20
  -1  -7  -4   42.10    1.40
  -1  -7  -4   43.90    1.20
   1   7   5    2.80    0.50
  -1   7  -5    2.10    0.30
   1   7   5    2.70    0.30
  -1   7  -5    3.20    0.50
  -1  -7  -5    3.10    0.50
  -1  -7  -5    3.50    0.40
   1  -7   5    3.00    0.50
   1  -7   5    2.70    0.30
  -1   7  -6    1.50    0.30
  -1   7  -6    1.30    0.40
   1   7   6    1.70    0.20
   1   7   6    2.00    0.40
   1  -7   6    1.00    0.30
   1  -7   6    1.60    0.40
  -1  -7  -6    1.60    0.50
  -1  -7  -6    1.80    0.40
  -1   7  -7    2.30    0.50
  -1   7  -7    1.20    0.30
   1   7   7    2.20    0.50
  -1  -7  -7    1.60    0.50
  -1  -7  -7    1.60    0.40
   1  -7   7    1.50    0.40
   1  -7   7    1.90    0.30
  -1   7  -8   75.89    2.00
  -1   7  -8   76.19    2.30
   1   7   8   77.89    2.30
  -1  -7  -8   77.59    2.20
   1  -7   8   78.09    2.30
  -1  -7  -8   74.49    2.20
  -1   7  -9   54.59    1.90
   1   7   9   56.39    2.00
  -1   7  -9   52.59    1.70
   1  -7   9   50.89    1.90
  -1  -7  -9   53.29    1.90
  -1  -7  -9   50.39    1.80
   1   7  10    1.20    0.50
  -1   7 -10    1.20    0.50
  -1   7 -10    2.30    0.50
  -1  -7 -10    0.70    0.50
   1  -7  10    1.70    0.50
  -1  -7 -10    1.10    0.50
  -1   7 -11    0.30    0.40
  -1   7 -11   -0.20    0.30
   1   7  11    0.10    0.40
   1  -7  11    0.20    0.40
  -1  -7 -11   -0.20    0.50
  -1  -7 -11   -0.20    0.40
  -1   7 -12    2.60    0.70
  -1   7 -12    2.40    0.60
   1   7  12    1.10    0.60
   1  -7  12    2.60    0.60
  -1  -7 -12    1.10    0.50
  -1  -7 -12    2.00    0.70
  -1   7 -13    0.80    0.50
   1   7  13    0.30    0.50
  -1   7 -13    0.20    0.40
  -1  -7 -13   -0.40    0.50
   1  -7  13    0.10    0.40
  -1  -7 -13    0.00    0.50
   1   7  14    0.60    0.60
  -1   7 -14    1.90    0.60
  -1   7 -14    0.80    0.60
   1  -7  14    1.20    0.60
  -1  -7 -14    1.60    0.70
   1   8 -13    1.40    0.60
  -1   8  13    0.40    0.60
   1   8 -13    0.00    0.50
   1  -8 -13    1.60    0.60
   1  -8 -13    1.20    0.60
  -1  -8  13    1.50    0.60
   1   8 -12    0.90    0.50
  -1   8  12    0.20    0.40
   1   8 -12    0.00    0.40
   1  -8 -12   -0.40    0.40
   1  -8 -12    0.90    0.60
  -1  -8  12    0.20    0.50
   1   8 -11    0.00    0.40
  -1   8  11   -0.10    0.40
   1   8 -11    0.80    0.40
   1  -8 -11    1.00    0.50
   1  -8 -11    0.10    0.50
  -1  -8  11    0.30    0.50
   1   8 -10    6.40    0.70
   1   8 -10    6.10    0.80
  -1   8  10    4.70    0.80
   1  -8 -10    5.20    0.80
  -1  -8  10    5.10    0.80
   1  -8 -10    5.60    0.80
   1   8  -9    5.20    0.70
   1   8  -9    4.20    0.60
  -1   8   9    4.90    0.80
   1  -8  -9    6.00    0.80
  -1  -8   9    5.60    0.80
   1  -8  -9    6.60    0.80
   1   8  -8   36.20    1.30
   1   8  -8   37.50    1.60
  -1   8   8   34.80    1.50
   1  -8  -8   34.70    1.50
  -1  -8   8   36.50    1.60
   1  -8  -8   35.60    1.40
   1   8  -7    4.70    0.60
   1   8  -7    4.60    0.50
  -1   8   7    4.20    0.60
   1  -8  -7    4.70    0.60
  -1  -8   7    5.50    0.70
   1  -8  -7    5.20    0.70
  -1   8   6    0.40    0.30
  -1   8   6   -0.40    0.20
   1   8  -6    0.20    0.20
   1   8  -6    0.70    0.30
  -1  -8   6    0.20    0.30
   1  -8  -6    0.30    0.30
   1  -8  -6    0.40    0.40
  -1  -8   6   -0.10    0.20
  -1   8   5    0.00    0.20
   1   8  -5    0.00    0.30
  -1   8   5    0.90    0.30
   1   8  -5   -0.20    0.20
   1  -8  -5    0.20    0.30
  -1  -8   5   -0.20    0.30
  -1  -8   5    0.10    0.20
   1  -8  -5    0.10    0.20
   1   8  -4    1.00    0.20
   1   8  -4    1.50    0.40
  -1   8   4    1.70    0.30
  -1   8   4    1.30    0.40
  -1  -8   4    1.10    0.30
   1  -8  -4    0.70    0.40
   1  -8  -4    1.30    0.30
  -1  -8   4    1.50    0.40
   1   8  -3    1.10    0.30
   1   8  -3    1.30    0.20
  -1   8   3    1.80    0.40
  -1   8   3    1.10    0.30
  -1  -8   3    1.20    0.40
   1  -8  -3    1.60    0.40
   1  -8  -3    1.20    0.20
  -1  -8   3    1.10    0.30
  -1   8   2    0.10    0.20
   1   8  -2   -0.20    0.20
   1   8  -2    0.20    0.30
  -1   8   2   -0.20    0.20
  -1  -8   2   -0.20    0.20
   1  -8  -2   -0.10    0.10
   1  -8  -2   -0.10    0.30
   1   8  -1    0.30    0.30
  -1   8   1   -0.30    0.20
   1   8  -1   -0.30    0.20
  -1   8   1    0.10    0.20
  -1  -8   1    0.10    0.30
   1  -8  -1    0.20    0.30
  -1   8   0   21.30    0.90
   1   8   0   20.20    0.90
   1   8   0   21.00    0.90
  -1   8   0   21.60    0.90
  -1  -8   0   22.10    1.00
   1  -8   0   19.10    0.90
  -1   8  -1    0.30    0.20
   1   8   1    0.40    0.30
  -1   8  -1    0.20    0.30
   1   8   1    0.20    0.20
   1   8   1    0.30    0.10
  -1  -8  -1   -0.20    0.30
   1  -8   1    0.00    0.20
  -1   8  -2   12.20    0.80
   1   8   2   12.60    0.70
   1   8   2   11.90    0.50
   1   8   2   12.20    0.60
  -1   8  -2   12.30    0.70
  -1  -8  -2   11.40    0.70
   1  -8   2   12.30    0.70
   1   8   3    3.10    0.50
   1   8   3    2.20    0.30
  -1   8  -3    2.10    0.40
  -1   8  -3    2.50    0.40
  -1  -8  -3    2.50    0.50
  -1  -8  -3    2.50    0.30
   1  -8   3    2.00    0.40
  -1   8  -4    0.50    0.30
   1   8   4    0.80    0.40
   1   8   4   -0.10    0.20
  -1   8  -4    0.10    0.10
  -1   8  -4   -0.20    0.30
  -1  -8  -4   -0.40    0.30
   1  -8   4    0.10    0.20
  -1  -8  -4    0.10    0.20
   1   8   5    1.90    0.40
   1   8   5    2.10    0.30
  -1   8  -5    2.70    0.30
  -1   8  -5    3.00    0.50
   1  -8   5    2.20    0.50
   1  -8   5    1.70    0.30
  -1  -8  -5    2.60    0.40
  -1  -8  -5    2.20    0.50
  -1   8  -6   21.90    0.80
   1   8   6   22.80    1.10
  -1   8  -6   21.70    1.10
  -1  -8  -6   21.50    1.20
   1  -8   6   22.30    1.20
   1  -8   6   22.20    0.90
  -1  -8  -6   22.20    1.00
   1   8   7   49.70    1.80
  -1   8  -7   51.19    1.80
  -1   8  -7   54.89    1.50
  -1  -8  -7   50.39    1.60
   1  -8   7   52.89    1.50
  -1  -8  -7   52.79    1.80
   1  -8   7   53.19    1.90
  -1   8  -8   22.20    1.00
   1   8   8   23.90    1.20
  -1   8  -8   25.50    1.30
   1  -8   8   22.00    1.30
  -1  -8  -8   21.10    1.20
  -1  -8  -8   22.70    1.20
  -1   8  -9    4.60    0.70
   1   8   9    5.80    0.80
  -1   8  -9    4.90    0.60
   1  -8   9    4.60    0.70
  -1  -8  -9    5.20    0.70
  -1  -8  -9    3.70    0.70
  -1   8 -10    1.60    0.40
  -1   8 -10    1.40    0.50
   1   8  10    2.00    0.50
  -1  -8 -10    2.40    0.60
  -1  -8 -10    2.10    0.60
   1  -8  10    1.60    0.60
  -1   8 -11    2.30    0.60
  -1   8 -11    1.90    0.50
   1   8  11    1.80    0.60
   1  -8  11    0.90    0.50
  -1  -8 -11    3.00    0.70
  -1  -8 -11    2.10    0.60
   1   8  12   -0.40    0.40
  -1   8 -12   -0.30    0.40
  -1   8 -12    0.00    0.40
  -1  -8 -12    0.30    0.50
   1  -8  12    0.50    0.50
  -1  -8 -12    0.80    0.60
  -1   8 -13   -0.30    0.40
   1   8  13    0.20    0.50
  -1   8 -13    0.90    0.60
  -1  -8 -13    0.50    0.60
   1  -8  13   -0.10    0.50
  -1  -8 -13    0.00    0.50
  -1   9  13   -0.60    0.40
   1   9 -13   -0.20    0.50
   1  -9 -13   -0.70    0.50
   1  -9 -13    0.40    0.60
  -1  -9  13   -0.50    0.50
   1   9 -12    1.60    0.60
  -1   9  12    1.10    0.60
   1  -9 -12    1.20    0.60
   1  -9 -12    2.10    0.60
  -1  -9  12    0.90    0.60
   1   9 -11    0.20    0.40
  -1   9  11    0.40    0.40
  -1  -9  11   -0.10    0.40
   1  -9 -11   -0.50    0.40
   1  -9 -11    0.40    0.50
   1   9 -10    0.20    0.40
  -1   9  10    0.70    0.40
   1  -9 -10    0.00    0.40
   1  -9 -10    0.30    0.50
  -1  -9  10   -0.10    0.50
  -1   9   9    1.60    0.50
   1   9  -9    1.90    0.60
   1   9  -9    1.50    0.60
   1  -9  -9    2.60    0.70
  -1  -9   9    1.40    0.50
   1  -9  -9    0.50    0.40
  -1   9   8    3.80    0.70
   1   9  -8    2.40    0.50
   1  -9  -8    3.70    0.70
   1  -9  -8    4.00    0.60
  -1  -9   8    3.60    0.70
   1   9  -7    1.40    0.40
  -1   9   7    1.50    0.50
   1   9  -7    1.10    0.40
  -1  -9   7    0.90    0.50
   1  -9  -7    1.10    0.50
   1  -9  -7    1.30    0.40
  -1   9   6    0.20    0.20
   1   9  -6    0.00    0.20
  -1   9   6    0.00    0.30
   1   9  -6    0.00    0.30
  -1  -9   6    1.00    0.40
   1  -9  -6    0.30    0.20
  -1  -9   6    0.30    0.30
   1  -9  -6   -0.20    0.40
   1   9  -5    0.00    0.20
  -1   9   5   -0.30    0.20
   1   9  -5    0.30    0.30
  -1   9   5    0.50    0.30
   1  -9  -5   -0.20    0.20
   1  -9  -5   -0.20    0.40
  -1  -9   5    0.00    0.30
  -1  -9   5   -0.20    0.20
  -1   9   4    0.70    0.30
  -1   9   4    0.30    0.20
   1   9  -4    0.50    0.30
   1   9  -4    0.60    0.30
   1  -9  -4    0.80    0.20
   1  -9  -4    0.30    0.40
  -1  -9   4    0.20    0.30
  -1  -9   4    0.60    0.30
  -1   9   3    2.10    0.40
   1   9  -3    1.60    0.40
  -1   9   3    2.50    0.40
  -1  -9   3    1.80    0.40
   1  -9  -3    3.60    0.60
  -1  -9   3    1.90    0.50
   1  -9  -3    2.20    0.30
   1   9  -2    0.60    0.30
   1   9  -2    1.70    0.40
  -1   9   2    0.60    0.30
  -1   9   2    1.40    0.40
  -1   9   2    0.40    0.10
  -1  -9   2    1.10    0.30
   1  -9  -2    1.00    0.40
   1   9  -1    0.30    0.30
  -1   9   1   -0.10    0.20
   1   9  -1   -0.10    0.30
  -1   9   1    0.00    0.20
  -1  -9   1    0.00    0.30
   1  -9  -1    0.00    0.30
   1   9   0    1.40    0.40
   1   9   0    1.10    0.30
  -1   9   0    2.20    0.40
  -1   9   0    1.10    0.30
  -1  -9   0    1.50    0.40
   1  -9   0    1.70    0.40
   1   9   1    0.30    0.30
   1   9   1   -0.10    0.30
  -1   9  -1    0.40    0.30
  -1   9  -1    0.40    0.30
  -1  -9  -1    0.50    0.30
   1  -9   1    0.20    0.30
   1   9   2    0.00    0.20
   1   9   2    0.40    0.30
   1   9   2    0.10    0.10
  -1   9  -2    0.00    0.30
  -1   9  -2    0.10    0.30
   1  -9   2   -0.40    0.20
  -1  -9  -2    0.00    0.30
   1   9   3    7.70    0.70
  -1   9  -3    7.00    0.70
   1   9   3    6.20    0.50
  -1   9  -3    6.80    0.70
  -1  -9  -3    6.20    0.70
   1  -9   3    7.60    0.60
   1   9   4    0.80    0.30
  -1   9  -4   -0.10    0.30
   1   9   4    0.30    0.20
  -1   9  -4    0.90    0.40
  -1  -9  -4    0.00    0.30
  -1  -9  -4    0.00    0.20
   1  -9   4    0.00    0.20
  -1   9  -5   -0.20    0.20
   1   9   5    0.00    0.30
   1   9   5    0.20    0.20
   1  -9   5   -0.10    0.30
  -1  -9  -5    0.10    0.40
   1  -9   5    0.00    0.20
  -1  -9  -5    0.00    0.20
  -1   9  -6    1.00    0.40
   1   9   6    1.10    0.40
  -1  -9  -6    1.10    0.30
   1  -9   6    0.80    0.30
  -1  -9  -6    1.10    0.40
   1  -9   6    1.70    0.50
  -1   9  -7    0.90    0.40
   1   9   7   -0.50    0.30
   1  -9   7    0.00    0.20
  -1  -9  -7   -0.10    0.40
   1  -9   7    0.40    0.40
  -1  -9  -7    0.00    0.30
  -1   9  -8    1.20    0.40
   1   9   8    0.30    0.40
   1  -9   8    0.30    0.40
  -1  -9  -8    0.60    0.50
  -1  -9  -8    0.10    0.30
  -1   9  -9    0.90    0.50
   1   9   9    1.40    0.50
  -1  -9  -9    0.50    0.40
  -1  -9  -9    1.50    0.50
   1  -9   9    1.50    0.50
   1   9  10    0.20    0.40
  -1   9 -10    0.80    0.50
   1  -9  10    0.60    0.50
  -1  -9 -10    0.80    0.50
  -1  -9 -10    0.00    0.40
   1   9  11    0.30    0.40
  -1   9 -11    0.30    0.40
   1  -9  11    1.30    0.60
  -1  -9 -11    0.90    0.50
  -1  -9 -11    1.40    0.60
   1   9  12    0.00    0.40
  -1   9 -12   -0.10    0.40
  -1  -9 -12    0.10    0.50
  -1  -9 -12    1.00    0.60
   1  -9  12    0.30    0.50
  -1   9 -13    0.10    0.60
   1   9  13    0.30    0.50
  -1  -9 -13   -0.60    0.50
  -1  -9 -13   -0.70    0.50
   1  -9  13    0.30    0.50
  -1  10  12   -0.20    0.50
   1  10 -12   -0.40    0.50
   1 -10 -12    0.60    0.60
   1 -10 -12    0.50    0.60
  -1 -10  12   -0.60    0.40
  -1  10  11    1.10    0.50
   1  10 -11    0.70    0.50
   1 -10 -11   -0.50    0.50
   1 -10 -11    0.00    0.50
  -1 -10  11    0.20    0.50
   1  10 -10   -0.10    0.40
  -1  10  10    0.10    0.40
   1 -10 -10   -0.30    0.40
  -1 -10  10   -0.10    0.50
   1 -10 -10    0.70    0.50
   1  10  -9   -0.50    0.30
  -1  10   9   -0.20    0.40
   1 -10  -9    0.50    0.40
  -1 -10   9   -0.10    0.40
   1 -10  -9    0.40    0.50
   1  10  -8    1.90    0.50
  -1  10   8    2.00    0.50
  -1 -10   8    1.80    0.60
   1 -10  -8    2.30    0.50
   1 -10  -8    1.70    0.60
  -1  10   7    0.00    0.40
   1  10  -7   -0.10    0.30
   1 -10  -7   -0.40    0.30
  -1 -10   7   -0.60    0.30
   1 -10  -7   -0.50    0.40
  -1  10   6   -0.10    0.30
   1  10  -6    0.10    0.40
  -1 -10   6    0.00    0.40
   1 -10  -6    0.40    0.40
  -1 -10   6    0.70    0.30
  -1  10   5    0.50    0.30
   1  10  -5    0.30    0.40
  -1  10   5    0.20    0.20
  -1 -10   5   -0.10    0.30
   1 -10  -5   -0.10    0.40
  -1 -10   5    0.10    0.30
  -1  10   4    2.10    0.40
   1  10  -4    1.50    0.50
  -1  10   4    1.40    0.40
  -1 -10   4    2.20    0.50
  -1 -10   4    2.30    0.40
   1 -10  -4    1.90    0.50
  -1  10   3    2.30    0.50
  -1  10   3    2.10    0.40
   1  10  -3    2.10    0.50
   1 -10  -3    2.40    0.50
  -1 -10   3    2.20    0.50
  -1 -10   3    1.60    0.50
  -1  10   2    2.30    0.50
  -1  10   2    2.30    0.50
   1  10  -2    3.00    0.50
   1 -10  -2    2.70    0.60
  -1 -10   2    2.60    0.50
  -1  10   1   -0.10    0.30
  -1  10   1   -0.50    0.20
   1  10  -1    0.00    0.30
   1  10  -1    0.10    0.30
  -1 -10   1   -0.60    0.30
   1 -10  -1    0.00    0.30
   1  10   0    0.90    0.40
  -1  10   0    0.30    0.30
   1  10   0    0.40    0.30
  -1  10   0    0.10    0.30
   1 -10   0   -0.10    0.30
  -1 -10   0   -0.10    0.30
  -1  10  -1    0.50    0.30
  -1  10  -1    0.50    0.40
   1  10   1    0.90    0.30
   1  10   1   -0.40    0.30
  -1 -10  -1    0.30    0.40
   1 -10   1    0.60    0.40
   1  10   2    1.10    0.40
  -1  10  -2    0.90    0.40
  -1  10  -2    1.30    0.40
   1  10   2    0.80    0.40
  -1 -10  -2    0.60    0.40
   1 -10   2    1.00    0.40
   1  10   3   -0.10    0.20
   1  10   3    0.10    0.30
  -1  10  -3    0.10    0.30
  -1  10  -3    0.70    0.40
  -1 -10  -3   -0.50    0.30
   1 -10   3   -0.60    0.20
   1  10   4    0.60    0.40
   1  10   4    0.50    0.30
  -1  10  -4    0.30    0.40
  -1  10  -4    0.40    0.40
   1 -10   4    0.60    0.30
  -1 -10  -4    0.30    0.50
  -1  10  -5   -0.30    0.30
   1  10   5    0.40    0.30
   1 -10   5    0.20    0.30
  -1 -10  -5   -0.50    0.40
   1 -10   5    0.30    0.40
   1  10   6    0.10    0.40
  -1  10  -6    0.10    0.30
  -1 -10  -6    0.70    0.50
   1 -10   6   -0.10    0.30
  -1 -10  -6    0.00    0.30
   1 -10   6    1.00    0.40
   1  10   7    1.00    0.40
  -1  10  -7    0.70    0.40
   1 -10   7    0.60    0.40
  -1 -10  -7    0.50    0.30
  -1 -10  -7    0.90    0.50
   1  10   8    0.90    0.40
  -1  10  -8    0.60    0.40
   1 -10   8    0.40    0.40
  -1 -10  -8    0.50    0.40
  -1 -10  -8    0.20    0.50
  -1  10  -9   -0.30    0.40
   1  10   9   -0.20    0.40
   1 -10   9    0.00    0.40
  -1 -10  -9    0.00    0.50
  -1 -10  -9   -0.40    0.40
   1  10  10    0.90    0.50
  -1  10 -10    0.40    0.50
  -1 -10 -10    0.70    0.60
   1 -10  10   -0.20    0.40
  -1 -10 -10    0.10    0.40
  -1  10 -11    0.70    0.60
   1  10  11   -0.10    0.40
  -1 -10 -11   -0.60    0.50
   1 -10  11   -0.10    0.50
  -1 -10 -11    0.50    0.50
   1  10  12   -0.40    0.40
  -1  10 -12   -0.60    0.50
  -1 -10 -12    0.30    0.50
  -1 -10 -12    0.40    0.60
   1 -10  12   -0.30    0.50
   1  11 -11    0.30    0.60
  -1  11  11   -0.60    0.50
   1 -11 -11    0.40    0.60
  -1 -11  11   -0.20    0.50
   1  11 -10   -0.20    0.40
  -1  11  10    0.50    0.50
   1 -11 -10    0.30    0.50
  -1 -11  10    0.20    0.50
   1  11  -9   -0.90    0.30
  -1  11   9    0.10    0.40
  -1 -11   9   -0.10    0.40
   1 -11  -9    0.70    0.50
   1  11  -8    0.50    0.40
  -1  11   8   -0.10    0.30
   1 -11  -8    0.50    0.50
  -1 -11   8   -0.50    0.40
   1  11  -7    0.40    0.40
  -1  11   7    0.60    0.50
   1 -11  -7    1.20    0.50
  -1 -11   7    1.30    0.60
   1  11  -6   -0.50    0.30
  -1  11   6   -0.30    0.40
   1 -11  -6   -0.80    0.40
  -1 -11   6    0.30    0.40
  -1 -11   6    0.00    0.30
   1  11  -5    0.80    0.40
  -1  11   5    1.10    0.30
  -1  11   5    2.20    0.50
  -1 -11   5    0.60    0.40
  -1 -11   5    1.80    0.50
   1 -11  -5    0.40    0.50
  -1  11   4    2.80    0.60
  -1  11   4    3.30    0.50
   1  11  -4    4.00    0.60
  -1 -11   4    3.90    0.60
  -1 -11   4    3.60    0.60
   1 -11  -4    4.10    0.70
   1  11  -3   44.20    1.70
  -1  11   3   41.20    1.60
  -1  11   3   42.60    1.50
  -1 -11   3   43.40    1.70
   1 -11  -3   44.50    1.80
  -1 -11   3   42.40    1.60
   1  11  -2    2.40    0.50
  -1  11   2    2.00    0.50
  -1  11   2    1.90    0.40
   1 -11  -2    1.40    0.60
  -1 -11   2    1.70    0.50
  -1 -11   2    1.60    0.50
  -1  11   1    9.30    0.80
  -1  11   1    8.30    0.80
   1  11  -1   10.40    0.90
   1  11  -1    8.10    0.80
   1 -11  -1   10.30    1.00
  -1 -11   1    9.40    0.90
  -1  11   0    0.10    0.30
  -1  11   0    0.50    0.40
   1  11   0    0.20    0.30
   1  11   0    0.90    0.40
  -1 -11   0    0.80    0.50
   1 -11   0    0.50    0.40
   1  11   1    3.70    0.60
   1  11   1    4.70    0.60
  -1  11  -1    4.20    0.70
  -1  11  -1    4.10    0.60
  -1 -11  -1    4.60    0.70
   1 -11   1    3.90    0.70
   1  11   2    2.30    0.50
  -1  11  -2    3.10    0.60
  -1  11  -2    1.60    0.60
   1  11   2    1.50    0.40
  -1 -11  -2    1.20    0.50
   1 -11   2    2.20    0.50
   1  11   3   15.20    1.00
  -1  11  -3   15.70    1.00
  -1  11  -3   15.50    1.10
   1  11   3   15.40    0.90
   1 -11   3   15.10    1.00
  -1 -11  -3   16.10    1.10
  -1  11  -4    4.20    0.70
   1  11   4    4.50    0.60
  -1  11  -4    5.40    0.70
   1  11   4    5.20    0.60
  -1 -11  -4    4.30    0.80
   1 -11   4    4.40    0.60
  -1  11  -5    0.70    0.40
   1  11   5    0.20    0.30
   1 -11   5    1.50    0.50
  -1 -11  -5    0.70    0.40
   1 -11   5    1.40    0.40
  -1  11  -6    0.60    0.40
   1  11   6    0.50    0.40
   1 -11   6    0.00    0.40
  -1 -11  -6    1.40    0.60
   1 -11   6    0.20    0.30
   1  11   7   -0.80    0.30
  -1  11  -7    0.20    0.40
  -1 -11  -7    0.10    0.50
   1 -11   7    0.20    0.40
   1  11   8    0.80    0.50
  -1  11  -8   -0.20    0.40
   1 -11   8   -0.50    0.40
  -1 -11  -8    1.00    0.60
  -1  11  -9    0.00    0.40
   1  11   9    0.00    0.40
  -1 -11  -9    0.40    0.50
   1 -11   9    0.50    0.50
  -1  11 -10   -0.30    0.40
   1  11  10   -0.30    0.40
  -1 -11 -10   -0.40    0.50
   1 -11  10    0.10    0.40
   1  11  11    0.40    0.50
  -1  11 -11   -0.30    0.40
  -1 -11 -11   -0.70    0.50
   1 -11  11   -0.50    0.50
  -1  12  10    1.20    0.60
   1  12 -10    1.00    0.60
   1 -12 -10    1.70    0.70
  -1 -12  10    0.60    0.60
  -1  12   9    2.30    0.70
   1  12  -9    1.80    0.60
   1 -12  -9    4.20    0.80
  -1 -12   9    1.80    0.60
  -1  12   8    4.50    0.70
   1  12  -8    2.40    0.60
   1 -12  -8    3.30    0.80
  -1 -12   8    4.60    0.80
  -1  12   7    0.70    0.50
   1  12  -7    0.60    0.40
  -1 -12   7    0.90    0.60
   1 -12  -7    1.10    0.60
   1  12  -6   -0.20    0.30
  -1  12   6   -0.50    0.30
  -1 -12   6   -0.10    0.30
   1 -12  -6   -0.40    0.40
  -1  12   5    4.40    0.70
   1  12  -5    4.60    0.70
  -1 -12   5    4.20    0.80
   1 -12  -5    5.00    0.80
  -1 -12   5    4.00    0.70
  -1  12   4    0.60    0.30
   1  12  -4    0.10    0.40
  -1  12   4    0.60    0.50
  -1 -12   4    0.50    0.40
  -1 -12   4    0.70    0.40
   1 -12  -4    1.00    0.50
  -1  12   3    7.00    0.70
   1  12  -3    8.00    0.90
  -1  12   3    7.40    0.80
  -1 -12   3    9.10    0.90
   1 -12  -3    7.60    1.00
  -1 -12   3    7.90    0.90
  -1  12   2    0.00    0.40
  -1  12   2    0.10    0.40
   1  12  -2    0.20    0.40
  -1 -12   2    0.10    0.40
  -1 -12   2    0.20    0.40
   1 -12  -2    0.30    0.50
  -1  12   1   12.70    1.00
   1  12  -1   12.90    1.00
  -1  12   1   13.30    1.00
  -1 -12   1   12.90    0.90
  -1 -12   1   13.20    1.00
   1 -12  -1   13.10    1.10
  -1  12   0    5.60    0.70
   1  12   0    5.60    0.70
  -1  12   0    6.00    0.80
   1  12   0    5.30    0.70
  -1 -12   0    5.60    0.80
   1 -12   0    4.10    0.70
  -1  12  -1   24.90    1.30
  -1  12  -1   24.90    1.30
   1  12   1   25.40    1.30
   1  12   1   24.00    1.30
   1 -12   1   23.70    1.30
  -1 -12  -1   26.30    1.40
   1  12   2    0.70    0.40
  -1  12  -2    0.00    0.40
   1  12   2   -0.30    0.30
  -1  12  -2   -0.30    0.30
  -1 -12  -2   -0.20    0.40
   1 -12   2    0.10    0.40
   1  12   3   15.30    0.90
  -1  12  -3   13.40    1.10
  -1  12  -3   14.70    1.00
   1  12   3   15.10    1.00
  -1 -12  -3   13.80    1.10
   1 -12   3   15.90    1.10
   1  12   4    5.50    0.80
  -1  12  -4    3.00    0.60
  -1 -12  -4    2.50    0.70
   1 -12   4    3.80    0.70
   1 -12   4    3.20    0.60
  -1  12  -5    1.20    0.40
   1  12   5    1.00    0.40
   1 -12   5    0.20    0.40
  -1 -12  -5    1.00    0.50
   1 -12   5    0.10    0.40
   1  12   6    1.00    0.50
  -1  12  -6    1.90    0.50
   1 -12   6    1.20    0.50
  -1 -12  -6    0.80    0.50
  -1  12  -7    3.00    0.60
   1  12   7    2.50    0.60
   1 -12   7    2.50    0.60
  -1 -12  -7    2.80    0.70
  -1  12  -8    1.40    0.50
   1  12   8    1.40    0.60
   1 -12   8    0.00    0.50
  -1 -12  -8    1.20    0.60
   1  12   9    0.10    0.50
  -1  12  -9    0.10    0.40
  -1 -12  -9    0.30    0.60
   1 -12   9    0.00    0.50
   1  12  10    0.60    0.50
  -1  12 -10    1.20    0.60
   1 -12  10    0.60    0.50
  -1 -12 -10   -0.10    0.60
   1  13  -9    5.70    0.90
  -1  13   9    9.10    1.10
   1 -13  -9    8.30    1.20
  -1 -13   9    8.20    1.10
   1  13  -8    1.60    0.60
  -1  13   8    0.00    0.40
   1 -13  -8   -0.10    0.60
  -1 -13   8    0.80    0.50
   1  13  -7    0.80    0.50
  -1  13   7   -0.40    0.40
   1 -13  -7    0.20    0.50
  -1 -13   7   -0.40    0.40
   1  13  -6    0.80    0.50
  -1  13   6   -0.20    0.40
  -1 -13   6   -0.10    0.30
   1 -13  -6    0.10    0.60
  -1  13   5   -0.60    0.30
   1  13  -5    0.10    0.40
   1 -13  -5   -0.60    0.40
  -1 -13   5   -0.10    0.40
  -1 -13   5   -0.40    0.30
  -1  13   4    7.20    0.90
   1  13  -4    7.60    0.90
  -1  13   4    7.70    0.90
  -1 -13   4    8.10    1.00
   1 -13  -4    8.00    1.00
  -1 -13   4    7.30    0.80
   1  13  -3   13.40    1.10
  -1  13   3   13.00    1.20
  -1  13   3   15.20    1.00
  -1 -13   3   13.10    1.00
  -1 -13   3   12.10    1.00
   1 -13  -3   11.40    1.10
  -1  13   2    0.20    0.40
  -1  13   2    0.50    0.40
   1  13  -2    0.20    0.40
   1 -13  -2    0.30    0.40
  -1 -13   2    1.50    0.50
  -1 -13   2    0.60    0.40
  -1  13   1   -0.50    0.30
   1  13  -1    0.30    0.40
  -1  13   1    0.40    0.40
   1 -13  -1   -0.90    0.40
  -1 -13   1   -0.40    0.40
  -1 -13   1    0.50    0.40
   1  13   0    0.00    0.40
  -1  13   0    0.00    0.30
  -1  13   0    0.00    0.40
   1 -13   0    0.10    0.40
  -1 -13   0   -0.10    0.30
  -1 -13   0    0.20    0.40
  -1  13  -1   -0.10    0.40
  -1  13  -1    0.20    0.40
   1  13   1    0.10    0.40
  -1 -13  -1   -0.20    0.40
   1 -13   1    0.30    0.40
   1  13   2    1.40    0.50
  -1  13  -2    2.10    0.60
   1  13   2    1.30    0.50
  -1  13  -2    1.70    0.50
   1 -13   2    1.70    0.50
  -1 -13  -2    1.60    0.60
   1  13   3    0.10    0.40
   1  13   3    0.70    0.40
  -1  13  -3    1.10    0.50
   1 -13   3    0.30    0.50
  -1 -13  -3   -0.20    0.50
   1 -13   3   -0.20    0.40
   1  13   4    0.70    0.50
  -1  13  -4    0.70    0.40
   1 -13   4    0.10    0.40
   1 -13   4   -0.10    0.40
  -1 -13  -4   -0.60    0.50
  -1  13  -5    0.10    0.50
   1  13   5    1.50    0.60
   1 -13   5    1.20    0.50
   1 -13   5    1.90    0.50
  -1 -13  -5    0.90    0.60
   1  13   6   10.90    1.10
  -1  13  -6    8.70    1.00
  -1 -13  -6   11.10    1.20
   1 -13   6    9.60    1.10
   1  13   7   -0.50    0.30
  -1  13  -7    0.70    0.50
  -1 -13  -7   -0.30    0.50
   1 -13   7    0.20    0.50
   1  13   8    0.70    0.50
  -1  13  -8    1.70    0.60
   1 -13   8    1.20    0.60
  -1 -13  -8    2.30    0.70
   1  13   9    0.20    0.50
  -1  13  -9   -0.70    0.40
  -1 -13  -9    0.70    0.60
   1 -13   9    0.60    0.60
  -1  14   8    4.20    0.80
   1  14  -8    4.10    0.80
  -1 -14   8    4.10    0.90
   1 -14  -8    5.10    1.00
   1  14  -7    0.10    0.40
  -1  14   7    0.20    0.50
   1 -14  -7   -0.30    0.50
  -1 -14   7    0.70    0.50
   1  14  -6    0.60    0.50
  -1  14   6    1.50    0.60
  -1 -14   6    0.90    0.50
   1 -14  -6    1.10    0.60
  -1  14   5    1.30    0.60
   1  14  -5    1.50    0.50
   1 -14  -5    0.40    0.60
  -1 -14   5    0.80    0.50
  -1  14   4   -0.50    0.40
   1  14  -4    0.10    0.40
  -1 -14   4    0.00    0.40
   1 -14  -4   -0.70    0.50
  -1 -14   4    0.50    0.50
   1  14  -3    4.30    0.70
  -1  14   3    6.50    0.80
  -1  14   3    5.30    0.80
  -1 -14   3    5.00    0.80
   1 -14  -3    5.80    0.90
  -1 -14   3    6.70    0.90
   1  14  -2   -0.20    0.40
  -1  14   2    0.60    0.40
  -1  14   2    0.10    0.40
   1 -14  -2    0.10    0.50
  -1 -14   2    0.40    0.50
  -1 -14   2   -0.10    0.40
  -1  14   1   13.40    1.10
   1  14  -1   10.10    1.10
  -1  14   1   10.40    1.10
  -1 -14   1   10.20    1.10
   1 -14  -1   10.20    1.10
  -1 -14   1   11.90    1.00
  -1  14   0    2.90    0.70
   1  14   0    4.20    0.80
  -1  14   0    2.80    0.70
  -1 -14   0    2.60    0.60
   1 -14   0    3.90    0.80
  -1 -14   0    4.10    0.80
   1  14   1    7.90    0.90
  -1  14  -1    7.00    0.90
  -1  14  -1    8.40    1.00
  -1 -14  -1    7.40    0.80
  -1 -14  -1    7.60    1.00
   1 -14   1    6.60    0.90
  -1  14  -2    0.50    0.50
   1  14   2    1.20    0.50
   1 -14   2    0.60    0.50
  -1 -14  -2    0.40    0.60
  -1 -14  -2    0.80    0.40
   1  14   3   -0.20    0.40
  -1  14  -3    0.00    0.40
   1 -14   3    0.00    0.50
  -1 -14  -3   -1.00    0.50
   1 -14   3   -0.20    0.40
   1  14   4    8.10    1.00
  -1  14  -4    9.70    1.10
  -1 -14  -4    9.90    1.20
   1 -14   4    9.60    1.10
   1 -14   4    8.50    1.00
  -1  14  -5    0.10    0.40
   1  14   5   -0.70    0.40
  -1 -14  -5    0.60    0.60
   1 -14   5   -0.10    0.40
   1 -14   5    0.30    0.40
   1  14   6    0.10    0.50
  -1  14  -6   -0.20    0.40
   1 -14   6    0.00    0.40
  -1 -14  -6   -0.30    0.50
   1  14   7    8.90    1.10
  -1  14  -7   11.70    1.20
  -1 -14  -7   12.20    1.30
   1 -14   7   10.20    1.20
  -1  14  -8    2.20    0.70
   1  14   8    3.60    0.80
   1 -14   8    3.20    0.80
  -1 -14  -8    3.40    0.90
  -1  15   6    3.60    0.90
   1  15  -6    3.10    0.80
  -1 -15   6    4.50    0.90
   1 -15  -6    2.60    0.80
   1  15  -5    0.50    0.50
  -1  15   5   -0.60    0.40
  -1 -15   5    0.80    0.50
   1 -15  -5    0.20    0.60
  -1  15   4    0.70    0.50
   1  15  -4    1.10    0.50
   1 -15  -4    1.00    0.70
  -1 -15   4    1.00    0.50
   1  15  -3    1.10    0.50
  -1  15   3    0.60    0.50
   1 -15  -3    0.40    0.60
  -1 -15   3    0.60    0.50
  -1 -15   3    0.40    0.40
  -1  15   2    0.80    0.60
   1  15  -2    0.70    0.50
  -1  15   2    0.30    0.50
   1 -15  -2    0.50    0.60
  -1 -15   2   -0.10    0.50
  -1 -15   2    0.70    0.50
   1  15  -1    0.10    0.40
  -1  15   1    1.10    0.60
  -1  15   1    0.90    0.50
  -1 -15   1    0.60    0.40
   1 -15  -1    0.00    0.50
  -1 -15   1    0.70    0.60
   1  15   0    2.30    0.60
  -1  15   0    1.00    0.50
  -1  15   0    0.80    0.60
   1 -15   0    0.60    0.60
  -1 -15   0    1.30    0.50
  -1 -15   0    1.50    0.60
   1  15   1    2.60    0.70
  -1  15  -1    1.80    0.60
  -1 -15  -1    1.50    0.50
  -1 -15  -1    1.60    0.70
   1 -15   1    3.10    0.70
   1 -15   1    2.60    0.60
  -1  15  -2    2.80    0.60
   1  15   2    2.40    0.60
  -1 -15  -2    2.00    0.50
   1 -15   2    2.50    0.70
   1 -15   2    1.60    0.60
  -1 -15  -2    1.60    0.70
   1  15   3    0.40    0.50
  -1  15  -3    0.80    0.50
   1 -15   3    0.40    0.50
   1 -15   3    0.70    0.50
  -1 -15  -3    1.00    0.60
   1  15   4    0.50    0.50
  -1  15  -4    0.70    0.60
   1 -15   4    0.30    0.50
  -1 -15  -4    0.00    0.60
   1 -15   4    0.40    0.50
  -1  15  -5    0.50    0.50
   1  15   5   -0.90    0.40
   1 -15   5    0.60    0.50
  -1 -15  -5    0.30    0.60
  -1  15  -6    0.60    0.50
   1  15   6    0.80    0.60
   1 -15   6   -0.70    0.40
  -1 -15  -6    0.80    0.70
   1  16  -4   -1.10    0.40
  -1  16   4   -0.30    0.50
   1 -16  -4    0.20    0.70
  -1 -16   4    0.40    0.50
  -1  16   3    0.30    0.50
   1  16  -3   -0.30    0.50
   1 -16  -3    0.20    0.60
  -1 -16   3    0.00    0.50
  -1  16   2    1.80    0.60
   1  16  -2    0.80    0.60
  -1 -16   2    1.00    0.70
   1 -16  -2    1.00    0.70
  -1 -16   2    0.20    0.50
   1  16  -1    4.60    0.90
  -1  16   1    4.90    0.90
   1 -16  -1    5.90    0.80
  -1 -16   1    5.40    0.90
   1 -16  -1    5.80    1.00
  -1 -16   1    5.60    0.90
   1  16   0   15.00    1.50
  -1  16   0   12.40    1.30
   1 -16   0   12.20    1.30
   1 -16   0   16.50    1.20
  -1 -16   0   13.90    1.40
  -1 -16   0   15.50    1.20
   1  16   1    4.50    0.80
  -1  16  -1    3.90    0.80
  -1 -16  -1    3.00    0.80
   1 -16   1    3.80    0.70
  -1 -16  -1    2.10    0.60
   1 -16   1    3.20    0.80
   1  16   2    4.30    0.80
  -1  16  -2    2.90    0.80
   1 -16   2    2.70    1.00
  -1 -16  -2    3.20    0.90
   1 -16   2    3.30    0.70
   1  16   3    4.10    0.80
  -1  16  -3    3.10    0.70
   1 -16   3    2.00    0.60
  -1 -16  -3    2.70    0.80
   1 -16   3    3.60    1.00
  -1  16  -4    1.20    0.60
   1  16   4    0.70    0.60
   1 -16   4    1.40    0.60
  -1 -16  -4    1.20    0.70
  -2   0  15    0.10    0.40
   2   0 -15   -0.50    0.60
  -2   0  14   -0.80    0.30
   2   0 -14   -0.20    0.50
   2   0 -13    0.60    0.50
  -2   0  13    0.40    0.40
  -2   0  12    1.30    0.50
   2   0 -12    0.70    0.50
  -2   0  11   -0.20    0.20
   2   0 -11    0.20    0.40
  -2   0  11   -0.10    0.30
  -2   0  10    1.50    0.40
  -2   0  10    1.10    0.30
   2   0 -10    1.20    0.40
   2   0  -9    0.30    0.30
  -2   0   9   -0.20    0.20
   2   0  -9   -0.10    0.10
  -2   0   9    0.20    0.20
   2   0  -8   35.70    0.90
  -2   0   8   37.50    1.10
  -2   0   8   36.80    1.30
   2   0  -8   35.30    1.30
   2   0  -7   -0.40    0.20
   2   0  -7    0.10    0.10
  -2   0   7    0.20    0.20
  -2   0   7    0.00    0.20
  -2   0   6  133.89    2.80
   2   0  -6  134.59    2.80
   2   0  -6  129.19    2.40
  -2   0   6  135.19    2.60
  -2   0   5   -0.10    0.10
   2   0  -5   -0.10    0.20
   2   0  -5    0.00    0.20
   2   0  -5   -0.10    0.10
   2   0  -4  199.18    3.60
   2   0  -4  193.58    3.30
   2   0  -4  201.18    3.60
  -2   0   4  199.18    3.50
   2   0  -3    0.00    0.10
   2   0  -3    0.00    0.20
  -2   0   3    0.00    0.20
   2   0  -3    0.00    0.20
   2   0  -2   90.79    1.50
   2   0  -2   90.59    1.70
  -2   0   2   90.99    1.60
   2   0  -2   89.09    1.60
  -2   0   1    0.00    0.10
   2   0  -1    0.00    0.10
   2   0  -1    0.00    0.10
  -2   0   1    0.00    0.10
  -2   0   0    0.00    0.10
  -2   0   0   -0.10    0.10
   2   0   0   -0.10    0.10
   2   0   1   -0.20    0.10
  -2   0  -1    0.00    0.10
  -2   0  -1   -0.10    0.10
  -2   0  -1   -0.10    0.10
  -2   0  -2   -0.20    0.20
  -2   0  -2   -0.20    0.20
  -2   0  -2   -0.30    0.10
   2   0   2   -0.40    0.10
   2   0   3    0.10    0.20
  -2   0  -3    0.20    0.20
  -2   0  -3   -0.10    0.10
  -2   0  -3    0.10    0.10
  -2   0  -4  161.28    3.00
   2   0   4  163.78    3.00
  -2   0  -4  158.88    2.90
   2   0   4  161.38    2.80
   2   0   5    0.10    0.10
   2   0   5    0.00    0.20
  -2   0  -5    0.10    0.10
  -2   0  -5    0.20    0.20
   2   0   6    1.60    0.20
   2   0   6    1.60    0.30
  -2   0  -6    1.30    0.20
  -2   0  -6    1.50    0.30
   2   0   7    0.10    0.20
   2   0   7    0.00    0.10
  -2   0  -7    0.30    0.30
  -2   0  -7    0.40    0.20
  -2   0  -8    1.70    0.30
   2   0   8    2.00    0.40
  -2   0  -8    1.40    0.40
   2   0   8    1.60    0.30
  -2   0  -9    0.20    0.20
   2   0   9    0.00    0.20
   2   0   9   -0.20    0.20
  -2   0  -9   -0.20    0.30
  -2   0 -10    2.30    0.40
  -2   0 -10    3.00    0.60
   2   0  10    2.30    0.40
   2   0  10    3.40    0.60
  -2   0 -11   -0.30    0.20
  -2   0 -11    0.20    0.30
   2   0  11    0.00    0.40
   2   0  12    0.70    0.40
  -2   0 -12    1.10    0.50
  -2   0 -13   -0.10    0.50
   2   0  13    0.30    0.40
   2   0  14    0.10    0.40
  -2   0 -14   -0.20    0.50
  -2   0 -15    0.30    0.60
   2   0  15    0.30    0.50
   2   1 -15   -0.50    0.50
  -2   1  15   -0.10    0.30
   2  -1 -15    0.70    0.60
  -2  -1  15   -0.40    0.40
  -2   1  14    1.00    0.50
   2   1 -14    1.00    0.60
  -2  -1  14    1.20    0.50
   2  -1 -14   -0.80    0.50
  -2   1  13    4.50    0.70
   2   1 -13    5.20    0.80
   2  -1 -13    5.10    0.80
  -2  -1  13    5.30    0.80
  -2   1  12    0.90    0.40
   2   1 -12    0.90    0.50
   2  -1 -12    1.00    0.60
  -2  -1  12    1.20    0.50
  -2  -1  12    1.80    0.40
  -2   1  11   15.40    1.40
   2   1 -11   13.00    1.00
  -2   1  11   14.50    1.00
  -2  -1  11   13.40    1.00
  -2  -1  11   13.50    0.80
   2  -1 -11   13.90    1.10
  -2   1  10    5.20    0.70
   2   1 -10    4.70    0.70
  -2   1  10    4.50    0.50
   2  -1 -10    4.10    0.40
  -2  -1  10    4.50    0.50
   2  -1 -10    4.00    0.60
  -2  -1  10    4.60    0.60
   2   1  -9   -0.20    0.30
  -2   1   9   -0.10    0.20
   2   1  -9    0.10    0.10
  -2   1   9    0.60    0.30
  -2  -1   9   -0.10    0.20
   2  -1  -9    0.10    0.30
  -2  -1   9   -0.10    0.20
   2  -1  -9    0.00    0.20
  -2   1   8    6.60    0.50
   2   1  -8    6.90    0.70
   2   1  -8    7.10    0.70
  -2   1   8    6.00    0.60
   2  -1  -8    6.20    0.40
   2  -1  -8    7.30    0.70
  -2  -1   8    6.50    0.50
   2   1  -7    6.20    0.60
  -2   1   7    7.60    0.60
   2   1  -7    6.70    0.60
  -2   1   7    6.30    0.40
  -2  -1   7    7.00    0.50
   2  -1  -7    7.20    0.40
   2  -1  -7    6.70    0.60
   2   1  -6    0.20    0.10
   2   1  -6    0.20    0.20
  -2   1   6   -0.10    0.20
   2   1  -6    0.20    0.20
  -2   1   6    0.20    0.20
   2  -1  -6   -0.10    0.20
   2  -1  -6    0.30    0.20
  -2  -1   6    0.20    0.20
   2   1  -5  360.26    6.20
   2   1  -5  351.16    6.20
  -2   1   5  356.86    6.20
  -2   1   5  354.26    6.00
  -2  -1   5  360.56    6.10
   2  -1  -5  359.16    5.90
   2  -1  -5  362.66    6.20
   2   1  -4   47.10    1.20
  -2   1   4   47.80    1.20
  -2   1   4   47.90    1.10
   2   1  -4   49.40    1.20
   2  -1  -4   46.10    1.20
  -2  -1   4   49.30    1.20
   2  -1  -4   47.20    1.00
   2   1  -3    4.20    0.40
  -2   1   3    5.30    0.40
   2   1  -3    4.90    0.40
  -2   1   3    5.10    0.30
   2  -1  -3    4.90    0.40
   2  -1  -3    5.00    0.30
  -2  -1   3    5.00    0.30
   2   1  -2    3.50    0.30
   2   1  -2    3.50    0.30
  -2   1   2    3.80    0.30
  -2   1   2    3.80    0.30
   2  -1  -2    3.50    0.20
   2  -1  -2    3.70    0.30
  -2  -1   2    3.60    0.30
  -2   1   1    0.70    0.10
   2   1  -1    0.80    0.10
  -2   1   1    0.70    0.10
   2   1  -1    0.50    0.10
   2  -1  -1    0.70    0.10
  -2  -1   1    0.60    0.10
   2  -1  -1    1.20    0.10
  -2  -1   1    0.90    0.10
   2   1   0   38.50    0.70
  -2   1   0   38.10    0.80
  -2   1   0   39.10    0.70
   2   1   0   37.30    0.70
  -2   1   0   38.30    0.80
  -2  -1   0   37.90    0.70
  -2  -1   0   37.90    0.70
   2  -1   0   38.10    0.70
  -2   1  -1    2.40    0.20
  -2   1  -1    2.00    0.20
  -2   1  -1    2.10    0.20
   2   1   1    2.30    0.20
  -2   1  -1    2.00    0.20
  -2  -1  -1    2.00    0.10
  -2  -1  -1    2.30    0.20
  -2  -1  -1    2.20    0.20
  -2   1  -2   49.99    1.00
  -2   1  -2   49.80    1.00
  -2   1  -2   52.39    1.00
   2   1   2   49.80    1.00
  -2   1  -2   48.70    1.00
  -2  -1  -2   49.70    1.10
  -2  -1  -2   48.00    1.00
  -2   1  -3  135.19    2.50
   2   1   3  135.49    2.20
  -2   1  -3  140.89    2.40
  -2   1  -3  135.09    2.50
  -2   1  -3  137.69    2.40
   2   1   3  133.79    2.50
  -2  -1  -3  135.99    2.50
  -2  -1  -3  132.49    2.50
   2   1   4    0.10    0.10
   2   1   4    0.20    0.20
  -2   1  -4    0.00    0.10
  -2   1  -4    0.20    0.20
  -2   1  -4    0.00    0.20
   2  -1   4    0.20    0.10
  -2  -1  -4    0.00    0.20
  -2  -1  -4   -0.20    0.20
  -2   1  -5   80.19    1.80
   2   1   5   79.79    1.50
  -2   1  -5   82.49    1.80
  -2   1  -5   80.29    1.70
   2   1   5   78.99    1.80
   2  -1   5   78.29    1.60
  -2  -1  -5   76.99    1.80
  -2  -1  -5   80.49    1.70
  -2   1  -6   39.60    1.20
  -2   1  -6   38.80    1.00
  -2   1  -6   38.20    1.20
   2   1   6   40.60    1.20
   2   1   6   37.90    0.90
   2  -1   6   38.90    1.00
  -2  -1  -6   39.10    1.10
  -2  -1  -6   40.10    1.30
  -2   1  -7    3.90    0.50
   2   1   7    3.30    0.30
  -2   1  -7    3.30    0.30
  -2   1  -7    4.50    0.50
   2   1   7    4.20    0.50
   2  -1   7    4.00    0.40
  -2  -1  -7    3.90    0.40
  -2  -1  -7    4.30    0.50
   2   1   8    0.30    0.20
  -2   1  -8    0.10    0.30
  -2   1  -8    0.30    0.20
   2   1   8    0.00    0.20
   2  -1   8    0.10    0.20
  -2  -1  -8   -0.30    0.30
  -2  -1  -8    0.00    0.20
   2  -1   8    0.40    0.30
   2   1   9   25.20    1.10
   2   1   9   25.50    0.80
  -2   1  -9   26.40    1.20
  -2   1  -9   24.40    0.90
  -2  -1  -9   25.30    1.00
   2  -1   9   26.50    0.90
  -2  -1  -9   25.50    1.20
   2  -1   9   25.90    1.10
   2   1  10    2.30    0.50
  -2   1 -10    1.80    0.30
  -2   1 -10    2.10    0.50
   2  -1  10    2.20    0.50
   2  -1  10    2.50    0.40
  -2  -1 -10    2.30    0.40
  -2  -1 -10    2.00    0.50
  -2   1 -11    6.10    0.80
   2   1  11    6.10    0.80
   2  -1  11    5.40    0.70
  -2  -1 -11    5.40    0.80
  -2  -1 -11    4.70    0.50
   2   1  12    7.90    0.90
  -2   1 -12    6.30    0.80
  -2  -1 -12    7.40    0.90
   2  -1  12    8.90    1.00
  -2   1 -13    0.70    0.50
   2   1  13    1.10    0.50
   2  -1  13    0.40    0.40
  -2  -1 -13   -0.30    0.40
   2   1  14    2.10    0.60
  -2   1 -14    1.60    0.70
   2  -1  14    2.10    0.70
  -2  -1 -14    2.30    0.70
   2   1  15    3.40    0.80
  -2   1 -15    1.40    0.70
   2  -1  15    2.80    0.70
  -2  -1 -15    2.20    0.70
   2   2 -15   -0.80    0.50
  -2   2  15   -0.30    0.50
  -2  -2  15    1.80    0.60
   2  -2 -15    1.30    0.70
   2   2 -14   -0.20    0.50
  -2   2  14   -0.20    0.40
   2  -2 -14    0.50    0.60
  -2  -2  14    0.40    0.50
  -2   2  13   10.30    1.00
   2   2 -13   10.20    1.10
  -2  -2  13   10.90    1.10
   2  -2 -13   10.10    1.10
   2   2 -12   21.70    1.30
  -2   2  12   22.00    1.30
  -2  -2  12   24.80    1.40
   2  -2 -12   26.90    1.50
  -2  -2  12   26.50    1.20
   2   2 -11    0.10    0.40
  -2   2  11    0.70    0.40
  -2  -2  11   -0.20    0.30
  -2  -2  11    0.10    0.30
   2  -2 -11    0.40    0.50
   2   2 -10   10.60    0.90
  -2   2  10    9.60    0.60
   2   2 -10    7.50    0.80
  -2   2  10    9.70    0.90
   2  -2 -10    9.20    0.90
   2  -2 -10    8.80    0.60
  -2  -2  10    9.30    0.70
  -2   2   9    1.40    0.40
  -2   2   9    1.90    0.30
   2   2  -9    2.20    0.50
   2   2  -9    1.60    0.40
  -2  -2   9    2.20    0.40
   2  -2  -9    1.80    0.40
   2  -2  -9    2.10    0.30
  -2   2   8    3.70    0.40
  -2   2   8    3.30    0.50
   2   2  -8    3.60    0.20
   2   2  -8    3.50    0.50
   2   2  -8    3.50    0.50
   2  -2  -8    4.80    0.60
   2  -2  -8    3.50    0.40
  -2  -2   8    3.70    0.50
  -2   2   7   14.80    0.60
  -2   2   7   15.00    0.80
   2   2  -7   16.10    0.80
   2   2  -7   15.20    0.40
   2   2  -7   15.20    0.80
  -2  -2   7   15.30    0.70
   2  -2  -7   15.30    0.80
   2  -2  -7   15.00    0.60
  -2   2   6   37.80    1.20
  -2   2   6   37.60    1.00
   2   2  -6   36.10    1.20
   2   2  -6   37.30    0.80
   2   2  -6   37.90    1.20
   2  -2  -6   37.20    1.00
  -2  -2   6   38.30    1.10
   2  -2  -6   37.20    1.20
   2   2  -5    0.50    0.10
  -2   2   5    0.80    0.20
  -2   2   5    0.30    0.20
   2   2  -5    0.70    0.20
   2   2  -5    0.40    0.20
  -2  -2   5    0.60    0.20
   2  -2  -5    0.40    0.30
   2  -2  -5    0.50    0.20
  -2   2   4    0.70    0.20
   2   2  -4    0.90    0.30
   2   2  -4    0.90    0.20
  -2   2   4    0.70    0.20
  -2  -2   4    0.70    0.20
  -2  -2   4    0.90    0.10
   2  -2  -4    0.60    0.20
   2  -2  -4    0.40    0.20
   2   2  -3   20.00    0.70
   2   2  -3   20.80    0.70
  -2   2   3   21.20    0.70
  -2   2   3   20.60    0.60
  -2  -2   3   21.20    0.70
  -2  -2   3   19.60    0.40
   2  -2  -3   19.30    0.70
   2  -2  -3   20.20    0.60
   2   2  -2    3.30    0.30
  -2   2   2    3.40    0.30
   2   2  -2    3.30    0.30
  -2   2   2    3.60    0.30
   2  -2  -2    3.80    0.30
  -2  -2   2    3.70    0.20
  -2  -2   2    4.30    0.30
   2  -2  -2    4.30    0.30
   2   2  -1   10.10    0.30
  -2   2   1   10.30    0.40
   2   2  -1    9.50    0.40
  -2   2   1   10.60    0.40
   2  -2  -1   10.00    0.40
  -2  -2   1   10.20    0.40
   2  -2  -1    9.90    0.30
  -2  -2   1   10.30    0.30
   2   2   0    0.50    0.10
  -2   2   0    0.50    0.10
  -2   2   0    0.30    0.10
   2   2   0    0.50    0.10
  -2  -2   0    0.60    0.20
  -2  -2   0    0.60    0.10
   2  -2   0    0.50    0.10
   2  -2   0    0.30    0.10
   2   2   1   17.10    0.50
  -2   2  -1   16.90    0.40
  -2   2  -1   16.50    0.50
  -2   2  -1   16.80    0.50
   2  -2   1   18.10    0.50
  -2  -2  -1   16.20    0.40
  -2  -2  -1   16.10    0.50
  -2  -2  -1   17.10    0.50
  -2   2  -2   50.99    1.00
  -2   2  -2   50.29    1.10
  -2   2  -2   52.69    1.10
   2   2   2   49.20    1.10
  -2   2  -2   49.90    1.10
  -2  -2  -2   49.20    1.10
  -2  -2  -2   49.10    1.10
  -2   2  -3   -0.30    0.10
   2   2   3    0.00    0.20
  -2   2  -3    0.00    0.20
  -2   2  -3   -0.10    0.20
  -2   2  -3   -0.10    0.20
  -2  -2  -3    0.10    0.20
  -2  -2  -3    0.20    0.20
   2   2   4  139.79    2.70
  -2   2  -4  136.69    2.60
  -2   2  -4  137.29    2.60
  -2   2  -4  134.29    2.60
  -2   2  -4  139.39    2.50
  -2  -2  -4  137.29    2.60
  -2  -2  -4  136.39    2.70
   2   2   5  261.57    4.70
  -2   2  -5  264.47    4.50
  -2   2  -5  260.27    4.70
  -2   2  -5  259.47    4.70
  -2  -2  -5  254.77    4.60
  -2  -2  -5  261.17    4.70
   2  -2   5  261.77    4.60
  -2   2  -6   41.90    1.20
  -2   2  -6   41.30    1.10
   2   2   6   43.60    0.90
  -2   2  -6   42.10    1.30
   2   2   6   42.70    1.30
   2  -2   6   43.10    1.20
  -2  -2  -6   41.40    1.20
  -2  -2  -6   41.70    1.30
  -2   2  -7   12.10    0.70
  -2   2  -7   11.40    0.70
   2   2   7   11.10    0.70
  -2   2  -7   11.50    0.50
   2   2   7   10.50    0.40
   2  -2   7   10.50    0.60
  -2  -2  -7   11.30    0.70
  -2  -2  -7   10.70    0.60
   2   2   8    3.20    0.30
   2   2   8    1.80    0.40
  -2   2  -8    1.80    0.40
  -2   2  -8    2.30    0.30
  -2   2  -8    1.90    0.40
   2  -2   8    2.30    0.30
  -2  -2  -8    2.70    0.40
  -2  -2  -8    2.40    0.50
  -2   2  -9    0.50    0.30
   2   2   9    0.10    0.20
  -2   2  -9   -0.10    0.30
  -2   2  -9    0.40    0.20
  -2  -2  -9   -0.20    0.30
   2  -2   9    0.10    0.20
  -2  -2  -9    0.00    0.20
  -2   2 -10    6.30    0.50
   2   2  10    6.10    0.70
  -2   2 -10    7.00    0.80
   2  -2  10    5.50    0.70
  -2  -2 -10    7.10    0.80
   2  -2  10    6.70    0.60
  -2  -2 -10    6.20    0.60
   2   2  11   26.30    1.30
  -2   2 -11   24.90    1.40
   2  -2  11   26.40    1.10
  -2  -2 -11   24.10    1.40
  -2  -2 -11   27.90    1.10
   2  -2  11   27.00    1.30
   2   2  12   22.00    1.30
  -2   2 -12   21.20    1.30
   2  -2  12   23.60    1.30
  -2  -2 -12   21.20    1.40
  -2   2 -13    0.60    0.50
   2   2  13    0.30    0.40
   2  -2  13    0.30    0.40
  -2  -2 -13    1.40    0.60
  -2   2 -14    0.00    0.50
   2   2  14    0.10    0.40
  -2  -2 -14    1.10    0.60
   2  -2  14    0.20    0.50
  -2   2 -15    0.70    0.60
   2   2  15    1.40    0.60
  -2  -2 -15    1.40    0.70
   2  -2  15    1.80    0.60
   2   3 -15   -0.40    0.60
  -2   3  15   -0.50    0.40
   2  -3 -15    0.40    0.60
  -2  -3  15    0.10    0.50
  -2   3  14   -0.10    0.40
   2   3 -14    0.40    0.50
   2  -3 -14   -0.20    0.60
  -2  -3  14   -1.10    0.40
   2   3 -13    7.50    1.00
  -2   3  13    7.10    0.90
   2  -3 -13    9.10    1.10
  -2  -3  13    8.60    1.00
  -2  -3  13    8.60    0.90
  -2   3  12    7.80    0.90
   2   3 -12    6.00    0.90
   2  -3 -12    6.80    0.90
  -2  -3  12    5.70    0.80
  -2  -3  12    6.30    0.80
  -2   3  11   52.39    1.90
   2   3 -11   50.09    1.90
   2   3 -11   48.90    1.80
   2  -3 -11   50.19    1.90
  -2  -3  11   51.99    1.80
   2  -3 -11   50.69    1.50
   2   3 -10    5.60    0.80
   2   3 -10    5.30    0.70
  -2   3  10    5.50    0.70
   2  -3 -10    4.90    0.50
  -2  -3  10    5.40    0.60
   2  -3 -10    4.90    0.70
  -2   3   9    0.20    0.20
  -2   3   9    0.30    0.30
   2   3  -9   -0.30    0.30
   2   3  -9    0.00    0.30
  -2  -3   9    0.30    0.30
   2  -3  -9    0.30    0.30
   2  -3  -9    0.00    0.20
  -2   3   8    1.30    0.30
   2   3  -8    1.40    0.40
   2   3  -8    1.30    0.40
  -2   3   8    1.80    0.40
   2  -3  -8    1.20    0.40
  -2  -3   8    1.40    0.30
   2  -3  -8    0.90    0.30
   2   3  -7    6.50    0.60
  -2   3   7    4.90    0.50
   2   3  -7    6.80    0.60
  -2   3   7    6.90    0.40
   2  -3  -7    5.70    0.60
   2  -3  -7    5.60    0.50
  -2  -3   7    7.30    0.60
  -2  -3   7    6.30    0.30
   2   3  -6    0.70    0.30
  -2   3   6    0.50    0.20
  -2   3   6    0.30    0.20
   2   3  -6    0.60    0.30
  -2  -3   6    0.60    0.10
   2  -3  -6    0.20    0.20
   2  -3  -6    0.60    0.30
  -2  -3   6    0.60    0.20
   2   3  -5    0.70    0.30
  -2   3   5    0.80    0.20
   2   3  -5    0.40    0.20
  -2   3   5    0.20    0.20
  -2  -3   5    0.30    0.20
   2  -3  -5    0.60    0.30
   2  -3  -5    0.50    0.20
  -2  -3   5    0.30    0.10
  -2   3   4    9.30    0.50
   2   3  -4    8.60    0.50
  -2   3   4    9.20    0.40
   2   3  -4    8.10    0.50
   2  -3  -4    8.70    0.50
  -2  -3   4    9.30    0.50
   2  -3  -4    7.80    0.50
  -2  -3   4    8.00    0.30
  -2   3   3   28.60    0.80
  -2   3   3   29.10    0.70
   2   3  -3   27.20    0.80
   2   3  -3   28.60    0.80
  -2  -3   3   28.50    0.60
  -2  -3   3   28.10    0.90
   2  -3  -3   27.20    0.80
   2  -3  -3   28.80    0.90
  -2   3   2   54.39    1.10
   2   3  -2   52.49    1.10
  -2   3   2   55.19    1.20
  -2  -3   2   52.99    1.20
  -2  -3   2   51.99    1.10
   2  -3  -2   51.29    1.20
   2  -3  -2   54.29    1.10
   2   3  -1    0.30    0.10
   2   3  -1    0.00    0.20
  -2   3   1    0.10    0.20
  -2   3   1    0.30    0.20
   2  -3  -1    0.10    0.20
  -2  -3   1   -0.10    0.10
  -2  -3   1    0.10    0.20
   2  -3  -1    0.00    0.10
  -2   3   0    4.80    0.30
   2   3   0    5.00    0.30
   2   3   0    4.90    0.30
  -2   3   0    5.00    0.30
   2  -3   0    5.20    0.40
  -2  -3   0    5.20    0.30
  -2  -3   0    4.90    0.30
   2   3   1    0.10    0.20
  -2   3  -1    0.10    0.20
  -2   3  -1    0.10    0.10
  -2   3  -1   -0.10    0.20
   2  -3   1    0.00    0.10
  -2  -3  -1    0.30    0.10
  -2  -3  -1    0.40    0.20
  -2   3  -2    1.90    0.30
  -2   3  -2    2.00    0.30
   2   3   2    1.50    0.20
   2   3   2    1.50    0.20
  -2   3  -2    2.00    0.20
  -2  -3  -2    1.60    0.20
  -2  -3  -2    1.50    0.30
   2  -3   2    1.50    0.20
   2   3   3   23.40    0.80
  -2   3  -3   24.40    0.80
  -2   3  -3   24.40    0.70
  -2   3  -3   24.80    0.70
  -2   3  -3   24.40    0.80
  -2  -3  -3   22.90    0.80
  -2  -3  -3   23.30    0.80
  -2   3  -4   -0.20    0.10
  -2   3  -4    0.20    0.20
   2   3   4    0.20    0.20
  -2   3  -4    0.10    0.20
  -2   3  -4    0.10    0.20
  -2  -3  -4    0.20    0.20
  -2  -3  -4   -0.40    0.20
  -2   3  -5    0.30    0.20
  -2   3  -5    0.20    0.20
  -2   3  -5    0.70    0.20
   2   3   5    0.30    0.20
  -2  -3  -5    0.30    0.30
  -2  -3  -5    0.20    0.20
   2   3   6    6.70    0.50
  -2   3  -6    6.10    0.50
  -2   3  -6    5.80    0.40
  -2   3  -6    6.30    0.50
  -2  -3  -6    6.00    0.60
  -2  -3  -6    6.00    0.50
   2  -3   6    6.70    0.50
  -2   3  -7    5.90    0.60
   2   3   7    5.30    0.60
  -2   3  -7    5.50    0.60
  -2   3  -7    4.70    0.40
  -2  -3  -7    5.60    0.60
   2  -3   7    5.40    0.50
  -2  -3  -7    5.90    0.50
  -2   3  -8    6.00    0.60
   2   3   8    4.90    0.60
  -2   3  -8    5.30    0.60
  -2   3  -8    5.40    0.40
   2  -3   8    6.00    0.50
  -2  -3  -8    5.60    0.60
  -2  -3  -8    6.30    0.60
  -2   3  -9    1.10    0.40
  -2   3  -9    2.30    0.40
   2   3   9    1.20    0.40
  -2   3  -9    1.00    0.20
   2  -3   9    0.80    0.30
  -2  -3  -9    1.00    0.40
  -2  -3  -9    0.70    0.40
  -2   3 -10    5.40    0.70
   2   3  10    4.20    0.60
  -2   3 -10    5.60    0.70
  -2  -3 -10    5.60    0.60
  -2  -3 -10    6.00    0.80
   2  -3  10    6.30    0.70
   2   3  11    1.10    0.40
  -2   3 -11    1.70    0.50
  -2  -3 -11    2.10    0.60
   2  -3  11    1.40    0.50
  -2  -3 -11    2.20    0.50
   2  -3  11    1.90    0.40
   2   3  12    0.30    0.40
  -2   3 -12   -0.40    0.40
  -2  -3 -12   -0.10    0.30
   2  -3  12    0.10    0.30
  -2  -3 -12   -0.10    0.50
   2  -3  12    0.20    0.40
   2   3  13    0.60    0.50
  -2   3 -13    0.20    0.50
  -2  -3 -13    0.00    0.50
   2  -3  13    0.30    0.40
   2   3  14    0.00    0.40
  -2   3 -14    0.60    0.50
   2  -3  14   -0.30    0.40
  -2  -3 -14    0.20    0.60
  -2   3 -15    0.80    0.60
   2   3  15    0.90    0.60
  -2  -3 -15    1.20    0.70
   2  -3  15    0.20    0.50
   2   4 -15    0.70    0.60
  -2   4  15    0.30    0.50
  -2  -4  15    0.10    0.50
   2  -4 -15    0.30    0.60
  -2   4  14    0.90    0.50
   2   4 -14    0.60    0.60
   2  -4 -14    1.00    0.60
  -2  -4  14    0.80    0.60
  -2   4  13    1.80    0.60
   2   4 -13    2.10    0.60
   2  -4 -13    2.10    0.70
  -2  -4  13    1.30    0.50
   2   4 -12    2.00    0.60
   2   4 -12    1.20    0.60
  -2   4  12    1.70    0.50
  -2  -4  12    0.90    0.50
   2  -4 -12    1.60    0.60
   2   4 -11    9.40    1.00
   2   4 -11    8.30    0.90
  -2   4  11    9.20    0.90
   2  -4 -11    8.80    0.80
   2  -4 -11    8.50    1.00
  -2  -4  11    8.80    0.90
   2   4 -10    5.40    0.70
   2   4 -10    7.10    0.80
  -2   4  10    5.50    0.70
   2  -4 -10    5.90    0.60
  -2  -4  10    4.20    0.60
   2  -4 -10    5.80    0.80
  -2   4   9    0.50    0.40
   2   4  -9    0.20    0.30
   2   4  -9    0.10    0.30
  -2   4   9    0.30    0.20
   2  -4  -9    0.40    0.30
  -2  -4   9    0.00    0.30
   2  -4  -9    0.20    0.30
  -2   4   8    1.40    0.30
   2   4  -8    1.50    0.40
  -2   4   8    0.60    0.30
   2   4  -8    1.20    0.40
   2  -4  -8    0.40    0.30
   2  -4  -8    0.70    0.40
  -2  -4   8    1.10    0.30
   2   4  -7    1.00    0.30
  -2   4   7    0.80    0.30
  -2   4   7    1.70    0.30
   2   4  -7    1.20    0.40
   2  -4  -7    1.00    0.40
   2  -4  -7    1.10    0.30
  -2  -4   7    0.70    0.30
  -2  -4   7    1.40    0.20
   2   4  -6    4.40    0.50
   2   4  -6    3.60    0.40
  -2   4   6    3.50    0.30
  -2   4   6    3.50    0.40
  -2  -4   6    2.90    0.20
   2  -4  -6    3.90    0.50
  -2  -4   6    4.00    0.50
   2  -4  -6    2.90    0.40
   2   4  -5   39.10    1.10
   2   4  -5   36.80    1.20
  -2   4   5   39.60    1.20
  -2   4   5   40.10    1.00
  -2  -4   5   39.70    0.90
  -2  -4   5   37.50    1.20
   2  -4  -5   38.30    1.20
   2  -4  -5   38.20    1.20
  -2   4   4   28.80    0.90
   2   4  -4   27.00    0.80
   2   4  -4   25.90    0.90
  -2   4   4   26.30    0.80
  -2  -4   4   27.90    0.70
   2  -4  -4   26.60    0.90
   2  -4  -4   26.10    0.90
  -2  -4   4   28.60    1.00
   2   4  -3    3.70    0.30
  -2   4   3    3.10    0.30
   2   4  -3    3.00    0.40
  -2   4   3    2.90    0.30
   2  -4  -3    3.40    0.40
  -2  -4   3    2.80    0.40
  -2  -4   3    3.40    0.30
   2  -4  -3    3.00    0.30
   2   4  -2    0.00    0.20
  -2   4   2    0.20    0.20
  -2   4   2    0.10    0.20
   2   4  -2   -0.10    0.10
   2  -4  -2    0.10    0.20
  -2  -4   2   -0.20    0.10
  -2  -4   2    0.10    0.20
   2  -4  -2   -0.20    0.10
   2   4  -1    0.40    0.10
  -2   4   1    0.30    0.20
  -2   4   1    0.30    0.20
   2   4  -1    0.50    0.20
   2  -4  -1    0.40    0.20
  -2  -4   1    0.00    0.20
  -2  -4   1    0.30    0.20
   2  -4  -1    0.30    0.10
   2   4   0    2.80    0.20
  -2   4   0    2.80    0.30
   2   4   0    3.30    0.30
  -2   4   0    2.70    0.30
   2  -4   0    2.90    0.30
  -2  -4   0    2.90    0.30
   2   4   1   13.80    0.50
   2   4   1   14.00    0.60
  -2   4  -1   14.10    0.60
   2   4   1   14.10    0.50
  -2  -4  -1   13.10    0.60
   2  -4   1   13.90    0.60
   2   4   2    0.80    0.20
   2   4   2    1.00    0.20
  -2   4  -2    1.10    0.20
  -2   4  -2    0.90    0.20
  -2   4  -2    1.10    0.20
  -2  -4  -2    1.20    0.30
  -2  -4  -2    1.30    0.20
   2  -4   2    1.20    0.20
   2   4   3    6.60    0.50
  -2   4  -3    5.20    0.40
  -2   4  -3    5.50    0.30
  -2   4  -3    4.80    0.40
   2   4   3    4.80    0.30
   2  -4   3    5.60    0.40
  -2  -4  -3    4.90    0.40
  -2  -4  -3    4.40    0.40
  -2   4  -4    4.20    0.40
   2   4   4    6.10    0.50
  -2   4  -4    4.00    0.40
  -2   4  -4    4.80    0.40
  -2  -4  -4    4.80    0.50
  -2  -4  -4    4.40    0.40
   2  -4   4    4.80    0.40
   2   4   5    0.80    0.30
  -2   4  -5    0.90    0.20
  -2   4  -5    0.70    0.20
  -2   4  -5    1.30    0.30
  -2  -4  -5    0.00    0.20
  -2  -4  -5    1.20    0.30
   2   4   6   11.70    0.70
  -2   4  -6   12.10    0.70
  -2   4  -6   13.40    0.60
  -2   4  -6   13.30    0.70
  -2  -4  -6   13.10    0.70
   2  -4   6   12.00    0.70
  -2  -4  -6   13.20    0.70
  -2   4  -7   -0.10    0.10
  -2   4  -7    0.40    0.30
   2   4   7    0.00    0.20
  -2   4  -7    0.10    0.20
  -2  -4  -7    0.10    0.30
  -2  -4  -7    0.10    0.30
   2  -4   7   -0.20    0.20
  -2   4  -8    2.80    0.40
   2   4   8    2.90    0.50
  -2   4  -8    3.30    0.30
  -2   4  -8    2.40    0.50
  -2  -4  -8    2.10    0.50
   2  -4   8    2.90    0.40
  -2  -4  -8    3.80    0.50
  -2   4  -9    0.10    0.30
  -2   4  -9   -0.20    0.30
   2   4   9    0.20    0.30
  -2   4  -9    0.20    0.20
  -2  -4  -9    0.10    0.30
   2  -4   9    0.10    0.20
  -2  -4  -9    0.10    0.40
  -2   4 -10    0.70    0.40
   2   4  10    0.30    0.40
  -2   4 -10    0.50    0.40
   2  -4  10   -0.10    0.30
  -2  -4 -10   -0.10    0.30
  -2  -4 -10   -0.10    0.40
  -2   4 -11    1.50    0.50
  -2   4 -11    0.70    0.40
   2   4  11    0.20    0.40
  -2  -4 -11   -0.60    0.40
   2  -4  11    0.30    0.30
  -2  -4 -11    1.00    0.40
  -2   4 -12    3.60    0.70
  -2   4 -12    3.10    0.70
   2   4  12    4.00    0.70
   2  -4  12    3.40    0.60
  -2  -4 -12    4.70    0.70
  -2  -4 -12    3.70    0.80
  -2   4 -13   -0.40    0.40
   2   4  13    0.20    0.40
  -2  -4 -13    0.20    0.60
   2  -4  13    0.20    0.50
   2   4  14   -0.20    0.50
  -2   4 -14    0.20    0.50
  -2  -4 -14    0.10    0.60
   2  -4  14   -0.20    0.40
  -2   5  14    0.10    0.50
   2   5 -14    0.60    0.50
   2  -5 -14   -0.40    0.50
  -2  -5  14    0.10    0.50
   2   5 -13    0.40    0.50
  -2   5  13   -0.40    0.40
   2   5 -13    0.70    0.50
   2  -5 -13    0.20    0.60
  -2  -5  13    0.10    0.40
  -2   5  12    0.70    0.40
   2   5 -12    0.40    0.50
   2   5 -12   -0.10    0.40
   2  -5 -12    0.30    0.60
  -2  -5  12    0.80    0.50
   2  -5 -12    1.10    0.60
   2   5 -11    0.00    0.40
   2   5 -11    0.10    0.40
  -2   5  11   -0.10    0.40
  -2  -5  11   -0.40    0.30
   2  -5 -11    0.00    0.40
   2  -5 -11    0.70    0.40
   2   5 -10   -0.20    0.30
   2   5 -10   -0.10    0.40
  -2   5  10   -0.20    0.30
  -2  -5  10    0.30    0.30
   2  -5 -10    0.10    0.30
   2  -5 -10    0.80    0.50
  -2   5   9    0.40    0.30
   2   5  -9    0.00    0.40
   2   5  -9    1.10    0.40
   2  -5  -9    0.90    0.40
   2  -5  -9    1.20    0.50
  -2  -5   9    0.10    0.30
   2   5  -8    0.40    0.30
  -2   5   8   -0.30    0.20
  -2   5   8    0.10    0.30
   2   5  -8   -0.10    0.30
  -2  -5   8   -0.30    0.20
   2  -5  -8    0.20    0.30
   2  -5  -8    0.30    0.30
  -2   5   7    1.70    0.30
   2   5  -7    1.20    0.30
   2   5  -7    1.00    0.40
  -2   5   7    1.30    0.30
   2  -5  -7    1.10    0.40
  -2  -5   7    1.30    0.20
   2  -5  -7    1.40    0.40
  -2  -5   7    1.20    0.30
  -2   5   6    1.00    0.30
   2   5  -6    0.10    0.20
   2   5  -6   -0.10    0.20
  -2   5   6    0.40    0.20
   2  -5  -6    0.20    0.30
  -2  -5   6    0.30    0.10
   2  -5  -6    0.80    0.30
  -2  -5   6    0.20    0.20
   2   5  -5    4.30    0.50
  -2   5   5    4.30    0.40
   2   5  -5    4.70    0.40
  -2   5   5    5.10    0.50
   2  -5  -5    3.80    0.50
   2  -5  -5    4.00    0.40
  -2  -5   5    4.80    0.50
  -2  -5   5    4.20    0.30
   2   5  -4    0.90    0.30
  -2   5   4    1.20    0.20
  -2   5   4    0.90    0.30
   2   5  -4    0.90    0.20
  -2  -5   4    1.50    0.30
   2  -5  -4    1.40    0.30
   2  -5  -4    0.80    0.30
  -2  -5   4    1.10    0.20
   2   5  -3    0.60    0.30
   2   5  -3    0.40    0.20
  -2   5   3    0.40    0.20
  -2   5   3    0.10    0.20
   2  -5  -3    0.30    0.20
  -2  -5   3    0.60    0.20
   2  -5  -3    0.50    0.30
  -2  -5   3    0.40    0.20
   2   5  -2    1.30    0.20
  -2   5   2    1.70    0.30
  -2   5   2    1.70    0.30
   2   5  -2    1.10    0.30
   2  -5  -2    1.80    0.30
   2  -5  -2    1.20    0.20
  -2  -5   2    1.30    0.20
  -2  -5   2    1.50    0.30
   2   5  -1   -0.10    0.10
  -2   5   1   -0.20    0.20
   2   5  -1    0.00    0.20
  -2   5   1    0.10    0.20
   2  -5  -1   -0.20    0.20
   2  -5  -1    0.00    0.10
  -2  -5   1    0.20    0.20
  -2  -5   1    0.00    0.20
   2   5   0    0.60    0.20
  -2   5   0    0.00    0.20
   2   5   0    0.30    0.10
   2   5   0    0.40    0.20
  -2   5   0    0.30    0.20
  -2  -5   0    0.10    0.20
   2  -5   0    0.00    0.20
   2   5   1    1.00    0.30
   2   5   1    1.30    0.20
  -2   5  -1    0.90    0.20
   2   5   1    1.00    0.20
  -2   5  -1    1.40    0.30
   2  -5   1    1.20    0.20
  -2  -5  -1    1.20    0.30
   2   5   2    0.40    0.20
  -2   5  -2    0.50    0.20
  -2   5  -2    0.10    0.20
   2   5   2   -0.10    0.10
  -2   5  -2   -0.20    0.10
  -2  -5  -2   -0.30    0.20
   2  -5   2   -0.10    0.20
  -2  -5  -2    0.00    0.20
   2   5   3   -0.10    0.10
  -2   5  -3   -0.50    0.20
   2   5   3    0.10    0.20
  -2   5  -3    0.00    0.10
  -2   5  -3    0.00    0.20
  -2  -5  -3    0.10    0.20
  -2  -5  -3    0.00    0.30
   2  -5   3    0.20    0.20
   2   5   4    1.10    0.30
  -2   5  -4    1.80    0.30
  -2   5  -4    1.10    0.30
  -2   5  -4    1.70    0.30
   2   5   4    1.40    0.20
  -2  -5  -4    1.30    0.30
  -2  -5  -4    1.30    0.30
   2  -5   4    1.30    0.20
   2   5   5    0.20    0.20
  -2   5  -5    0.20    0.20
   2   5   5    0.10    0.10
  -2   5  -5    0.10    0.20
  -2   5  -5    0.10    0.20
  -2  -5  -5    0.10    0.20
  -2  -5  -5   -0.20    0.20
   2  -5   5    0.10    0.10
  -2   5  -6    0.30    0.20
   2   5   6    0.10    0.20
  -2   5  -6    0.30    0.30
   2  -5   6    0.20    0.10
  -2  -5  -6    0.10    0.20
   2  -5   6    0.50    0.30
  -2  -5  -6   -0.10    0.20
  -2   5  -7    0.00    0.20
  -2   5  -7    0.50    0.30
   2   5   7   -0.10    0.20
   2  -5   7    0.50    0.30
  -2  -5  -7    0.30    0.30
  -2  -5  -7    0.10    0.30
   2  -5   7    0.10    0.10
  -2   5  -8   -0.40    0.20
   2   5   8   -0.20    0.30
  -2   5  -8   -0.10    0.30
   2  -5   8    0.10    0.20
  -2  -5  -8   -0.50    0.30
   2  -5   8    0.10    0.20
  -2  -5  -8   -0.10    0.30
  -2   5  -9    0.10    0.30
  -2   5  -9    0.50    0.30
   2   5   9   -0.10    0.30
   2  -5   9    0.00    0.20
  -2  -5  -9    0.10    0.40
  -2  -5  -9    0.50    0.40
   2   5  10   -0.40    0.30
  -2   5 -10    0.30    0.40
  -2   5 -10    0.90    0.40
   2  -5  10    0.00    0.30
  -2  -5 -10    0.40    0.40
  -2  -5 -10    0.40    0.40
  -2   5 -11   -0.40    0.30
   2   5  11    0.00    0.40
  -2   5 -11    0.40    0.40
  -2  -5 -11    0.20    0.50
   2  -5  11    0.00    0.30
  -2  -5 -11    0.10    0.40
   2   5  12    0.30    0.40
  -2   5 -12   -0.50    0.40
  -2   5 -12    0.20    0.40
   2  -5  12   -0.10    0.30
  -2  -5 -12    0.20    0.40
  -2  -5 -12   -0.30    0.50
   2   5  13   -0.20    0.40
  -2   5 -13    0.00    0.40
  -2   5 -13    0.40    0.40
  -2  -5 -13    0.00    0.50
   2  -5  13    0.00    0.40
   2   5  14   -0.50    0.40
  -2   5 -14    0.30    0.50
   2  -5  14   -0.10    0.40
  -2  -5 -14   -0.20    0.60
   2   6 -14    0.50    0.60
   2   6 -14    0.60    0.50
  -2   6  14    0.80    0.50
  -2  -6  14    1.10    0.60
   2  -6 -14    1.30    0.70
  -2   6  13    1.60    0.60
   2   6 -13    0.50    0.50
   2   6 -13   -0.20    0.40
  -2  -6  13   -0.30    0.50
   2  -6 -13    0.80    0.60
  -2   6  12    0.50    0.50
   2   6 -12    0.10    0.40
   2   6 -12    0.50    0.40
   2  -6 -12    0.10    0.40
  -2  -6  12    0.40    0.40
   2  -6 -12    0.60    0.50
   2   6 -11   -0.60    0.40
  -2   6  11    0.00    0.40
   2   6 -11    0.40    0.40
  -2  -6  11    0.50    0.40
   2  -6 -11   -0.50    0.30
   2  -6 -11   -0.10    0.40
   2   6 -10    2.50    0.60
   2   6 -10    2.40    0.60
  -2   6  10    2.60    0.60
  -2  -6  10    1.70    0.50
   2  -6 -10    2.80    0.60
   2  -6 -10    2.70    0.60
   2   6  -9    3.00    0.50
   2   6  -9    2.30    0.60
  -2   6   9    2.70    0.60
   2  -6  -9    2.70    0.60
   2  -6  -9    1.90    0.50
  -2  -6   9    3.00    0.60
  -2   6   8    0.90    0.40
   2   6  -8    0.10    0.30
   2   6  -8    0.00    0.30
  -2  -6   8    0.40    0.30
   2  -6  -8    0.30    0.40
   2  -6  -8    0.10    0.30
  -2   6   7    0.70    0.20
   2   6  -7    0.70    0.30
   2   6  -7    1.10    0.30
  -2   6   7    0.50    0.30
  -2  -6   7    0.50    0.20
  -2  -6   7    0.80    0.30
   2  -6  -7    0.60    0.40
   2  -6  -7    0.40    0.30
   2   6  -6    2.60    0.40
  -2   6   6    2.70    0.40
   2   6  -6    2.00    0.40
  -2   6   6    2.20    0.30
  -2  -6   6    2.20    0.30
   2  -6  -6    2.40    0.40
  -2  -6   6    2.40    0.40
   2  -6  -6    2.90    0.40
  -2   6   5    0.50    0.30
   2   6  -5    0.80    0.30
   2   6  -5    0.10    0.20
  -2   6   5    0.00    0.20
   2  -6  -5   -0.10    0.30
  -2  -6   5   -0.20    0.10
  -2  -6   5    0.00    0.20
   2  -6  -5    0.70    0.20
   2   6  -4    0.80    0.30
   2   6  -4    1.30    0.20
  -2   6   4    1.20    0.30
  -2   6   4    1.00    0.20
   2  -6  -4    1.10    0.20
   2  -6  -4    0.90    0.30
  -2  -6   4    1.10    0.30
  -2  -6   4    0.90    0.20
   2   6  -3    0.20    0.20
   2   6  -3    0.20    0.10
  -2   6   3   -0.10    0.20
  -2   6   3    0.20    0.20
   2  -6  -3    0.90    0.30
  -2  -6   3    0.10    0.20
   2  -6  -3    0.30    0.20
  -2  -6   3    0.30    0.20
  -2   6   2   -0.10    0.20
   2   6  -2    0.00    0.10
   2   6  -2   -0.20    0.20
  -2   6   2    0.10    0.20
  -2  -6   2    0.50    0.20
   2  -6  -2   -0.10    0.20
   2  -6  -2    0.10    0.10
  -2  -6   2    0.00    0.20
   2   6  -1    9.10    0.30
  -2   6   1    7.90    0.50
   2   6  -1    8.30    0.60
  -2   6   1    8.20    0.50
   2  -6  -1    8.30    0.30
   2  -6  -1    8.20    0.60
  -2  -6   1    8.30    0.50
  -2  -6   1    8.80    0.50
   2   6   0    7.40    0.50
   2   6   0    6.80    0.50
  -2   6   0    7.20    0.50
  -2   6   0    7.20    0.50
   2   6   0    7.90    0.30
   2  -6   0    6.20    0.50
  -2  -6   0    7.20    0.50
   2   6   1    3.60    0.40
   2   6   1    4.60    0.40
  -2   6  -1    4.50    0.50
  -2   6  -1    5.20    0.50
   2   6   1    4.70    0.30
  -2  -6  -1    5.00    0.50
   2  -6   1    5.00    0.50
  -2   6  -2    4.20    0.50
   2   6   2    3.30    0.30
  -2   6  -2    5.20    0.50
   2   6   2    4.10    0.40
  -2  -6  -2    4.40    0.50
  -2  -6  -2    4.30    0.30
   2  -6   2    4.00    0.40
   2   6   3    1.20    0.20
  -2   6  -3    2.20    0.30
  -2   6  -3    1.00    0.30
  -2   6  -3    1.30    0.20
   2   6   3    2.00    0.40
  -2  -6  -3    1.10    0.20
  -2  -6  -3    1.70    0.40
   2  -6   3    1.50    0.30
  -2   6  -4    0.10    0.20
   2   6   4    0.10    0.10
   2   6   4   -0.30    0.20
  -2   6  -4    0.10    0.10
  -2   6  -4    0.00    0.20
  -2  -6  -4   -0.10    0.20
   2  -6   4    0.10    0.20
  -2  -6  -4    0.30    0.30
  -2   6  -5    0.00    0.30
  -2   6  -5    0.40    0.20
   2   6   5    0.00    0.20
  -2   6  -5    0.00    0.20
   2   6   5    0.50    0.10
   2  -6   5    0.20    0.20
  -2  -6  -5    0.10    0.30
  -2  -6  -5    0.10    0.20
   2   6   6    8.20    0.70
  -2   6  -6    8.40    0.60
  -2   6  -6    8.00    0.50
  -2  -6  -6    6.80    0.70
  -2  -6  -6    7.90    0.60
   2  -6   6    7.80    0.50
   2  -6   6    7.60    0.60
  -2   6  -7    1.00    0.30
  -2   6  -7    0.60    0.30
   2   6   7    1.30    0.40
  -2  -6  -7    1.30    0.40
   2  -6   7    0.80    0.20
   2  -6   7    0.80    0.30
  -2  -6  -7    2.10    0.40
   2   6   8    0.50    0.30
  -2   6  -8    0.30    0.40
  -2   6  -8    0.90    0.30
   2  -6   8    1.00    0.30
  -2  -6  -8    1.80    0.50
  -2  -6  -8    0.70    0.40
   2  -6   8    0.90    0.40
  -2   6  -9   -0.10    0.30
  -2   6  -9    0.40    0.40
   2   6   9    0.40    0.40
  -2  -6  -9    0.10    0.40
   2  -6   9    0.10    0.30
  -2  -6  -9    0.80    0.40
   2   6  10    0.20    0.40
  -2   6 -10    0.30    0.40
  -2   6 -10   -0.10    0.30
   2  -6  10    0.10    0.30
  -2  -6 -10    0.10    0.40
  -2  -6 -10    1.40    0.50
  -2   6 -11    0.80    0.50
   2   6  11    0.70    0.50
  -2   6 -11    0.40    0.40
   2  -6  11    1.30    0.40
  -2  -6 -11    1.50    0.60
  -2  -6 -11    0.70    0.50
  -2   6 -12    0.60    0.40
  -2   6 -12    0.60    0.40
   2   6  12    0.40    0.50
  -2  -6 -12   -0.30    0.50
   2  -6  12   -0.70    0.30
  -2  -6 -12    0.20    0.40
  -2   6 -13    0.10    0.50
   2   6  13   -0.50    0.40
  -2   6 -13   -0.20    0.40
   2  -6  13   -0.60    0.30
  -2  -6 -13   -0.60    0.50
  -2  -6 -13   -0.30    0.40
   2   6  14    0.70    0.60
  -2   6 -14    0.70    0.60
  -2   6 -14    0.90    0.60
  -2  -6 -14   -0.40    0.60
   2   7 -14    1.30    0.60
   2   7 -14    0.90    0.60
  -2   7  14    0.30    0.50
  -2  -7  14    1.20    0.60
   2  -7 -14    0.10    0.60
   2   7 -13    1.10    0.60
  -2   7  13    0.60    0.60
   2   7 -13    0.40    0.50
  -2  -7  13   -0.80    0.40
   2  -7 -13    1.00    0.60
  -2   7  12    0.60    0.50
   2   7 -12    0.10    0.40
   2   7 -12   -0.30    0.40
   2  -7 -12   -0.40    0.50
  -2  -7  12   -0.60    0.40
   2  -7 -12   -0.60    0.40
   2   7 -11   -0.20    0.40
  -2   7  11    0.30    0.40
   2   7 -11    0.30    0.40
   2  -7 -11   -0.40    0.40
  -2  -7  11    0.10    0.40
   2  -7 -11    0.50    0.40
  -2   7  10   16.20    1.10
   2   7 -10   16.00    1.10
   2   7 -10   18.20    1.10
   2  -7 -10   19.20    1.20
  -2  -7  10   17.00    1.20
   2  -7 -10   17.90    1.10
  -2   7   9   22.60    1.20
   2   7  -9   19.00    1.00
   2   7  -9   18.10    1.10
   2  -7  -9   19.80    1.20
   2  -7  -9   20.50    1.20
  -2  -7   9   18.60    1.20
  -2   7   8    2.80    0.50
   2   7  -8    3.00    0.50
   2   7  -8    4.10    0.60
  -2  -7   8    3.50    0.60
   2  -7  -8    3.60    0.60
   2  -7  -8    4.00    0.60
  -2   7   7   -0.50    0.20
   2   7  -7    0.50    0.30
   2   7  -7    0.40    0.30
  -2   7   7    0.50    0.20
   2  -7  -7    0.40    0.40
  -2  -7   7    0.20    0.30
   2  -7  -7    0.20    0.30
   2   7  -6    0.90    0.30
  -2   7   6    0.90    0.30
   2   7  -6    0.70    0.30
  -2   7   6    1.10    0.40
   2  -7  -6    0.80    0.30
  -2  -7   6    0.80    0.40
  -2  -7   6    0.50    0.20
   2  -7  -6    0.60    0.40
  -2   7   5   22.60    1.00
  -2   7   5   22.60    0.80
   2   7  -5   22.20    0.80
   2   7  -5   21.60    1.00
  -2  -7   5   21.10    1.00
   2  -7  -5   22.50    0.90
   2  -7  -5   23.30    1.10
  -2  -7   5   22.80    0.80
   2   7  -4    0.40    0.20
  -2   7   4    0.00    0.20
  -2   7   4    0.30    0.20
   2   7  -4    0.10    0.20
  -2  -7   4   -0.20    0.20
   2  -7  -4    0.30    0.30
   2  -7  -4    0.00    0.20
  -2  -7   4    0.00    0.20
  -2   7   3   28.80    1.00
   2   7  -3   28.50    1.10
   2   7  -3   29.30    0.80
  -2   7   3   28.60    1.00
  -2  -7   3   29.70    1.00
   2  -7  -3   27.70    1.10
  -2  -7   3   29.10    1.10
   2  -7  -3   29.50    0.80
  -2   7   2   11.80    0.70
   2   7  -2   12.10    0.40
  -2   7   2   11.80    0.60
   2   7  -2   12.60    0.70
  -2  -7   2   10.60    0.70
   2  -7  -2   10.70    0.40
   2  -7  -2   10.60    0.70
  -2  -7   2   12.20    0.60
  -2   7   1   -0.10    0.20
   2   7  -1    0.10    0.10
   2   7  -1    0.20    0.20
  -2   7   1    0.00    0.20
  -2  -7   1    0.30    0.20
   2  -7  -1    0.00    0.20
   2   7   0    1.60    0.30
   2   7   0    1.10    0.30
   2   7   0    0.90    0.10
  -2   7   0    1.10    0.30
  -2   7   0    1.10    0.30
   2  -7   0    1.00    0.30
  -2  -7   0    0.80    0.30
   2   7   1    7.50    0.50
   2   7   1    7.80    0.40
   2   7   1    8.30    0.60
  -2   7  -1    8.50    0.60
  -2   7  -1    8.90    0.60
   2  -7   1    7.70    0.60
  -2  -7  -1    7.80    0.60
   2   7   2    4.80    0.50
  -2   7  -2    5.30    0.50
   2   7   2    5.00    0.40
   2   7   2    5.00    0.30
  -2   7  -2    5.60    0.50
  -2  -7  -2    4.80    0.50
   2  -7   2    5.40    0.50
  -2   7  -3   50.69    1.60
  -2   7  -3   54.29    1.50
   2   7   3   53.49    1.30
   2   7   3   51.59    1.50
  -2   7  -3   52.09    1.10
  -2  -7  -3   52.69    1.60
   2  -7   3   53.29    1.50
  -2  -7  -3   51.29    1.30
  -2   7  -4    9.80    0.70
   2   7   4    8.90    0.50
  -2   7  -4    8.70    0.40
   2   7   4    9.10    0.60
  -2   7  -4    9.80    0.70
   2  -7   4    9.70    0.60
  -2  -7  -4    9.10    0.50
  -2  -7  -4    8.30    0.70
  -2   7  -5    0.20    0.20
   2   7   5    0.00    0.30
   2   7   5    0.10    0.10
  -2   7  -5    0.10    0.30
  -2   7  -5    0.10    0.30
   2  -7   5    0.40    0.20
  -2  -7  -5    0.10    0.30
  -2  -7  -5    0.20    0.20
  -2   7  -6   10.30    0.70
  -2   7  -6    9.00    0.50
   2   7   6    8.80    0.70
   2  -7   6    9.70    0.80
   2  -7   6    9.20    0.60
  -2  -7  -6    8.90    0.80
  -2  -7  -6    9.20    0.70
   2   7   7    0.40    0.30
  -2   7  -7    0.80    0.40
  -2   7  -7   -0.30    0.20
  -2  -7  -7    0.50    0.40
   2  -7   7    0.50    0.20
  -2  -7  -7    0.10    0.30
   2  -7   7    0.00    0.30
  -2   7  -8   10.90    0.80
  -2   7  -8   10.60    0.90
   2   7   8   10.90    0.90
  -2  -7  -8   10.40    0.90
   2  -7   8   11.40    0.90
  -2  -7  -8   10.40    0.90
   2  -7   8   10.90    0.60
  -2   7  -9   11.30    0.90
   2   7   9   14.90    1.10
  -2   7  -9   13.20    0.90
  -2  -7  -9   11.30    0.90
  -2  -7  -9   12.50    1.00
   2  -7   9   12.10    1.00
  -2   7 -10   -0.10    0.40
   2   7  10   -0.10    0.40
  -2   7 -10   -0.10    0.30
  -2  -7 -10   -0.20    0.40
   2  -7  10    0.10    0.30
  -2  -7 -10   -0.60    0.30
  -2   7 -11    0.10    0.40
  -2   7 -11    0.40    0.40
   2   7  11    0.20    0.40
  -2  -7 -11   -0.40    0.40
  -2  -7 -11    0.00    0.50
   2  -7  11    0.60    0.40
  -2   7 -12    0.80    0.50
  -2   7 -12   -0.10    0.40
   2   7  12    0.80    0.50
   2  -7  12    0.70    0.50
  -2  -7 -12    1.10    0.50
  -2  -7 -12    0.20    0.50
  -2   7 -13    0.70    0.50
  -2   7 -13    1.60    0.60
   2   7  13   -0.20    0.50
  -2  -7 -13    0.10    0.60
  -2  -7 -13    0.30    0.50
   2  -7  13    0.60    0.50
  -2   7 -14    2.10    0.70
  -2   7 -14    2.60    0.70
   2   7  14    4.00    0.90
   2  -7  14    3.00    1.00
  -2  -7 -14    2.50    0.80
   2   8 -13    0.50    0.50
  -2   8  13   -0.10    0.50
   2   8 -13    1.20    0.50
  -2  -8  13   -0.30    0.50
   2  -8 -13    0.50    0.60
  -2   8  12    5.20    0.90
   2   8 -12    5.50    0.90
   2   8 -12    4.60    0.70
   2  -8 -12    6.50    0.90
   2  -8 -12    5.40    0.90
  -2  -8  12    6.10    0.90
  -2   8  11    1.80    0.60
   2   8 -11    2.20    0.50
   2   8 -11    1.10    0.50
   2  -8 -11    1.70    0.50
   2  -8 -11    1.90    0.60
  -2  -8  11    0.60    0.50
  -2   8  10   16.80    1.20
   2   8 -10   15.40    1.10
   2   8 -10   17.70    1.00
  -2  -8  10   14.20    1.10
   2  -8 -10   16.20    1.20
   2  -8 -10   13.80    1.10
   2   8  -9   51.29    1.70
   2   8  -9   49.10    1.90
  -2   8   9   51.69    1.90
   2  -8  -9   50.49    1.80
   2  -8  -9   49.70    1.80
  -2  -8   9   50.89    2.00
   2   8  -8   93.99    2.70
  -2   8   8   96.29    2.70
   2   8  -8   96.09    2.40
  -2  -8   8   97.79    2.80
   2  -8  -8   97.79    2.70
   2  -8  -8   94.69    2.50
  -2   8   7   64.39    2.00
   2   8  -7   63.29    2.00
   2   8  -7   67.79    1.80
  -2  -8   7   70.29    2.20
   2  -8  -7   68.19    1.90
   2  -8  -7   66.49    2.10
   2   8  -6    4.30    0.60
  -2   8   6    5.00    0.60
   2   8  -6    4.80    0.50
  -2   8   6    3.70    0.40
  -2  -8   6    3.60    0.40
   2  -8  -6    4.30    0.50
   2  -8  -6    4.30    0.60
  -2  -8   6    4.30    0.60
   2   8  -5    0.40    0.30
   2   8  -5    0.20    0.20
  -2   8   5    0.00    0.20
  -2   8   5    0.20    0.30
   2  -8  -5    0.10    0.30
  -2  -8   5    0.10    0.30
   2  -8  -5   -0.20    0.20
  -2  -8   5    0.00    0.20
  -2   8   4    0.50    0.20
   2   8  -4    0.10    0.30
   2   8  -4    0.30    0.20
  -2   8   4    0.10    0.30
  -2  -8   4    0.10    0.20
  -2  -8   4    0.50    0.30
   2  -8  -4    0.50    0.20
   2  -8  -4    0.70    0.30
  -2   8   3   25.80    1.00
   2   8  -3   24.20    1.00
  -2   8   3   26.10    1.00
   2   8  -3   24.60    0.70
   2  -8  -3   25.70    1.10
  -2  -8   3   25.20    1.00
   2  -8  -3   24.80    0.70
  -2  -8   3   24.80    1.10
   2   8  -2    1.10    0.10
  -2   8   2    1.40    0.30
   2   8  -2    0.80    0.30
  -2   8   2    0.70    0.30
   2  -8  -2    0.80    0.40
  -2  -8   2    1.00    0.30
  -2  -8   2    1.10    0.30
   2  -8  -2    0.90    0.20
  -2   8   1   19.80    0.90
  -2   8   1   21.00    0.90
   2   8  -1   20.80    0.90
   2   8  -1   19.50    0.50
   2  -8  -1   20.20    0.90
  -2  -8   1   20.00    0.90
   2   8   0    0.30    0.30
  -2   8   0    0.50    0.30
   2   8   0    0.20    0.10
   2   8   0    0.30    0.20
  -2   8   0   -0.10    0.20
  -2  -8   0    0.10    0.30
   2  -8   0    0.40    0.30
   2   8   1    4.80    0.30
   2   8   1    4.80    0.50
  -2   8  -1    5.10    0.50
   2   8   1    4.00    0.40
  -2   8  -1    4.70    0.50
  -2  -8  -1    5.00    0.60
   2  -8   1    5.30    0.60
   2   8   2   10.10    0.60
   2   8   2    9.70    0.40
   2   8   2    9.80    0.70
  -2   8  -2    9.70    0.70
  -2   8  -2   10.00    0.70
   2  -8   2   11.10    0.70
  -2  -8  -2    9.60    0.70
  -2   8  -3    5.70    0.60
   2   8   3    6.20    0.50
  -2   8  -3    5.50    0.60
   2   8   3    6.00    0.60
  -2  -8  -3    6.20    0.60
  -2  -8  -3    5.60    0.40
   2  -8   3    5.30    0.50
  -2   8  -4    1.20    0.30
   2   8   4    0.90    0.20
  -2   8  -4    0.50    0.10
   2   8   4    0.50    0.30
  -2   8  -4    1.00    0.40
   2  -8   4    0.60    0.30
  -2  -8  -4    0.30    0.30
  -2  -8  -4    0.70    0.20
  -2   8  -5    0.10    0.20
   2   8   5   -0.20    0.20
   2   8   5    0.10    0.20
  -2   8  -5    0.60    0.40
  -2   8  -5    0.20    0.30
   2  -8   5    0.50    0.20
  -2  -8  -5    0.30    0.20
  -2  -8  -5    0.30    0.40
   2   8   6    0.20    0.30
  -2   8  -6    0.00    0.30
  -2   8  -6    0.00    0.20
   2  -8   6   -0.20    0.20
  -2  -8  -6    0.40    0.40
   2  -8   6    0.00    0.30
  -2  -8  -6    0.30    0.30
  -2   8  -7   43.50    1.60
   2   8   7   41.00    1.60
  -2   8  -7   42.10    1.30
  -2  -8  -7   43.80    1.50
  -2  -8  -7   42.50    1.70
   2  -8   7   41.80    1.70
   2  -8   7   42.90    1.30
   2   8   8    1.40    0.50
  -2   8  -8    2.40    0.40
  -2   8  -8    2.80    0.60
  -2  -8  -8    1.40    0.60
  -2  -8  -8    1.90    0.50
   2  -8   8    2.10    0.60
  -2   8  -9   10.20    1.00
   2   8   9    9.40    0.90
  -2   8  -9    9.10    0.70
  -2  -8  -9    8.40    0.90
  -2  -8  -9   10.90    1.00
   2  -8   9    8.70    1.00
   2   8  10   -0.10    0.40
  -2   8 -10   -0.10    0.40
  -2   8 -10    0.20    0.30
  -2  -8 -10   -0.50    0.40
   2  -8  10    0.10    0.40
  -2  -8 -10    0.00    0.40
   2   8  11    8.20    1.00
  -2   8 -11    7.80    0.90
  -2   8 -11    6.70    0.80
  -2  -8 -11    8.70    1.00
  -2  -8 -11    7.40    0.90
   2  -8  11    6.90    0.90
  -2   8 -12    1.50    0.60
  -2   8 -12    2.50    0.60
   2   8  12    2.60    0.70
  -2  -8 -12    2.50    0.70
  -2  -8 -12    3.20    0.70
   2  -8  12    2.30    0.60
   2   8  13    0.10    0.50
  -2   8 -13    0.80    0.60
  -2   8 -13   -0.40    0.40
  -2  -8 -13    1.10    0.70
  -2  -8 -13    0.50    0.50
   2  -8  13    1.20    0.50
  -2   9  13    0.20    0.60
   2   9 -13   -0.60    0.40
   2  -9 -13    0.70    0.60
   2  -9 -13    0.60    0.60
  -2  -9  13    1.70    0.70
  -2   9  12    3.80    0.80
   2   9 -12    4.20    0.90
   2  -9 -12    4.00    0.80
   2  -9 -12    4.30    0.80
  -2  -9  12    3.30    0.70
   2   9 -11    0.70    0.50
  -2   9  11    0.50    0.50
  -2  -9  11    0.50    0.50
   2  -9 -11    0.70    0.50
   2  -9 -11    0.10    0.50
   2   9 -10    4.60    1.00
  -2   9  10    6.10    0.90
   2   9 -10    3.80    0.70
  -2  -9  10    4.40    0.80
   2  -9 -10    6.40    0.80
   2  -9 -10    5.50    0.80
   2   9  -9    1.20    0.40
   2   9  -9    0.80    0.40
  -2   9   9    0.60    0.40
  -2  -9   9    1.60    0.50
   2  -9  -9   -0.40    0.40
   2  -9  -9    0.60    0.50
  -2   9   8    6.50    0.80
   2   9  -8    6.80    0.80
   2   9  -8    6.80    0.70
   2  -9  -8    8.50    0.90
   2  -9  -8    7.10    0.70
  -2  -9   8    8.50    1.00
   2   9  -7   18.90    0.80
  -2   9   7   18.20    1.10
   2   9  -7   17.50    1.10
   2  -9  -7   19.90    1.20
   2  -9  -7   17.60    0.90
  -2  -9   7   16.90    1.10
   2   9  -6    3.90    0.40
  -2   9   6    4.20    0.50
   2   9  -6    4.60    0.70
  -2   9   6    3.50    0.60
  -2  -9   6    4.20    0.50
   2  -9  -6    4.20    0.70
   2  -9  -6    4.70    0.50
  -2  -9   6    3.20    0.60
  -2   9   5    3.10    0.40
   2   9  -5    2.30    0.50
   2   9  -5    3.00    0.30
  -2   9   5    2.50    0.50
   2  -9  -5    3.20    0.40
   2  -9  -5    3.20    0.60
  -2  -9   5    2.60    0.50
  -2  -9   5    3.40    0.40
   2   9  -4   10.10    0.80
  -2   9   4    9.40    0.60
   2   9  -4    9.60    0.50
  -2   9   4   10.50    0.70
  -2  -9   4   10.10    0.70
   2  -9  -4   10.80    0.90
   2  -9  -4    9.70    0.50
  -2  -9   4    9.90    0.80
  -2   9   3    0.50    0.30
   2   9  -3    0.00    0.10
  -2   9   3    0.00    0.20
   2   9  -3    0.40    0.30
  -2  -9   3   -0.20    0.20
   2  -9  -3   -0.10    0.20
  -2  -9   3   -0.30    0.20
   2  -9  -3    0.00    0.30
  -2   9   2    3.00    0.50
  -2   9   2    3.50    0.50
   2   9  -2    3.50    0.50
   2  -9  -2    3.00    0.50
  -2  -9   2    3.10    0.50
  -2  -9   2    2.90    0.50
   2   9  -1   31.00    1.20
  -2   9   1   28.40    1.10
  -2   9   1   27.60    1.10
   2  -9  -1   31.10    1.20
  -2  -9   1   26.20    1.10
  -2  -9   1   28.20    1.10
  -2   9   0    6.20    0.70
   2   9   0    6.00    0.60
   2   9   0    6.10    0.60
  -2   9   0    6.80    0.70
  -2  -9   0    6.60    0.70
   2  -9   0    5.50    0.60
  -2   9  -1    5.50    0.60
   2   9   1    4.60    0.50
   2   9   1    5.90    0.60
  -2   9  -1    6.20    0.70
   2   9   1    4.70    0.30
   2  -9   1    5.00    0.60
  -2  -9  -1    5.20    0.60
  -2   9  -2   19.30    0.90
   2   9   2   18.50    0.90
   2   9   2   20.10    0.60
  -2   9  -2   20.50    1.00
   2   9   2   19.60    0.90
  -2  -9  -2   17.70    1.00
   2  -9   2   18.40    1.00
  -2   9  -3   21.60    1.00
   2   9   3   21.80    1.10
  -2   9  -3   21.00    1.10
   2   9   3   21.00    0.90
   2   9   3   19.80    0.70
  -2  -9  -3   21.10    1.10
   2  -9   3   22.40    1.00
  -2   9  -4    0.10    0.40
   2   9   4    0.90    0.40
  -2   9  -4    0.20    0.30
   2   9   4    0.60    0.20
   2  -9   4    0.10    0.30
  -2  -9  -4    0.50    0.20
  -2  -9  -4    0.50    0.40
  -2   9  -5   -0.10    0.30
   2   9   5    0.00    0.30
   2   9   5    0.00    0.20
  -2   9  -5    0.30    0.30
   2  -9   5    0.00    0.30
  -2  -9  -5    0.30    0.20
  -2  -9  -5    0.20    0.40
   2   9   6    1.40    0.40
  -2   9  -6    0.60    0.30
   2  -9   6    0.70    0.30
  -2  -9  -6    0.60    0.30
   2  -9   6    0.50    0.40
  -2  -9  -6    1.50    0.50
   2   9   7   68.69    2.20
  -2   9  -7   67.99    2.10
   2  -9   7   69.79    2.30
  -2  -9  -7   71.29    2.00
   2  -9   7   72.19    1.90
  -2  -9  -7   70.59    2.30
  -2   9  -8   27.40    1.40
   2   9   8   25.20    1.40
  -2  -9  -8   27.60    1.40
  -2  -9  -8   28.70    1.30
   2  -9   8   27.30    1.40
  -2   9  -9    2.60    0.60
   2   9   9    3.10    0.70
  -2  -9  -9    4.80    0.70
   2  -9   9    3.00    0.70
  -2  -9  -9    4.60    0.80
  -2   9 -10    3.70    0.70
   2   9  10    4.10    0.70
   2  -9  10    2.40    0.70
  -2  -9 -10    2.50    0.60
  -2  -9 -10    3.50    0.70
   2   9  11   -0.10    0.40
  -2   9 -11   -0.30    0.40
  -2  -9 -11    0.50    0.50
   2  -9  11   -0.10    0.40
  -2  -9 -11    0.10    0.50
  -2   9 -12    1.40    0.60
   2   9  12    0.20    0.50
  -2  -9 -12    0.60    0.60
  -2  -9 -12    0.70    0.60
   2  -9  12    0.90    0.50
   2   9  13    0.80    0.60
   2  10 -12    0.20    0.50
  -2  10  12    0.20    0.50
  -2 -10  12    1.30    0.60
   2 -10 -12    1.50    0.70
   2 -10 -12    0.20    0.60
  -2  10  11   -1.20    0.30
   2  10 -11    0.10    0.50
   2 -10 -11   -0.30    0.50
   2 -10 -11    0.60    0.50
  -2 -10  11   -0.10    0.50
  -2  10  10    6.30    0.90
   2  10 -10    4.70    0.80
   2 -10 -10    5.60    0.80
   2 -10 -10    5.50    0.90
  -2 -10  10    6.10    0.90
   2  10  -9   -0.20    0.30
  -2  10   9    0.30    0.50
   2 -10  -9   -0.40    0.50
   2 -10  -9    0.00    0.40
  -2 -10   9   -0.10    0.40
  -2  10   8    2.60    0.60
   2  10  -8    2.00    0.50
  -2 -10   8    1.90    0.60
   2 -10  -8    2.70    0.70
   2 -10  -8    2.00    0.50
   2  10  -7   -0.30    0.30
  -2  10   7    0.50    0.40
   2 -10  -7    0.50    0.40
  -2 -10   7    0.50    0.40
   2 -10  -7   -0.10    0.50
  -2  10   6    0.80    0.40
   2  10  -6    0.20    0.30
  -2 -10   6    0.40    0.40
   2 -10  -6    0.40    0.40
  -2 -10   6    0.80    0.30
  -2  10   5    3.70    0.60
   2  10  -5    3.90    0.60
  -2  10   5    4.60    0.50
   2 -10  -5    3.60    0.60
  -2 -10   5    3.90    0.60
  -2 -10   5    3.50    0.50
  -2  10   4    0.10    0.30
   2  10  -4   -0.20    0.30
  -2  10   4    0.70    0.30
  -2 -10   4    0.20    0.30
   2 -10  -4    0.10    0.40
  -2 -10   4   -0.20    0.30
   2  10  -3   60.29    1.90
  -2  10   3   61.09    1.80
  -2  10   3   57.59    1.80
  -2 -10   3   59.79    1.80
   2 -10  -3   57.69    1.90
  -2 -10   3   60.29    1.90
  -2  10   2   27.40    1.20
  -2  10   2   27.40    1.10
   2  10  -2   26.20    1.20
   2 -10  -2   26.40    1.30
  -2 -10   2   26.70    1.20
  -2 -10   2   27.10    1.20
   2  10  -1   11.40    0.80
  -2  10   1   13.10    0.80
  -2  10   1   12.70    0.80
  -2 -10   1   12.70    0.80
  -2 -10   1   12.60    0.80
   2 -10  -1   12.50    0.90
  -2  10   0    0.70    0.40
  -2  10   0    0.60    0.30
   2  10   0    0.80    0.40
   2 -10   0    0.80    0.40
  -2 -10   0    0.40    0.40
  -2  10  -1   30.20    1.30
   2  10   1   29.60    1.20
  -2  10  -1   30.90    1.30
   2  10   1   29.20    1.30
  -2 -10  -1   30.10    1.30
   2 -10   1   29.80    1.30
  -2  10  -2    8.70    0.80
   2  10   2    8.90    0.70
   2  10   2    8.90    0.70
  -2  10  -2    9.70    0.80
  -2 -10  -2    9.10    0.90
   2 -10   2   10.20    0.80
  -2  10  -3   38.40    1.50
  -2  10  -3   37.90    1.50
   2  10   3   37.70    1.50
   2  10   3   36.10    1.20
  -2 -10  -3   35.80    1.50
   2 -10   3   41.00    1.50
   2  10   4   27.80    1.00
   2  10   4   26.50    1.20
  -2  10  -4   24.40    1.20
  -2  10  -4   28.60    1.40
   2 -10   4   27.00    1.20
  -2 -10  -4   26.40    1.40
  -2  10  -5    1.00    0.50
  -2  10  -5    1.20    0.40
   2  10   5    0.50    0.40
  -2 -10  -5    1.10    0.40
  -2 -10  -5    1.10    0.30
   2 -10   5    0.90    0.40
   2  10   6    0.20    0.40
  -2  10  -6    0.30    0.40
  -2 -10  -6    0.70    0.30
   2 -10   6    0.70    0.30
   2 -10   6    0.60    0.40
  -2 -10  -6    0.50    0.40
   2  10   7    5.40    0.70
  -2  10  -7    7.40    0.80
   2 -10   7    6.50    0.90
  -2 -10  -7    8.50    0.80
   2 -10   7    7.60    0.70
  -2 -10  -7    8.60    1.00
   2  10   8    0.30    0.40
  -2  10  -8   -0.20    0.30
  -2 -10  -8    0.30    0.50
   2 -10   8   -0.30    0.40
  -2 -10  -8    0.00    0.30
   2  10   9    0.30    0.50
  -2  10  -9    1.10    0.50
   2 -10   9    0.80    0.50
  -2 -10  -9    1.10    0.50
  -2 -10  -9    2.00    0.60
   2  10  10    1.00    0.50
  -2  10 -10    0.00    0.40
  -2 -10 -10   -0.30    0.40
   2 -10  10    0.90    0.50
  -2 -10 -10    0.10    0.50
  -2  10 -11    1.20    0.60
   2  10  11    0.40    0.50
  -2 -10 -11    1.20    0.60
   2 -10  11    1.30    0.60
  -2 -10 -11    0.20    0.60
  -2  10 -12   -0.50    0.40
   2  10  12   -0.10    0.50
  -2 -10 -12    0.10    0.50
  -2 -10 -12    0.80    0.60
   2 -10  12    0.00    0.40
   2  11 -11    0.10    0.50
  -2  11  11   -0.30    0.50
   2 -11 -11    0.60    0.60
  -2 -11  11   -0.40    0.40
  -2  11  10    0.40    0.50
   2  11 -10    0.70    0.50
  -2 -11  10    0.50    0.50
   2 -11 -10    0.30    0.60
  -2  11   9    0.20    0.40
   2  11  -9    0.40    0.40
   2 -11  -9    0.00    0.50
  -2 -11   9    0.00    0.50
   2  11  -8    0.20    0.40
  -2  11   8    0.10    0.40
   2 -11  -8   -0.20    0.50
  -2 -11   8    0.60    0.50
   2  11  -7    0.30    0.40
  -2  11   7    1.00    0.50
  -2 -11   7    1.00    0.50
   2 -11  -7    1.00    0.60
  -2  11   6    5.10    0.70
   2  11  -6    4.80    0.70
   2 -11  -6    6.50    0.80
  -2 -11   6    5.90    0.80
  -2  11   5   17.20    0.90
   2  11  -5   15.10    1.00
  -2  11   5   15.60    1.00
  -2 -11   5   17.30    1.10
  -2 -11   5   16.40    0.90
   2 -11  -5   14.30    1.10
   2  11  -4   10.00    0.90
  -2  11   4   10.50    0.80
  -2  11   4    9.50    0.90
   2 -11  -4   10.50    1.10
  -2 -11   4   11.30    0.80
  -2 -11   4    9.80    0.90
  -2  11   3   12.30    0.90
   2  11  -3   11.30    0.90
  -2  11   3   12.20    0.90
  -2 -11   3   10.80    0.90
   2 -11  -3   12.00    1.00
  -2 -11   3   12.20    1.00
  -2  11   2    4.70    0.60
  -2  11   2    4.50    0.70
   2  11  -2    5.60    0.70
   2 -11  -2    4.60    0.70
  -2 -11   2    5.10    0.70
  -2 -11   2    4.90    0.70
  -2  11   1    2.40    0.50
   2  11  -1    1.60    0.50
  -2  11   1    2.60    0.50
   2 -11  -1    2.50    0.60
  -2 -11   1    2.90    0.50
  -2 -11   1    2.60    0.50
  -2  11   0    3.00    0.60
  -2  11   0    3.30    0.60
   2  11   0    3.50    0.60
  -2 -11   0    1.70    0.40
  -2 -11   0    2.70    0.60
   2 -11   0    3.20    0.60
  -2  11  -1    4.90    0.70
   2  11   1    4.10    0.60
  -2  11  -1    4.50    0.70
  -2 -11  -1    4.50    0.70
   2 -11   1    5.70    0.70
  -2  11  -2  300.57    6.00
   2  11   2  296.67    5.70
  -2  11  -2  315.77    6.10
   2  11   2  293.87    6.00
  -2 -11  -2  302.07    6.10
   2 -11   2  306.57    6.00
   2  11   3    3.40    0.50
   2  11   3    4.20    0.60
  -2  11  -3    4.40    0.70
  -2  11  -3    3.90    0.70
   2 -11   3    3.40    0.60
  -2 -11  -3    3.00    0.60
  -2  11  -4    2.90    0.60
   2  11   4    1.80    0.40
  -2  11  -4    1.60    0.50
   2  11   4    1.80    0.50
   2 -11   4    2.00    0.50
  -2 -11  -4    1.20    0.50
  -2  11  -5    0.80    0.40
   2  11   5    1.00    0.40
   2 -11   5    0.80    0.40
  -2 -11  -5   -0.20    0.40
   2  11   6    2.10    0.50
  -2  11  -6    3.60    0.70
   2 -11   6    2.80    0.60
  -2 -11  -6    2.70    0.70
   2 -11   6    3.90    0.60
   2  11   7    0.90    0.40
  -2  11  -7    2.50    0.60
   2 -11   7    2.10    0.60
  -2 -11  -7    0.60    0.50
   2  11   8    0.70    0.50
  -2  11  -8    2.50    0.60
  -2 -11  -8    1.50    0.60
   2 -11   8    2.10    0.60
   2  11   9    0.40    0.50
  -2  11  -9    0.10    0.40
   2 -11   9    0.60    0.50
  -2 -11  -9    0.40    0.60
   2  11  10    2.00    0.60
  -2  11 -10    2.30    0.70
  -2 -11 -10    2.00    0.70
   2 -11  10    2.10    0.70
   2  11  11    0.00    0.50
  -2  11 -11    1.30    0.60
  -2 -11 -11   -0.80    0.50
   2 -11  11    1.10    0.60
  -2  12  10    0.70    0.50
   2  12 -10    0.10    0.50
   2 -12 -10    0.90    0.60
  -2 -12  10   -0.70    0.40
  -2  12   9    0.40    0.50
   2  12  -9    0.40    0.50
   2 -12  -9   -0.90    0.50
  -2 -12   9    0.20    0.50
  -2  12   8    0.80    0.50
   2  12  -8    0.80    0.50
  -2 -12   8    0.60    0.50
   2 -12  -8    0.90    0.60
   2  12  -7    2.20    0.50
  -2  12   7    1.30    0.50
   2 -12  -7    1.40    0.70
  -2 -12   7    1.70    0.50
   2  12  -6    0.20    0.40
  -2  12   6    1.20    0.50
   2 -12  -6    1.70    0.70
  -2 -12   6    1.60    0.50
   2  12  -5    2.50    0.60
  -2  12   5    2.70    0.60
   2 -12  -5    6.20    0.90
  -2 -12   5    4.40    0.60
  -2 -12   5    3.30    0.60
  -2  12   4   23.60    1.30
   2  12  -4   24.20    1.30
  -2  12   4   28.30    1.30
  -2 -12   4   27.00    1.30
   2 -12  -4   24.70    1.50
  -2 -12   4   26.50    1.40
   2  12  -3    0.50    0.40
  -2  12   3    1.10    0.50
  -2  12   3    0.50    0.40
  -2 -12   3   -0.10    0.40
   2 -12  -3    0.20    0.50
  -2 -12   3    0.20    0.40
  -2  12   2   37.40    1.60
   2  12  -2   39.60    1.70
  -2  12   2   37.40    1.50
  -2 -12   2   42.10    1.70
  -2 -12   2   40.40    1.60
   2 -12  -2   43.80    1.80
   2  12  -1    9.90    0.90
  -2  12   1   10.80    1.00
  -2  12   1   11.30    1.00
  -2 -12   1   10.10    1.00
  -2 -12   1    8.90    0.90
   2 -12  -1    9.60    1.00
  -2  12   0   10.60    0.90
   2  12   0   10.10    1.00
  -2  12   0   11.40    0.90
  -2 -12   0   11.20    1.00
  -2 -12   0   11.60    0.90
   2 -12   0   10.30    1.00
  -2  12  -1    0.90    0.50
   2  12   1    0.40    0.40
  -2  12  -1    1.00    0.40
  -2 -12  -1    0.40    0.50
   2 -12   1    1.40    0.50
  -2 -12  -1    1.30    0.40
  -2  12  -2   10.00    1.00
  -2  12  -2    7.80    0.80
   2  12   2    8.00    0.90
  -2 -12  -2    9.50    1.00
   2 -12   2    8.30    0.90
   2  12   3    2.10    0.50
  -2  12  -3    2.60    0.50
  -2  12  -3    2.00    0.60
   2 -12   3    1.80    0.50
  -2 -12  -3    0.90    0.50
  -2  12  -4   19.20    1.30
   2  12   4   21.60    1.20
  -2  12  -4   22.40    1.20
  -2 -12  -4   22.30    1.30
   2 -12   4   22.10    1.20
   2  12   5    0.70    0.40
  -2  12  -5    0.40    0.40
  -2 -12  -5    0.90    0.60
   2 -12   5    0.10    0.40
   2 -12   5    0.00    0.30
   2  12   6    2.20    0.60
  -2  12  -6    2.80    0.60
  -2 -12  -6    2.10    0.70
   2 -12   6    1.90    0.60
   2  12   7    2.50    0.60
  -2  12  -7    2.10    0.60
   2 -12   7    2.00    0.60
  -2 -12  -7    3.00    0.70
   2  12   8    7.10    0.90
  -2  12  -8    4.50    0.80
   2 -12   8    6.10    0.90
  -2 -12  -8    8.50    1.10
  -2  12  -9    0.60    0.50
   2  12   9    1.10    0.50
  -2 -12  -9   -0.10    0.60
   2 -12   9   -0.10    0.50
   2  12  10    1.30    0.60
  -2  12 -10   -0.40    0.50
   2 -12  10    1.10    0.60
  -2 -12 -10    0.30    0.60
  -2  13   9    2.40    0.70
   2  13  -9    2.50    0.80
   2 -13  -9    3.50    0.90
  -2 -13   9    0.80    0.60
  -2  13   8    0.10    0.40
   2  13  -8    0.50    0.50
   2 -13  -8   -1.90    0.50
  -2 -13   8    0.30    0.50
   2  13  -7    3.80    0.70
  -2  13   7    4.00    0.70
  -2 -13   7    3.60    0.70
   2 -13  -7    4.60    0.90
   2  13  -6    0.80    0.40
  -2  13   6   -0.60    0.30
  -2 -13   6    0.60    0.40
   2 -13  -6    0.40    0.50
  -2  13   5   -0.20    0.40
   2  13  -5   -0.30    0.30
  -2 -13   5   -0.10    0.30
  -2 -13   5    0.20    0.50
   2 -13  -5   -0.10    0.50
  -2  13   4   -0.50    0.30
   2  13  -4    0.50    0.40
  -2  13   4   -0.10    0.40
  -2 -13   4   -0.40    0.40
   2 -13  -4   -0.10    0.50
  -2 -13   4    0.50    0.40
  -2  13   3   -0.60    0.30
   2  13  -3    0.30    0.40
  -2  13   3   -0.30    0.40
   2 -13  -3   -0.30    0.50
  -2 -13   3    0.10    0.40
  -2 -13   3    0.10    0.40
  -2  13   2    0.70    0.40
   2  13  -2    1.30    0.50
  -2  13   2    0.30    0.40
   2 -13  -2    0.40    0.50
  -2 -13   2    0.70    0.50
  -2 -13   2    0.30    0.40
  -2  13   1    0.60    0.40
   2  13  -1   -0.10    0.40
  -2  13   1   -0.40    0.30
  -2 -13   1   -0.50    0.40
   2 -13  -1   -0.60    0.40
  -2 -13   1    0.00    0.30
  -2  13   0   -0.10    0.40
  -2  13   0    0.10    0.50
   2  13   0    0.40    0.40
   2 -13   0    0.00    0.40
  -2 -13   0    0.60    0.50
  -2 -13   0    0.50    0.40
  -2  13  -1    0.20    0.50
   2  13   1   -0.70    0.30
  -2  13  -1    0.10    0.40
  -2 -13  -1   -0.50    0.20
   2 -13   1    0.20    0.50
  -2 -13  -1   -0.30    0.40
  -2  13  -2    4.70    0.80
   2  13   2    4.30    0.70
  -2  13  -2    6.30    0.80
  -2 -13  -2    5.50    0.70
   2 -13   2    7.10    0.90
  -2 -13  -2    5.80    0.90
  -2  13  -3    0.40    0.50
   2  13   3    1.40    0.50
  -2  13  -3    0.50    0.40
  -2 -13  -3    0.40    0.30
   2 -13   3    0.20    0.40
  -2 -13  -3    0.70    0.50
  -2  13  -4    0.60    0.50
   2  13   4   -0.30    0.40
   2 -13   4    0.40    0.40
  -2 -13  -4   -0.90    0.50
   2  13   5   -0.30    0.30
  -2  13  -5    0.20    0.40
  -2 -13  -5    1.20    0.70
   2 -13   5    0.30    0.40
   2 -13   5    0.30    0.40
  -2  13  -6    1.00    0.50
   2  13   6    0.30    0.50
   2 -13   6    1.00    0.50
  -2 -13  -6    0.30    0.50
   2 -13   6   -0.40    0.30
  -2  13  -7   -0.10    0.40
   2  13   7   -0.10    0.40
  -2 -13  -7    0.50    0.50
   2 -13   7    0.30    0.50
  -2  13  -8    4.20    0.80
   2  13   8    3.30    0.70
   2 -13   8    3.40    0.80
  -2 -13  -8    5.30    1.00
   2  13   9    1.70    0.60
  -2  13  -9    0.90    0.50
  -2 -13  -9    2.40    0.80
   2 -13   9    2.70    0.80
  -2  14   8    0.70    0.50
   2  14  -8    0.60    0.50
  -2 -14   8   -0.10    0.40
   2 -14  -8    0.10    0.60
  -2  14   7    0.10    0.40
   2  14  -7   -0.10    0.50
   2 -14  -7    0.20    0.60
  -2 -14   7   -0.30    0.40
  -2  14   6    0.20    0.50
   2  14  -6    0.00    0.40
   2 -14  -6    0.60    0.60
  -2 -14   6   -0.20    0.40
   2  14  -5   -0.10    0.40
  -2  14   5    0.00    0.40
  -2 -14   5   -0.30    0.40
   2 -14  -5    0.40    0.60
   2  14  -4    0.10    0.40
  -2  14   4    0.30    0.40
   2 -14  -4    0.50    0.60
  -2 -14   4    0.30    0.40
  -2 -14   4   -0.20    0.40
  -2  14   3    0.20    0.40
  -2  14   3   -0.50    0.30
   2  14  -3   -0.50    0.40
  -2 -14   3   -0.70    0.40
   2 -14  -3    0.10    0.50
  -2 -14   3   -0.20    0.30
  -2  14   2    0.40    0.40
  -2  14   2    0.70    0.50
   2  14  -2    1.20    0.50
  -2 -14   2   -0.60    0.40
  -2 -14   2   -0.50    0.40
   2 -14  -2   -0.20    0.50
   2  14  -1   -0.30    0.40
  -2  14   1    1.20    0.60
  -2  14   1    0.20    0.40
   2 -14  -1    0.00    0.50
  -2 -14   1   -0.10    0.50
  -2 -14   1   -0.10    0.30
   2  14   0    1.50    0.50
  -2  14   0    0.50    0.40
  -2  14   0    0.70    0.50
  -2 -14   0    0.90    0.40
  -2 -14   0    1.20    0.60
   2 -14   0    1.30    0.60
   2  14   1   -0.50    0.30
  -2  14  -1   -0.40    0.30
  -2  14  -1    0.20    0.50
  -2 -14  -1    0.40    0.30
  -2 -14  -1   -0.40    0.50
   2 -14   1   -0.20    0.40
  -2  14  -2    0.70    0.50
  -2  14  -2    1.60    0.60
   2  14   2    1.00    0.50
  -2 -14  -2    0.30    0.30
   2 -14   2    0.80    0.50
  -2 -14  -2   -0.40    0.50
  -2  14  -3   -0.60    0.30
   2  14   3   -0.70    0.30
  -2  14  -3   -0.10    0.50
  -2 -14  -3   -0.60    0.40
   2 -14   3    0.20    0.50
  -2  14  -4   -0.40    0.40
   2  14   4    0.90    0.50
  -2 -14  -4    0.10    0.50
   2 -14   4   -0.20    0.40
   2 -14   4    0.70    0.50
  -2  14  -5    0.30    0.40
   2  14   5    0.10    0.40
   2 -14   5   -0.20    0.40
  -2 -14  -5   -0.10    0.60
   2 -14   5    0.10    0.40
  -2  14  -6   -0.10    0.40
   2  14   6   -0.90    0.30
  -2 -14  -6    0.00    0.60
   2 -14   6   -0.10    0.40
  -2  14  -7    0.30    0.50
   2  14   7    0.30    0.50
   2 -14   7    0.60    0.60
  -2 -14  -7   -0.40    0.50
   2  14   8    0.00    0.50
  -2  14  -8    0.00    0.50
   2 -14   8    0.60    0.60
  -2 -14  -8    0.20    0.60
  -2  15   6   -0.50    0.40
   2  15  -6    0.80    0.50
  -2 -15   6    0.20    0.50
   2 -15  -6   -0.10    0.60
   2  15  -5    0.10    0.50
  -2  15   5    0.70    0.50
   2 -15  -5    0.00    0.60
  -2 -15   5    1.10    0.50
   2  15  -4   -0.30    0.40
  -2  15   4    0.00    0.40
   2 -15  -4    0.10    0.60
  -2 -15   4   -0.60    0.40
  -2  15   3   -0.40    0.40
   2  15  -3    0.60    0.50
  -2  15   3    0.20    0.50
  -2 -15   3   -0.10    0.50
  -2 -15   3    0.80    0.50
   2 -15  -3   -0.70    0.50
  -2  15   2    0.30    0.50
  -2  15   2    0.00    0.40
   2  15  -2   -0.30    0.40
  -2 -15   2   -0.50    0.50
   2 -15  -2   -0.70    0.50
  -2 -15   2    0.90    0.50
   2  15  -1    0.20    0.40
  -2  15   1    0.10    0.40
  -2  15   1   -0.20    0.50
   2 -15  -1    0.60    0.60
  -2 -15   1   -0.40    0.50
  -2 -15   1    0.40    0.40
  -2  15   0   -0.90    0.40
   2  15   0   -0.10    0.40
  -2  15   0   -0.60    0.50
  -2 -15   0    0.70    0.50
   2 -15   0   -0.20    0.50
  -2 -15   0    0.10    0.40
   2  15   1    0.20    0.40
  -2  15  -1   -0.20    0.40
  -2  15  -1   -0.20    0.50
  -2 -15  -1   -0.30    0.30
  -2 -15  -1    0.00    0.50
   2 -15   1    0.10    0.60
  -2  15  -2   -0.30    0.40
  -2  15  -2    0.60    0.60
   2  15   2    0.40    0.50
   2 -15   2    0.30    0.50
  -2 -15  -2    0.30    0.40
  -2 -15  -2    0.00    0.50
  -2  15  -3   -0.30    0.40
   2  15   3   -0.30    0.40
  -2 -15  -3    0.20    0.60
   2 -15   3   -0.10    0.50
   2 -15   3    0.50    0.40
   2  15   4   -0.70    0.30
  -2  15  -4   -0.20    0.40
   2 -15   4    0.10    0.50
   2 -15   4   -0.50    0.30
  -2 -15  -4    0.10    0.60
   2  15   5    0.10    0.50
  -2  15  -5   -0.10    0.40
  -2 -15  -5    0.40    0.60
   2 -15   5   -0.20    0.40
  -2  15  -6    0.10    0.50
   2  15   6    0.60    0.50
  -2 -15  -6    0.40    0.60
   2 -15   6    0.40    0.50
   2  16  -4    1.50    0.60
  -2  16   4    1.10    0.60
   2 -16  -4    0.30    0.70
  -2 -16   4    0.90    0.50
   2  16  -3    0.20    0.50
  -2  16   3    0.90    0.60
  -2 -16   3    0.00    0.40
   2 -16  -3    0.60    0.70
  -2  16   2    0.20    0.60
  -2  16   2    0.50    0.50
   2  16  -2    0.60    0.50
  -2 -16   2   -0.20    0.40
   2 -16  -2   -0.70    0.50
  -2 -16   2   -0.50    0.50
  -2  16   1    1.50    0.60
   2  16  -1    1.30    0.60
  -2  16   1    2.40    0.80
  -2 -16   1    1.10    0.50
   2 -16  -1    1.10    0.70
  -2 -16   1    1.00    0.60
  -2  16   0    0.80    0.60
   2  16   0    1.30    0.60
  -2  16   0    0.70    0.60
   2 -16   0    2.50    0.70
  -2 -16   0    0.70    0.50
  -2 -16   0    2.00    0.70
  -2  16  -1    0.80    0.60
   2  16   1    0.80    0.50
  -2 -16  -1    1.30    0.70
   2 -16   1    1.20    0.70
  -2 -16  -1    0.80    0.40
   2  16   2    0.10    0.50
  -2  16  -2   -0.80    0.40
   2 -16   2   -0.50    0.40
  -2 -16  -2    0.20    0.60
   2 -16   2    0.90    0.60
   2  16   3   -0.40    0.50
  -2  16  -3   -0.60    0.50
   2 -16   3    0.60    0.50
  -2 -16  -3    0.00    0.60
  -2  16  -4   -0.80    0.40
   2  16   4   -0.40    0.40
  -2 -16  -4   -0.20    0.60
   2 -16   4    0.60    0.50
  -3   0  15    0.30    0.50
   3   0 -15    0.10    0.50
  -3   0  14   -0.10    0.40
   3   0 -14   -0.20    0.50
  -3   0  13   -0.10    0.40
   3   0 -13    0.50    0.50
  -3   0  12    1.20    0.40
   3   0 -12    1.40    0.60
  -3   0  11    0.10    0.30
  -3   0  11   -0.10    0.30
   3   0 -11   -0.30    0.30
   3   0 -10    2.40    0.50
  -3   0  10    2.00    0.50
  -3   0  10    1.90    0.40
  -3   0   9    0.10    0.20
  -3   0   9    0.20    0.30
   3   0  -9    0.00    0.10
   3   0  -9   -0.30    0.30
  -3   0   8    0.10    0.20
   3   0  -8   -0.10    0.30
  -3   0   8    0.00    0.30
   3   0  -8    0.00    0.10
  -3   0   7    0.30    0.20
  -3   0   7    0.10    0.20
   3   0  -7    0.10    0.10
   3   0  -7   -0.30    0.20
   3   0  -6    6.70    0.60
  -3   0   6    7.00    0.50
  -3   0   6    7.70    0.50
   3   0  -6    7.50    0.30
  -3   0   5   -0.30    0.20
   3   0  -5    0.00    0.20
   3   0  -5   -0.30    0.20
   3   0  -5   -0.20    0.10
  -3   0   4    0.90    0.20
   3   0  -4    1.40    0.20
   3   0  -4    1.20    0.20
   3   0  -4    1.40    0.30
   3   0  -3    0.10    0.10
   3   0  -3   -0.10    0.20
  -3   0   3    0.00    0.20
   3   0  -3    0.00    0.20
   3   0  -2    5.20    0.30
   3   0  -2    4.70    0.20
   3   0  -2    5.00    0.30
   3   0  -1   -7.50    0.30
  -3   0   1   -7.10    0.30
   3   0   0    4.10    0.30
  -3   0   0    4.00    0.30
  -3   0   0    4.70    0.30
  -3   0  -1   -0.10    0.10
   3   0   1   -0.20    0.10
  -3   0  -1   -0.20    0.10
  -3   0  -1   -0.10    0.10
  -3   0  -2    0.00    0.10
  -3   0  -2    0.00    0.10
   3   0   2    0.10    0.10
  -3   0  -2    0.00    0.10
   3   0   3   -0.40    0.10
  -3   0  -3   -0.40    0.20
  -3   0  -3   -0.20    0.10
  -3   0  -3   -0.10    0.20
  -3   0  -4   -0.10    0.10
   3   0   4    0.20    0.20
  -3   0  -4    0.00    0.10
  -3   0  -4    0.30    0.20
   3   0   5   -0.30    0.10
  -3   0  -5   -0.10    0.20
  -3   0  -5    0.10    0.20
   3   0   5    0.10    0.10
  -3   0  -6   -0.10    0.20
  -3   0  -6   -0.20    0.20
   3   0   6    0.20    0.20
   3   0   6   -0.10    0.10
   3   0   7   -0.10    0.10
  -3   0  -7    0.20    0.20
  -3   0  -7   -0.30    0.20
   3   0   7    0.10    0.20
   3   0   8    0.40    0.20
   3   0   8    0.20    0.20
  -3   0  -8   -0.10    0.30
  -3   0  -8    0.20    0.20
   3   0   9    0.00    0.20
  -3   0  -9    0.50    0.30
   3   0   9    0.00    0.20
  -3   0  -9    0.10    0.20
  -3   0 -10    1.30    0.40
  -3   0 -10    0.20    0.20
   3   0  10   -0.30    0.30
   3   0  11    0.30    0.40
  -3   0 -11    0.00    0.20
  -3   0 -11    0.10    0.40
  -3   0 -12    0.80    0.50
   3   0  12   -0.40    0.30
  -3   0 -13   -0.60    0.40
   3   0  13    0.20    0.40
  -3   0 -14   -0.10    0.50
   3   0  14    0.50    0.50
   3   0  15    0.80    0.50
  -3   0 -15    0.00    0.50
   3   1 -15    0.90    0.60
  -3   1  15    1.30    0.60
   3  -1 -15    1.30    0.70
  -3  -1  15    1.50    0.60
   3   1 -14    0.00    0.50
  -3   1  14   -0.90    0.30
  -3  -1  14   -0.30    0.30
   3  -1 -14    0.30    0.50
  -3   1  13   -0.30    0.30
   3   1 -13    0.40    0.50
   3  -1 -13    0.90    0.60
  -3  -1  13    0.50    0.40
   3   1 -12    1.20    0.50
  -3   1  12    1.10    0.50
   3  -1 -12    1.50    0.60
  -3  -1  12    1.10    0.50
  -3  -1  12    1.40    0.40
   3   1 -11   -0.40    0.30
  -3   1  11    0.50    0.40
  -3   1  11    0.90    0.30
  -3  -1  11    0.10    0.30
   3  -1 -11    0.00    0.40
  -3  -1  11    0.20    0.40
  -3   1  10    0.20    0.20
   3   1 -10   -0.10    0.30
  -3   1  10    0.10    0.30
  -3  -1  10    0.00    0.30
  -3  -1  10    0.10    0.30
   3  -1 -10    0.10    0.40
  -3   1   9    5.40    0.60
   3   1  -9    5.00    0.60
  -3   1   9    6.10    0.60
   3  -1  -9    5.20    0.40
   3  -1  -9    4.60    0.60
  -3  -1   9    5.00    0.50
  -3  -1   9    5.30    0.60
  -3   1   8    2.00    0.40
  -3   1   8    2.90    0.40
   3   1  -8    2.00    0.40
   3   1  -8    2.50    0.20
   3   1  -8    2.40    0.40
   3  -1  -8    2.30    0.30
   3  -1  -8    1.80    0.40
  -3  -1   8    2.90    0.40
  -3   1   7    7.90    0.60
   3   1  -7    8.20    0.70
  -3   1   7    8.00    0.50
   3   1  -7    8.70    0.60
   3  -1  -7    7.80    0.40
  -3  -1   7    9.00    0.60
   3  -1  -7    7.80    0.70
   3   1  -6    1.50    0.30
  -3   1   6    1.10    0.20
  -3   1   6    1.20    0.30
   3   1  -6    1.20    0.30
  -3  -1   6    1.10    0.30
   3  -1  -6    1.80    0.40
   3  -1  -6    1.00    0.20
  -3   1   5    1.30    0.20
   3   1  -5    1.60    0.30
  -3   1   5    1.20    0.30
   3   1  -5    1.60    0.30
  -3  -1   5    1.40    0.30
   3  -1  -5    1.80    0.30
   3  -1  -5    1.60    0.20
  -3   1   4    4.60    0.40
   3   1  -4    4.30    0.40
   3   1  -4    4.10    0.40
  -3   1   4    3.90    0.30
  -3  -1   4    4.40    0.40
   3  -1  -4    4.30    0.30
   3  -1  -4    3.60    0.40
  -3   1   3    9.20    0.40
   3   1  -3    9.70    0.50
   3   1  -3    9.90    0.50
  -3   1   3   10.40    0.40
   3  -1  -3    9.70    0.40
  -3  -1   3   10.30    0.50
   3  -1  -3   10.00    0.50
  -3   1   2   26.00    0.60
   3   1  -2   25.40    0.70
  -3   1   2   26.20    0.70
   3  -1  -2   25.30    0.60
   3  -1  -2   25.20    0.70
  -3  -1   2   25.90    0.70
  -3  -1   2   25.10    0.50
   3   1  -1    0.10    0.10
  -3   1   1    0.30    0.10
  -3   1   1    0.40    0.20
   3   1  -1    0.80    0.20
  -3  -1   1    0.40    0.10
  -3  -1   1    0.50    0.20
   3  -1  -1    0.50    0.20
   3  -1  -1    0.30    0.10
  -3   1   0    7.90    0.30
  -3   1   0    7.10    0.30
   3   1   0    7.10    0.30
  -3   1   0    7.70    0.20
   3   1   0    7.50    0.30
  -3  -1   0    7.50    0.30
   3  -1   0    7.80    0.30
  -3  -1   0    7.30    0.30
   3   1   1  125.69    2.10
   3   1   1  124.09    2.20
  -3   1  -1  120.49    2.20
  -3   1  -1  125.79    2.10
  -3   1  -1  125.69    2.20
   3  -1   1  126.59    2.20
  -3  -1  -1  125.89    2.20
   3   1   2   12.40    0.40
  -3   1  -2   12.50    0.40
  -3   1  -2   12.00    0.50
  -3   1  -2   12.70    0.50
  -3   1  -2   11.70    0.40
  -3  -1  -2   11.90    0.30
  -3  -1  -2   11.30    0.50
  -3  -1  -2   12.10    0.50
  -3   1  -3   13.70    0.50
   3   1   3   14.00    0.50
  -3   1  -3   13.70    0.50
  -3   1  -3   13.30    0.50
  -3   1  -3   13.30    0.50
  -3  -1  -3   13.50    0.50
  -3  -1  -3   13.30    0.60
  -3   1  -4    0.30    0.20
  -3   1  -4    0.40    0.20
   3   1   4    0.60    0.20
  -3   1  -4    0.40    0.20
  -3   1  -4    0.50    0.20
   3   1   4    0.40    0.10
  -3  -1  -4    0.50    0.20
  -3  -1  -4    0.50    0.20
   3   1   5   11.90    0.60
   3   1   5   11.20    0.40
  -3   1  -5   10.90    0.60
  -3   1  -5   11.20    0.50
  -3   1  -5   10.20    0.60
  -3  -1  -5    9.30    0.60
   3  -1   5   11.20    0.50
  -3  -1  -5   10.70    0.60
   3   1   6    1.10    0.20
  -3   1  -6    0.90    0.30
   3   1   6    1.00    0.30
  -3   1  -6    1.10    0.20
  -3   1  -6    1.00    0.30
  -3  -1  -6    0.90    0.30
   3  -1   6    1.20    0.20
  -3  -1  -6    0.70    0.20
   3   1   7    7.10    0.40
  -3   1  -7    7.70    0.50
  -3   1  -7    6.80    0.60
   3   1   7    7.80    0.60
  -3  -1  -7    7.00    0.50
   3  -1   7    7.30    0.40
  -3  -1  -7    7.60    0.60
   3  -1   7    9.10    0.60
   3   1   8   -0.10    0.20
  -3   1  -8    0.20    0.30
   3   1   8    0.20    0.10
  -3   1  -8    0.00    0.10
   3  -1   8   -0.10    0.20
  -3  -1  -8    0.00    0.20
   3  -1   8    0.00    0.20
  -3  -1  -8   -0.10    0.20
   3   1   9    0.10    0.20
  -3   1  -9    0.20    0.20
  -3   1  -9   -0.40    0.30
   3   1   9    0.20    0.20
  -3  -1  -9    0.30    0.20
   3  -1   9   -0.30    0.20
  -3  -1  -9    0.10    0.30
   3  -1   9   -0.20    0.10
  -3   1 -10    0.90    0.40
  -3   1 -10    0.30    0.20
   3   1  10    0.40    0.30
  -3  -1 -10    0.00    0.20
  -3  -1 -10    0.00    0.30
   3  -1  10    1.30    0.40
   3  -1  10    0.00    0.20
  -3   1 -11    1.30    0.50
   3   1  11    1.90    0.50
  -3   1 -11    0.80    0.30
  -3  -1 -11    0.80    0.30
  -3  -1 -11    1.60    0.50
   3  -1  11    1.30    0.50
  -3   1 -12    0.80    0.50
   3   1  12    0.10    0.30
  -3  -1 -12    0.20    0.40
   3  -1  12   -0.20    0.30
   3   1  13    0.20    0.40
  -3   1 -13    0.90    0.60
  -3  -1 -13   -0.10    0.50
   3  -1  13   -0.60    0.30
  -3   1 -14    0.60    0.60
   3   1  14    0.30    0.40
  -3  -1 -14    0.60    0.60
   3  -1  14    1.50    0.60
  -3   1 -15    1.30    0.60
   3   1  15    2.10    0.60
  -3  -1 -15    1.40    0.60
   3  -1  15    1.10    0.60
   3   2 -15   -0.70    0.50
  -3   2  15   -0.20    0.50
   3  -2 -15    1.00    0.70
  -3  -2  15    0.50    0.50
  -3   2  14    0.30    0.40
   3   2 -14    1.70    0.70
  -3  -2  14    0.70    0.50
   3  -2 -14    1.00    0.60
  -3   2  13    6.50    0.90
   3   2 -13    5.60    0.90
  -3  -2  13    7.60    1.20
   3  -2 -13    6.10    0.90
  -3  -2  13    5.80    0.80
  -3   2  12    0.00    0.30
   3   2 -12   -0.70    0.40
   3  -2 -12    1.00    0.60
  -3  -2  12    0.30    0.40
  -3  -2  12    0.20    0.40
  -3   2  11   14.40    1.00
   3   2 -11   15.90    1.10
  -3  -2  11   13.80    1.00
   3  -2 -11   13.70    1.10
  -3  -2  11   13.70    0.90
  -3   2  10    1.90    0.40
   3   2 -10    1.80    0.50
  -3   2  10    1.90    0.40
   3   2 -10    1.10    0.40
  -3  -2  10    2.10    0.50
   3  -2 -10    1.90    0.50
   3  -2 -10    1.90    0.30
   3   2  -9    6.60    0.70
   3   2  -9    4.00    0.60
  -3   2   9    5.70    0.50
  -3   2   9    6.20    0.70
   3  -2  -9    5.40    0.70
   3  -2  -9    5.50    0.50
  -3  -2   9    4.80    0.60
  -3   2   8   17.20    0.70
   3   2  -8   15.40    0.90
  -3   2   8   16.80    0.90
   3   2  -8   17.90    0.90
  -3  -2   8   17.70    0.90
   3  -2  -8   18.20    0.90
   3  -2  -8   16.80    0.70
  -3   2   7    1.40    0.30
  -3   2   7    1.20    0.30
   3   2  -7    1.30    0.30
   3   2  -7    1.40    0.40
   3  -2  -7    1.80    0.40
  -3  -2   7    1.00    0.30
   3  -2  -7    1.60    0.30
   3   2  -6    0.00    0.20
  -3   2   6    0.20    0.20
   3   2  -6    0.00    0.20
  -3   2   6   -0.10    0.20
   3  -2  -6   -0.20    0.20
  -3  -2   6    0.10    0.20
   3  -2  -6   -0.20    0.20
   3   2  -5    0.10    0.20
  -3   2   5   -0.20    0.20
  -3   2   5    0.10    0.20
   3   2  -5   -0.20    0.20
   3  -2  -5    0.10    0.20
  -3  -2   5    0.00    0.20
   3  -2  -5    0.00    0.20
  -3   2   4    1.40    0.20
   3   2  -4    2.40    0.30
  -3   2   4    2.20    0.30
   3   2  -4    1.70    0.30
   3  -2  -4    1.90    0.30
  -3  -2   4    1.80    0.30
   3  -2  -4    1.60    0.30
   3   2  -3    4.10    0.30
   3   2  -3    3.30    0.30
  -3   2   3    3.90    0.30
  -3   2   3    3.30    0.30
   3  -2  -3    3.50    0.30
  -3  -2   3    3.60    0.40
   3  -2  -3    3.70    0.30
   3   2  -2   55.59    1.20
  -3   2   2   55.69    1.10
   3   2  -2   56.39    1.20
  -3   2   2   54.49    1.20
  -3  -2   2   54.09    1.20
   3  -2  -2   52.59    1.20
   3  -2  -2   55.69    1.20
  -3  -2   2   55.29    1.00
  -3   2   1  173.18    2.80
  -3   2   1  165.08    2.90
   3   2  -1  165.58    2.80
   3   2  -1  162.38    2.90
  -3  -2   1  168.58    2.80
   3  -2  -1  165.38    2.90
  -3  -2   1  166.98    2.90
   3  -2  -1  166.98    2.80
   3   2   0   87.29    1.60
  -3   2   0   88.19    1.50
  -3   2   0   90.79    1.70
   3   2   0   87.59    1.60
  -3  -2   0   85.79    1.60
  -3  -2   0   87.79    1.60
   3  -2   0   88.89    1.50
   3  -2   0   88.69    1.70
  -3   2  -1    1.20    0.20
   3   2   1    1.30    0.20
  -3   2  -1    2.00    0.20
   3   2   1    1.90    0.20
  -3   2  -1    1.20    0.20
  -3  -2  -1    1.60    0.20
   3  -2   1    1.50    0.20
  -3  -2  -1    1.40    0.20
  -3   2  -2    4.50    0.30
  -3   2  -2    4.20    0.30
  -3   2  -2    4.60    0.30
   3   2   2    4.20    0.30
  -3   2  -2    4.50    0.30
  -3  -2  -2    4.90    0.40
  -3  -2  -2    4.10    0.40
  -3   2  -3    9.10    0.40
   3   2   3    8.50    0.40
  -3   2  -3    9.00    0.40
  -3   2  -3    9.30    0.40
  -3   2  -3    8.80    0.50
  -3  -2  -3    8.50    0.50
  -3  -2  -3    9.20    0.50
  -3   2  -4    0.30    0.20
  -3   2  -4    0.30    0.20
   3   2   4    0.00    0.20
  -3   2  -4    0.20    0.20
  -3   2  -4    0.30    0.20
  -3  -2  -4    0.10    0.20
  -3  -2  -4    0.10    0.20
  -3   2  -5   10.20    0.60
  -3   2  -5    9.20    0.50
  -3   2  -5    9.40    0.50
   3   2   5    9.50    0.50
  -3   2  -5    8.10    0.60
  -3  -2  -5    9.20    0.50
  -3  -2  -5    8.90    0.60
   3   2   6   59.79    1.60
  -3   2  -6   55.89    1.50
  -3   2  -6   55.39    1.40
  -3   2  -6   56.59    1.50
  -3  -2  -6   57.39    1.60
   3  -2   6   55.09    1.40
  -3  -2  -6   57.59    1.50
  -3   2  -7    0.00    0.20
  -3   2  -7    0.20    0.20
  -3   2  -7    0.30    0.20
   3   2   7    0.20    0.20
  -3  -2  -7   -0.20    0.20
   3  -2   7    0.00    0.10
  -3  -2  -7   -0.10    0.20
  -3   2  -8   21.10    1.00
  -3   2  -8   22.40    0.80
  -3   2  -8   22.60    1.00
   3   2   8   22.40    0.60
   3   2   8   24.60    1.00
  -3  -2  -8   24.20    1.10
   3  -2   8   23.40    0.90
  -3  -2  -8   21.10    0.90
   3   2   9    9.70    0.70
  -3   2  -9   10.10    0.60
  -3   2  -9    8.90    0.80
   3  -2   9    7.90    0.80
   3  -2   9   10.20    0.60
  -3  -2  -9    9.00    0.70
  -3  -2  -9    9.20    0.80
   3   2  10    0.20    0.30
  -3   2 -10    0.40    0.20
  -3   2 -10   -0.10    0.30
  -3  -2 -10   -0.30    0.20
   3  -2  10   -0.40    0.30
   3  -2  10    0.10    0.20
  -3  -2 -10    0.70    0.40
  -3   2 -11   24.60    1.30
   3   2  11   25.30    1.30
   3  -2  11   24.20    1.30
  -3  -2 -11   26.40    1.10
  -3  -2 -11   24.60    1.40
   3  -2  11   26.20    1.10
   3   2  12    0.70    0.40
  -3   2 -12    1.60    0.60
  -3  -2 -12    0.60    0.50
   3  -2  12    1.20    0.50
  -3  -2 -12    1.80    0.40
  -3   2 -13    2.60    0.70
   3   2  13    0.80    0.50
   3  -2  13    1.10    0.50
  -3  -2 -13    2.10    0.70
  -3   2 -14    1.20    0.60
   3   2  14    1.80    0.60
  -3  -2 -14    2.10    0.80
   3  -2  14    2.10    0.60
  -3   2 -15    1.50    0.70
   3   2  15    2.30    0.70
  -3  -2 -15    1.10    0.70
   3  -2  15    1.90    0.70
  -3   3  15    9.30    1.10
   3   3 -15    9.40    1.20
  -3  -3  15    7.30    1.00
   3  -3 -15    9.00    1.20
   3   3 -14   -0.20    0.50
  -3   3  14    0.10    0.50
  -3  -3  14   -0.10    0.40
   3  -3 -14    0.00    0.60
  -3   3  13    1.10    0.50
   3   3 -13   -0.10    0.50
   3  -3 -13    1.00    0.60
  -3  -3  13    1.10    0.50
  -3  -3  13    0.50    0.50
  -3   3  12    0.90    0.50
   3   3 -12    0.30    0.50
  -3  -3  12    0.40    0.40
   3  -3 -12   -0.50    0.50
  -3  -3  12    0.60    0.40
   3   3 -11   52.69    1.90
  -3   3  11   49.40    1.90
   3   3 -11   50.09    1.90
   3  -3 -11   49.40    1.90
  -3  -3  11   46.10    1.70
  -3   3  10   34.80    1.50
   3   3 -10   37.30    1.50
   3   3 -10   35.40    1.50
  -3   3  10   35.60    1.20
  -3  -3  10   35.90    1.40
   3  -3 -10   35.80    1.50
   3  -3 -10   35.20    1.20
  -3   3   9   -0.20    0.30
   3   3  -9   -0.20    0.30
  -3   3   9    0.00    0.20
   3   3  -9    0.00    0.30
  -3  -3   9    0.30    0.30
   3  -3  -9   -0.40    0.20
   3  -3  -9    0.10    0.40
   3   3  -8    2.50    0.50
  -3   3   8    2.00    0.40
   3   3  -8    2.80    0.50
  -3   3   8    2.30    0.30
   3  -3  -8    2.60    0.40
  -3  -3   8    2.70    0.40
   3  -3  -8    2.50    0.50
   3   3  -7   13.40    0.80
  -3   3   7   13.70    0.60
   3   3  -7   14.50    0.80
  -3   3   7   14.40    0.80
  -3  -3   7   12.90    0.70
   3  -3  -7   12.60    0.80
   3  -3  -7   14.80    0.70
  -3   3   6    5.20    0.50
   3   3  -6    6.20    0.50
  -3   3   6    5.90    0.40
   3   3  -6    6.30    0.60
   3  -3  -6    6.60    0.60
  -3  -3   6    6.40    0.50
   3  -3  -6    6.20    0.50
   3   3  -5   12.30    0.60
  -3   3   5   12.50    0.50
  -3   3   5   12.70    0.60
   3   3  -5   12.20    0.60
   3  -3  -5   12.60    0.60
   3  -3  -5   11.80    0.60
  -3   3   4   10.30    0.50
   3   3  -4    9.50    0.50
   3   3  -4   10.50    0.60
  -3   3   4   10.00    0.50
   3  -3  -4   10.00    0.50
  -3  -3   4   10.10    0.30
   3  -3  -4    9.50    0.50
  -3  -3   4   10.10    0.60
   3   3  -3   12.20    0.50
  -3   3   3   11.50    0.50
  -3   3   3   11.60    0.50
  -3  -3   3   11.80    0.60
   3  -3  -3   11.50    0.50
  -3  -3   3   11.80    0.40
   3  -3  -3   12.00    0.50
  -3   3   2   14.30    0.50
   3   3  -2   14.30    0.50
  -3   3   2   15.00    0.50
   3   3  -2   14.80    0.60
   3  -3  -2   15.20    0.50
  -3  -3   2   14.90    0.60
  -3  -3   2   15.30    0.50
   3  -3  -2   14.70    0.60
   3   3  -1   24.60    0.70
  -3   3   1   25.30    0.70
  -3   3   1   25.10    0.70
   3   3  -1   25.30    0.70
   3  -3  -1   25.10    0.60
  -3  -3   1   24.60    0.70
   3  -3  -1   23.00    0.70
  -3  -3   1   24.60    0.70
  -3   3   0    0.50    0.20
  -3   3   0    1.00    0.20
   3   3   0    0.50    0.20
   3   3   0    0.80    0.20
   3  -3   0    1.00    0.20
   3  -3   0    1.00    0.10
  -3  -3   0    1.00    0.20
  -3  -3   0    0.90    0.20
  -3   3  -1   28.20    0.80
  -3   3  -1   28.50    0.70
   3   3   1   27.10    0.80
  -3  -3  -1   26.90    0.80
   3  -3   1   26.80    0.80
   3  -3   1   27.50    0.60
  -3  -3  -1   26.30    0.60
  -3   3  -2   94.29    1.90
  -3   3  -2   94.89    1.70
   3   3   2   95.29    1.90
  -3   3  -2   94.89    1.80
  -3   3  -2   94.29    1.90
  -3  -3  -2   94.39    1.90
  -3  -3  -2   90.49    1.60
  -3  -3  -2   93.49    1.90
  -3   3  -3    1.40    0.30
  -3   3  -3    1.40    0.20
   3   3   3    1.10    0.20
  -3   3  -3    1.00    0.20
  -3   3  -3    1.40    0.20
  -3  -3  -3    1.10    0.30
  -3  -3  -3    1.30    0.20
   3   3   4   15.10    0.70
  -3   3  -4   15.00    0.60
  -3   3  -4   16.00    0.60
  -3   3  -4   16.00    0.70
  -3   3  -4   15.60    0.70
  -3  -3  -4   15.20    0.70
  -3  -3  -4   15.70    0.70
   3   3   5   39.20    1.20
  -3   3  -5   37.50    1.10
  -3   3  -5   39.80    1.10
  -3   3  -5   39.40    1.10
  -3   3  -5   38.00    1.10
  -3  -3  -5   37.90    1.20
  -3  -3  -5   37.30    1.20
   3   3   6    0.70    0.30
  -3   3  -6    0.20    0.20
  -3   3  -6    0.50    0.20
  -3   3  -6    0.80    0.30
  -3  -3  -6    0.70    0.30
   3  -3   6    0.50    0.20
  -3  -3  -6    0.30    0.20
   3   3   7    7.50    0.60
  -3   3  -7    6.80    0.40
  -3   3  -7    6.70    0.60
  -3   3  -7    7.40    0.60
   3  -3   7    7.10    0.50
  -3  -3  -7    7.50    0.70
  -3  -3  -7    7.10    0.60
  -3   3  -8   24.20    1.10
  -3   3  -8   26.70    1.10
  -3   3  -8   24.70    0.90
   3   3   8   23.70    1.10
   3  -3   8   24.70    1.00
  -3  -3  -8   24.30    1.10
  -3  -3  -8   26.20    1.00
  -3   3  -9   55.49    1.50
  -3   3  -9   53.49    1.70
  -3   3  -9   55.79    1.80
   3   3   9   55.89    1.80
  -3  -3  -9   56.49    1.70
  -3  -3  -9   51.29    1.80
   3  -3   9   53.09    1.60
   3   3  10    7.00    0.80
  -3   3 -10    8.60    0.90
  -3   3 -10    7.30    0.50
  -3   3 -10    6.90    0.70
  -3  -3 -10    7.60    0.90
   3  -3  10    6.70    0.70
  -3  -3 -10    8.10    0.80
   3   3  11    7.80    0.90
  -3   3 -11    8.80    0.90
  -3  -3 -11    9.30    1.00
  -3  -3 -11    9.00    0.80
   3  -3  11    7.80    0.70
   3  -3  11    8.20    0.90
   3   3  12    1.40    0.50
  -3   3 -12    0.40    0.50
  -3  -3 -12    1.60    0.60
   3  -3  12    1.40    0.50
  -3  -3 -12    1.80    0.50
   3   3  13   22.60    1.40
  -3   3 -13   24.30    1.40
   3  -3  13   20.70    1.30
  -3  -3 -13   19.80    1.40
   3   3  14    0.20    0.50
  -3   3 -14   -0.10    0.50
   3  -3  14    0.30    0.40
  -3  -3 -14    1.20    0.70
   3   3  15    4.10    0.80
  -3   3 -15    3.60    0.80
  -3  -3 -15    1.90    0.80
   3  -3  15    4.20    0.80
  -3   4  15    0.90    0.60
   3   4 -15   -0.20    0.50
  -3  -4  15    1.00    0.60
   3  -4 -15    1.10    0.70
  -3   4  14    4.00    0.80
   3   4 -14    4.00    0.80
   3  -4 -14    4.60    0.90
  -3  -4  14    4.30    1.10
  -3  -4  14    3.00    0.70
  -3   4  13    4.30    0.80
   3   4 -13    7.80    1.00
   3   4 -13    5.00    0.80
  -3  -4  13    6.40    0.90
   3  -4 -13    5.00    0.90
  -3   4  12   45.60    1.90
   3   4 -12   45.50    1.90
   3   4 -12   45.50    1.90
   3  -4 -12   44.70    1.90
  -3  -4  12   46.60    1.80
  -3   4  11   52.09    1.90
   3   4 -11   53.09    1.90
   3   4 -11   51.69    1.90
   3  -4 -11   49.99    1.60
   3  -4 -11   47.80    1.90
  -3  -4  11   52.59    1.90
   3   4 -10    0.20    0.40
  -3   4  10   -0.30    0.30
   3   4 -10    0.20    0.40
   3  -4 -10    0.40    0.30
  -3  -4  10    0.40    0.30
   3  -4 -10    0.40    0.40
  -3   4   9    7.70    0.50
   3   4  -9    5.70    0.70
   3   4  -9    6.70    0.70
  -3   4   9    6.30    0.70
   3  -4  -9    9.50    0.90
  -3  -4   9    8.40    0.70
   3  -4  -9    7.30    0.60
  -3   4   8    7.30    0.70
  -3   4   8    6.40    0.50
   3   4  -8    5.50    0.70
   3   4  -8    6.80    0.70
   3  -4  -8    5.00    0.50
  -3  -4   8    5.50    0.60
   3  -4  -8    5.20    0.60
  -3   4   7   10.40    0.70
   3   4  -7   10.40    0.70
   3   4  -7    9.60    0.70
  -3   4   7   10.30    0.50
   3  -4  -7    9.90    0.70
   3  -4  -7   10.40    0.70
  -3  -4   7   10.00    0.70
   3   4  -6   10.60    0.60
   3   4  -6    9.90    0.70
  -3   4   6   11.00    0.50
  -3   4   6   10.70    0.60
   3  -4  -6   10.60    0.60
  -3  -4   6   12.10    0.70
  -3  -4   6   10.00    0.30
   3  -4  -6   10.60    0.70
  -3   4   5   39.80    1.20
   3   4  -5   39.60    1.20
   3   4  -5   39.40    1.20
  -3   4   5   39.60    1.10
  -3  -4   5   40.40    0.80
   3  -4  -5   39.80    1.20
  -3  -4   5   42.00    1.30
   3  -4  -5   40.60    1.20
   3   4  -4  250.87    4.60
  -3   4   4  250.07    4.50
  -3   4   4  252.27    4.40
   3   4  -4  246.98    4.40
  -3  -4   4  256.87    4.60
   3  -4  -4  245.68    4.50
   3  -4  -4  251.57    4.50
  -3  -4   4  254.37    4.20
   3   4  -3   15.80    0.60
  -3   4   3   16.40    0.60
  -3   4   3   16.40    0.60
   3   4  -3   15.30    0.70
   3  -4  -3   15.70    0.70
  -3  -4   3   16.60    0.50
   3  -4  -3   16.70    0.60
  -3  -4   3   16.80    0.70
   3   4  -2  352.06    6.00
   3   4  -2  355.06    5.80
  -3   4   2  351.06    5.90
  -3   4   2  346.07    5.90
  -3  -4   2  349.17    6.00
   3  -4  -2  342.27    6.00
   3  -4  -2  358.06    5.80
  -3  -4   2  357.66    5.80
  -3   4   1   -0.10    0.20
  -3   4   1    0.10    0.20
   3   4  -1   -0.10    0.20
   3   4  -1   -0.10    0.10
  -3  -4   1    0.30    0.20
   3  -4  -1   -0.40    0.20
  -3  -4   1   -0.10    0.20
   3  -4  -1   -0.10    0.10
   3   4   0  343.07    5.50
  -3   4   0  342.37    5.60
  -3   4   0  331.07    5.70
   3   4   0  341.67    5.70
   3  -4   0  342.47    5.30
   3  -4   0  331.87    5.70
  -3  -4   0  329.37    5.60
  -3  -4   0  335.37    5.70
  -3   4  -1    3.50    0.30
   3   4   1    4.00    0.40
  -3   4  -1    2.50    0.30
   3   4   1    2.80    0.30
   3  -4   1    3.60    0.40
  -3  -4  -1    3.40    0.40
  -3  -4  -1    3.60    0.30
   3  -4   1    3.40    0.20
  -3   4  -2   36.00    0.90
  -3   4  -2   34.20    0.80
   3   4   2   34.80    1.00
  -3   4  -2   33.50    1.00
  -3  -4  -2   31.20    0.90
  -3  -4  -2   32.20    1.00
  -3  -4  -2   32.60    0.80
   3  -4   2   34.20    1.00
  -3   4  -3   67.49    1.50
   3   4   3   63.69    1.50
  -3   4  -3   63.79    1.60
  -3   4  -3   67.49    1.40
  -3  -4  -3   64.39    1.60
  -3  -4  -3   65.19    1.50
  -3  -4  -3   60.09    1.20
   3  -4   3   65.99    1.50
  -3   4  -4   94.69    2.00
   3   4   4   90.59    2.00
  -3   4  -4   91.39    1.90
  -3   4  -4   90.29    1.90
  -3   4  -4   90.69    2.00
  -3  -4  -4   87.89    2.00
  -3  -4  -4   90.39    2.10
  -3   4  -5   15.50    0.70
  -3   4  -5   13.40    0.70
  -3   4  -5   14.30    0.60
   3   4   5   14.30    0.70
  -3   4  -5   13.70    0.70
  -3  -4  -5   14.90    0.80
  -3  -4  -5   14.00    0.70
  -3   4  -6   23.20    0.80
  -3   4  -6   24.90    1.00
  -3   4  -6   25.00    1.00
   3   4   6   24.10    1.00
  -3   4  -6   25.00    0.90
  -3  -4  -6   23.60    1.00
  -3  -4  -6   24.70    1.00
   3   4   7    7.50    0.60
  -3   4  -7    7.70    0.60
  -3   4  -7    7.90    0.60
  -3   4  -7    7.40    0.50
  -3  -4  -7    7.90    0.70
  -3  -4  -7    7.30    0.60
   3  -4   7    7.30    0.60
  -3   4  -8    6.20    0.70
   3   4   8    6.50    0.70
  -3   4  -8    7.60    0.70
  -3   4  -8    6.20    0.50
  -3  -4  -8    6.10    0.70
   3  -4   8    6.50    0.60
  -3  -4  -8    7.30    0.70
  -3   4  -9   21.10    1.10
  -3   4  -9   21.70    1.10
  -3   4  -9   21.40    0.80
   3   4   9   21.90    1.20
  -3  -4  -9   22.00    1.20
  -3  -4  -9   23.50    1.10
   3  -4   9   22.10    1.00
   3   4  10  125.29    3.20
  -3   4 -10  116.09    3.00
  -3   4 -10  124.29    3.10
   3  -4  10  121.89    3.00
  -3  -4 -10  125.29    3.20
  -3  -4 -10  126.39    3.00
  -3   4 -11   44.90    1.70
   3   4  11   44.30    1.80
  -3   4 -11   42.30    1.70
   3  -4  11   45.40    1.60
  -3  -4 -11   44.60    1.60
  -3  -4 -11   44.90    1.80
  -3   4 -12    2.20    0.60
   3   4  12    1.00    0.50
  -3  -4 -12    3.10    0.50
   3  -4  12    1.10    0.50
  -3  -4 -12    2.30    0.70
   3  -4  12    1.50    0.50
  -3   4 -13    1.50    0.60
   3   4  13    1.80    0.60
  -3  -4 -13    2.10    0.70
   3  -4  13    1.00    0.50
  -3   4 -14    2.10    0.70
   3   4  14    2.00    0.70
  -3  -4 -14    2.50    0.80
   3  -4  14    2.10    0.60
   3   5 -14    5.60    0.90
   3   5 -14    2.80    0.70
  -3   5  14    2.70    0.70
   3  -5 -14    4.00    0.90
  -3  -5  14    4.00    0.80
   3   5 -13    5.10    0.90
  -3   5  13    4.00    0.80
   3   5 -13    4.00    0.80
   3  -5 -13    4.00    0.80
  -3  -5  13    2.60    0.60
   3   5 -12    1.60    0.60
  -3   5  12    1.50    0.60
   3   5 -12    1.50    0.60
  -3  -5  12    1.30    0.50
   3  -5 -12    2.10    0.70
   3   5 -11   -0.60    0.30
   3   5 -11    0.10    0.40
  -3   5  11   -0.10    0.40
   3  -5 -11    0.20    0.30
   3  -5 -11   -0.30    0.40
  -3  -5  11   -0.60    0.30
   3   5 -10    7.10    0.80
  -3   5  10    7.60    0.80
   3   5 -10    7.40    0.80
  -3  -5  10    6.60    0.80
   3  -5 -10    7.10    0.70
   3  -5 -10    7.00    0.80
  -3   5   9    7.40    0.80
   3   5  -9    7.40    0.80
   3   5  -9    5.50    0.70
   3  -5  -9    6.00    0.70
  -3  -5   9    7.60    0.80
   3  -5  -9    7.00    0.70
   3   5  -8    1.10    0.30
  -3   5   8    0.70    0.30
  -3   5   8    0.80    0.20
   3   5  -8    0.80    0.40
   3  -5  -8    0.60    0.30
   3  -5  -8    0.80    0.40
  -3  -5   8    0.80    0.30
   3   5  -7   12.80    0.70
   3   5  -7   13.10    0.80
  -3   5   7   11.00    0.60
  -3   5   7   12.20    0.80
  -3  -5   7   11.30    0.80
   3  -5  -7   11.80    0.80
   3  -5  -7   11.30    0.80
   3   5  -6   27.10    1.00
  -3   5   6   28.70    0.90
   3   5  -6   27.30    1.10
  -3   5   6   27.20    1.10
  -3  -5   6   26.60    0.70
   3  -5  -6   31.00    1.10
  -3  -5   6   28.20    1.10
   3  -5  -6   28.00    1.00
   3   5  -5   31.60    1.10
  -3   5   5   32.30    1.10
  -3   5   5   32.20    0.90
   3   5  -5   32.30    1.00
  -3  -5   5   33.20    1.20
  -3  -5   5   33.20    0.80
   3  -5  -5   32.80    1.10
   3  -5  -5   31.80    1.10
  -3   5   4   31.00    1.00
   3   5  -4   31.40    0.90
   3   5  -4   32.60    1.10
  -3   5   4   30.00    0.90
   3  -5  -4   30.40    0.90
  -3  -5   4   31.60    0.80
   3  -5  -4   31.40    1.10
  -3  -5   4   33.10    1.10
  -3   5   3   91.39    2.00
  -3   5   3   92.69    1.90
   3   5  -3   92.59    2.00
   3   5  -3   90.99    1.80
   3  -5  -3   91.39    2.10
   3  -5  -3   87.39    1.80
  -3  -5   3   91.29    1.80
  -3  -5   3   90.99    2.10
  -3   5   2  367.06    6.20
  -3   5   2  362.46    6.20
   3   5  -2  363.26    6.00
  -3  -5   2  366.06    6.10
   3  -5  -2  364.46    6.40
  -3  -5   2  363.16    6.30
   3  -5  -2  370.56    6.00
   3   5  -1   33.30    0.80
  -3   5   1   34.70    1.00
   3   5  -1   33.30    1.00
  -3   5   1   32.60    1.00
  -3  -5   1   33.80    1.00
   3  -5  -1   33.70    0.70
  -3  -5   1   31.60    0.90
   3  -5  -1   32.60    1.00
  -3   5   0  331.67    5.60
  -3   5   0  327.57    5.70
   3   5   0  333.87    5.40
   3   5   0  328.37    5.70
   3  -5   0  321.47    5.70
  -3  -5   0  327.37    5.70
  -3  -5   0  323.87    5.60
   3   5   1  104.59    2.00
   3   5   1  103.89    2.20
  -3   5  -1  103.19    2.10
  -3   5  -1  105.99    2.20
   3  -5   1  104.69    2.20
  -3  -5  -1  104.69    2.20
  -3  -5  -1  104.09    2.00
   3   5   2   47.20    1.30
  -3   5  -2   48.40    1.30
  -3   5  -2   47.60    1.00
  -3   5  -2   46.10    1.20
   3  -5   2   48.50    1.30
  -3  -5  -2   47.30    1.30
  -3  -5  -2   46.80    1.10
  -3  -5  -2   46.80    1.10
  -3   5  -3  137.29    2.80
  -3   5  -3  137.29    2.50
   3   5   3  135.59    2.80
  -3   5  -3  137.39    2.70
   3  -5   3  136.79    2.70
  -3  -5  -3  133.29    2.60
  -3  -5  -3  135.89    2.80
  -3   5  -4  124.79    2.70
   3   5   4  127.69    2.70
  -3   5  -4  127.89    2.60
  -3   5  -4  120.89    2.40
   3  -5   4  125.99    2.50
  -3  -5  -4  127.19    2.70
  -3  -5  -4  126.19    2.60
  -3   5  -5    6.70    0.60
  -3   5  -5    7.40    0.50
  -3   5  -5    5.90    0.50
   3   5   5    7.40    0.60
  -3  -5  -5    7.70    0.60
  -3  -5  -5    7.00    0.50
   3  -5   5    7.20    0.50
  -3   5  -6    2.20    0.40
  -3   5  -6    2.60    0.40
  -3   5  -6    2.90    0.40
   3   5   6    2.80    0.40
   3  -5   6    2.90    0.30
  -3  -5  -6    2.00    0.40
  -3  -5  -6    3.20    0.50
  -3   5  -7    0.00    0.20
  -3   5  -7   -0.10    0.20
   3   5   7    0.00    0.20
   3  -5   7    0.00    0.20
  -3  -5  -7   -0.10    0.30
   3  -5   7    0.20    0.20
  -3  -5  -7    0.20    0.30
  -3   5  -8    0.40    0.30
   3   5   8    0.40    0.30
  -3   5  -8    0.00    0.30
  -3  -5  -8   -0.20    0.30
   3  -5   8    0.20    0.20
  -3  -5  -8    0.30    0.40
   3   5   9   10.30    0.80
  -3   5  -9    8.60    0.80
  -3   5  -9   10.80    0.80
  -3  -5  -9   10.70    0.90
   3  -5   9    9.10    0.70
  -3  -5  -9    9.30    0.80
  -3   5 -10    1.90    0.50
  -3   5 -10    1.10    0.50
   3   5  10    1.20    0.50
  -3  -5 -10    1.30    0.50
  -3  -5 -10    1.40    0.50
   3  -5  10    1.20    0.40
   3   5  11    0.80    0.40
  -3   5 -11    0.90    0.40
  -3   5 -11    1.50    0.50
  -3  -5 -11    0.70    0.40
   3  -5  11    0.50    0.40
  -3  -5 -11    0.80    0.50
   3   5  12    7.00    0.90
  -3   5 -12    5.90    0.80
  -3   5 -12    6.90    0.90
  -3  -5 -12    6.20    1.00
  -3  -5 -12    6.40    0.80
   3  -5  12    6.30    0.80
  -3   5 -13    2.20    0.60
  -3   5 -13    2.40    0.70
   3   5  13    2.50    0.70
  -3  -5 -13    1.90    0.70
  -3  -5 -13    1.70    0.50
  -3   5 -14    1.20    0.60
   3   5  14    1.10    0.60
  -3  -5 -14    1.00    0.60
   3  -5  14    0.90    0.50
   3   6 -14    0.10    0.60
  -3   6  14    1.20    0.60
   3   6 -14    0.00    0.50
   3  -6 -14    0.10    0.60
  -3  -6  14    0.40    0.50
  -3   6  13    0.30    0.50
   3   6 -13    0.50    0.60
   3   6 -13    0.70    0.50
  -3  -6  13    0.40    0.50
   3  -6 -13   -0.70    0.50
   3   6 -12    0.20    0.40
   3   6 -12    0.00    0.50
  -3   6  12    0.40    0.40
  -3  -6  12    0.10    0.40
   3  -6 -12   -0.40    0.50
   3  -6 -12    0.00    0.40
  -3   6  11   -0.20    0.40
   3   6 -11    0.20    0.40
   3   6 -11   -0.20    0.40
   3  -6 -11    0.20    0.40
   3  -6 -11   -0.40    0.40
  -3  -6  11   -0.10    0.40
   3   6 -10    0.70    0.40
   3   6 -10    0.20    0.40
  -3   6  10    0.00    0.30
   3  -6 -10    0.80    0.40
  -3  -6  10   -0.20    0.40
   3  -6 -10    0.80    0.50
  -3   6   9    0.70    0.40
   3   6  -9    0.70    0.40
   3   6  -9    0.90    0.40
  -3  -6   9    0.70    0.40
   3  -6  -9    1.20    0.40
   3  -6  -9    1.00    0.40
  -3   6   8   33.00    1.30
   3   6  -8   34.10    1.40
   3   6  -8   33.40    1.30
  -3   6   8   33.90    1.00
   3  -6  -8   34.40    1.30
   3  -6  -8   35.30    1.30
  -3  -6   8   34.50    1.40
   3   6  -7   32.20    1.20
  -3   6   7   31.10    1.00
  -3   6   7   32.50    1.30
   3   6  -7   30.00    1.30
   3  -6  -7   30.90    1.20
  -3  -6   7   31.70    1.30
   3  -6  -7   32.60    1.30
   3   6  -6    0.40    0.20
   3   6  -6    0.60    0.30
  -3   6   6    0.00    0.20
  -3   6   6    0.10    0.20
  -3  -6   6    0.20    0.30
   3  -6  -6    0.00    0.30
  -3  -6   6    0.10    0.10
   3  -6  -6    0.50    0.30
   3   6  -5    3.20    0.40
   3   6  -5    2.10    0.40
  -3   6   5    3.30    0.40
  -3   6   5    2.70    0.40
   3  -6  -5    3.70    0.50
  -3  -6   5    3.00    0.30
  -3  -6   5    2.40    0.40
   3  -6  -5    3.00    0.40
  -3   6   4    1.10    0.30
   3   6  -4    1.20    0.30
   3   6  -4    1.40    0.30
  -3   6   4    1.40    0.30
   3  -6  -4    1.80    0.40
  -3  -6   4    1.10    0.30
   3  -6  -4    0.90    0.20
  -3  -6   4    1.20    0.20
  -3   6   3    2.30    0.30
  -3   6   3    2.60    0.40
   3   6  -3    2.30    0.30
   3   6  -3    1.90    0.40
   3  -6  -3    2.60    0.40
  -3  -6   3    2.10    0.30
  -3  -6   3    2.40    0.40
   3  -6  -3    2.10    0.30
  -3   6   2   25.30    0.90
   3   6  -2   28.70    1.00
  -3   6   2   27.00    0.90
   3   6  -2   27.90    0.70
  -3  -6   2   25.40    0.90
   3  -6  -2   26.10    1.00
  -3  -6   2   27.10    1.00
   3  -6  -2   27.30    0.70
  -3   6   1    7.90    0.50
   3   6  -1    8.20    0.40
  -3   6   1    8.10    0.50
   3   6  -1    6.60    0.50
   3  -6  -1    8.00    0.60
  -3  -6   1    8.30    0.50
   3  -6  -1    8.40    0.30
  -3  -6   1    7.70    0.50
  -3   6   0    9.40    0.60
  -3   6   0   10.20    0.60
   3   6   0    9.60    0.60
   3   6   0   10.60    0.40
  -3  -6   0    9.30    0.50
   3  -6   0   10.10    0.60
  -3  -6   0   10.40    0.60
   3   6   1   27.80    1.00
  -3   6  -1   27.90    1.00
  -3   6  -1   28.30    0.90
   3   6   1   27.80    0.70
  -3  -6  -1   27.80    1.00
   3  -6   1   27.70    1.00
  -3  -6  -1   27.10    0.90
   3   6   2   31.50    0.90
   3   6   2   33.40    1.10
  -3   6  -2   32.60    1.10
  -3   6  -2   31.60    1.00
   3  -6   2   32.60    0.70
   3  -6   2   32.70    1.10
  -3  -6  -2   30.90    1.10
  -3   6  -3    1.70    0.20
  -3   6  -3    2.20    0.30
  -3   6  -3    2.00    0.40
   3   6   3    2.50    0.40
  -3  -6  -3    1.80    0.30
   3  -6   3    2.30    0.30
  -3  -6  -3    2.00    0.40
  -3   6  -4   13.60    0.70
  -3   6  -4   13.00    0.70
   3   6   4   14.00    0.70
  -3   6  -4   13.50    0.50
  -3  -6  -4   14.00    0.70
   3  -6   4   14.50    0.70
  -3  -6  -4   14.70    0.80
  -3   6  -5    2.60    0.40
   3   6   5    1.80    0.40
  -3   6  -5    2.00    0.30
  -3   6  -5    1.90    0.40
  -3  -6  -5    1.10    0.30
  -3  -6  -5    1.50    0.40
   3  -6   5    1.70    0.30
  -3   6  -6   24.20    1.10
  -3   6  -6   22.60    0.90
   3   6   6   24.00    1.10
  -3   6  -6   22.80    1.00
   3  -6   6   25.20    0.90
  -3  -6  -6   23.00    1.00
  -3  -6  -6   23.70    1.10
  -3   6  -7   12.90    0.70
  -3   6  -7   13.10    0.80
   3   6   7   13.30    0.80
  -3  -6  -7   12.20    0.80
   3  -6   7   12.70    0.70
  -3  -6  -7   11.60    0.80
   3  -6   7   13.30    0.80
  -3   6  -8    0.00    0.30
  -3   6  -8    0.10    0.30
   3   6   8   -0.10    0.30
  -3  -6  -8   -0.60    0.30
   3  -6   8   -0.10    0.20
   3  -6   8    0.00    0.20
  -3  -6  -8   -0.10    0.30
  -3   6  -9    0.50    0.30
   3   6   9    0.60    0.40
  -3   6  -9    0.80    0.40
  -3  -6  -9    0.20    0.40
   3  -6   9    0.70    0.40
  -3  -6  -9    1.00    0.50
  -3   6 -10   -0.30    0.30
  -3   6 -10    0.10    0.40
   3   6  10    0.00    0.40
   3  -6  10    0.00    0.30
  -3  -6 -10    0.00    0.40
  -3  -6 -10    0.30    0.40
  -3   6 -11   -0.10    0.40
   3   6  11   -0.20    0.40
  -3   6 -11    0.20    0.40
   3  -6  11   -0.40    0.30
  -3  -6 -11   -0.30    0.40
  -3  -6 -11   -0.30    0.40
  -3   6 -12    0.40    0.50
  -3   6 -12    0.00    0.40
   3   6  12    0.30    0.50
   3  -6  12    0.20    0.30
  -3  -6 -12    0.00    0.50
  -3  -6 -12    0.40    0.50
  -3   6 -13    0.60    0.50
   3   6  13    1.40    0.60
  -3   6 -13   -0.30    0.50
  -3  -6 -13    0.90    0.50
   3  -6  13    0.30    0.40
  -3  -6 -13    0.40    0.60
   3   6  14    0.90    0.60
  -3   6 -14    1.50    0.60
  -3  -6 -14    1.00    0.70
   3   7 -14    2.00    0.80
  -3   7  14    1.60    0.70
   3   7 -14    2.50    0.70
   3  -7 -14    1.50    0.70
  -3  -7  14    1.80    0.60
   3   7 -13   -0.60    0.40
  -3   7  13   -0.10    0.50
   3   7 -13    0.30    0.50
   3  -7 -13   -0.20    0.50
  -3  -7  13   -0.40    0.50
  -3   7  12    1.70    0.60
   3   7 -12    1.60    0.50
   3   7 -12    0.60    0.50
  -3  -7  12    1.50    0.60
   3  -7 -12    1.90    0.50
   3  -7 -12    0.90    0.60
   3   7 -11    2.70    0.60
  -3   7  11    2.20    0.60
   3   7 -11    1.70    0.60
   3  -7 -11    3.30    0.70
   3  -7 -11    1.60    0.50
  -3  -7  11    2.50    0.60
   3   7 -10   10.40    0.90
   3   7 -10   11.20    1.10
  -3   7  10   13.10    1.00
   3  -7 -10   11.30    1.00
  -3  -7  10   13.10    1.00
   3  -7 -10   11.90    1.10
   3   7  -9   99.69    2.80
   3   7  -9   99.59    2.50
  -3   7   9   94.39    2.70
  -3  -7   9   98.39    2.80
   3  -7  -9   99.49    2.70
   3  -7  -9   98.39    2.70
   3   7  -8   23.80    1.10
  -3   7   8   21.10    1.10
   3   7  -8   22.10    1.20
   3  -7  -8   24.10    1.20
  -3  -7   8   22.10    1.20
   3  -7  -8   21.70    1.10
  -3   7   7    7.40    0.70
   3   7  -7    5.80    0.70
  -3   7   7    6.30    0.50
   3   7  -7    6.90    0.60
   3  -7  -7    8.60    0.70
   3  -7  -7    8.50    0.80
  -3  -7   7    7.20    0.80
  -3   7   6    1.70    0.40
  -3   7   6    1.60    0.30
   3   7  -6    1.30    0.40
   3   7  -6    1.50    0.30
  -3  -7   6    0.90    0.20
   3  -7  -6    1.40    0.30
  -3  -7   6    1.10    0.40
   3  -7  -6    0.90    0.40
  -3   7   5    7.60    0.60
   3   7  -5    8.40    0.50
   3   7  -5    9.00    0.70
  -3   7   5    7.90    0.50
   3  -7  -5    8.80    0.60
  -3  -7   5    9.20    0.70
   3  -7  -5    8.40    0.80
  -3  -7   5    7.50    0.50
  -3   7   4   18.30    0.90
   3   7  -4   19.00    0.70
  -3   7   4   17.50    0.80
   3   7  -4   18.40    0.90
  -3  -7   4   17.90    0.70
  -3  -7   4   18.80    0.90
   3  -7  -4   18.10    0.70
   3  -7  -4   20.00    1.00
   3   7  -3   59.59    1.30
  -3   7   3   60.09    1.60
  -3   7   3   61.99    1.60
   3   7  -3   60.49    1.70
   3  -7  -3   61.39    1.40
   3  -7  -3   60.59    1.70
  -3  -7   3   60.89    1.50
  -3  -7   3   64.19    1.80
  -3   7   2   10.10    0.60
   3   7  -2   10.90    0.40
   3   7  -2   10.90    0.70
  -3   7   2   11.60    0.70
  -3  -7   2   10.80    0.60
   3  -7  -2   10.20    0.40
   3  -7  -2   11.40    0.70
  -3  -7   2   11.20    0.70
   3   7  -1    3.40    0.30
  -3   7   1    3.50    0.40
  -3   7   1    3.60    0.40
   3   7  -1    3.70    0.50
  -3  -7   1    3.40    0.40
  -3  -7   1    2.90    0.40
   3  -7  -1    3.40    0.50
  -3   7   0   24.50    1.00
   3   7   0   25.00    0.70
   3   7   0   25.30    1.00
  -3   7   0   25.60    0.90
  -3  -7   0   24.60    1.00
   3  -7   0   25.70    1.00
  -3  -7   0   24.70    0.90
  -3   7  -1   75.59    1.90
  -3   7  -1   75.19    1.80
   3   7   1   77.19    1.90
   3   7   1   76.59    1.60
  -3  -7  -1   76.49    1.90
   3  -7   1   78.79    1.90
  -3  -7  -1   76.09    1.80
  -3   7  -2   25.70    1.00
  -3   7  -2   25.20    1.00
   3   7   2   24.70    1.00
   3   7   2   26.00    0.80
  -3  -7  -2   25.20    1.00
   3  -7   2   26.70    1.00
  -3   7  -3   37.80    1.20
   3   7   3   36.30    1.20
  -3   7  -3   38.30    0.80
  -3   7  -3   38.10    1.30
   3  -7   3   36.40    1.20
  -3  -7  -3   38.00    1.10
  -3  -7  -3   37.10    1.30
  -3   7  -4    3.30    0.50
  -3   7  -4    2.40    0.30
  -3   7  -4    2.40    0.40
   3   7   4    2.90    0.50
  -3  -7  -4    2.80    0.40
   3  -7   4    2.50    0.40
  -3  -7  -4    1.70    0.40
  -3   7  -5   29.90    0.90
  -3   7  -5   30.10    1.20
   3   7   5   32.90    1.20
  -3   7  -5   30.60    1.20
  -3  -7  -5   29.50    1.20
  -3  -7  -5   30.10    1.10
   3  -7   5   30.80    1.10
  -3   7  -6   36.00    1.30
  -3   7  -6   36.50    1.10
   3   7   6   36.10    1.40
  -3   7  -6   36.60    1.40
  -3  -7  -6   37.20    1.30
  -3  -7  -6   36.10    1.40
   3  -7   6   36.80    1.20
   3   7   7  139.79    3.30
  -3   7  -7  138.09    2.90
  -3   7  -7  136.69    3.20
   3  -7   7  141.39    3.00
  -3  -7  -7  137.19    3.30
   3  -7   7  138.49    3.30
  -3  -7  -7  141.49    3.20
  -3   7  -8   28.30    1.30
  -3   7  -8   28.80    1.10
   3   7   8   29.00    1.40
   3  -7   8   30.30    1.10
  -3  -7  -8   28.50    1.30
   3  -7   8   31.90    1.40
  -3  -7  -8   28.40    1.40
   3   7   9    3.20    0.60
  -3   7  -9    3.50    0.60
  -3   7  -9    3.00    0.60
  -3  -7  -9    3.70    0.60
  -3  -7  -9    2.80    0.60
   3  -7   9    3.70    0.60
  -3   7 -10    5.10    0.70
  -3   7 -10    4.90    0.60
   3   7  10    4.10    0.70
  -3  -7 -10    5.50    0.80
  -3  -7 -10    5.90    0.80
   3  -7  10    5.80    0.80
  -3   7 -11    4.70    0.70
  -3   7 -11    3.00    0.60
   3   7  11    3.10    0.60
  -3  -7 -11    2.70    0.70
  -3  -7 -11    3.20    0.70
   3  -7  11    2.70    0.60
   3   7  12    1.00    0.50
  -3   7 -12    1.80    0.60
  -3   7 -12    2.10    0.50
  -3  -7 -12    1.00    0.50
   3  -7  12    0.80    0.50
  -3  -7 -12    2.00    0.60
   3   7  13   -0.50    0.40
  -3   7 -13    0.30    0.50
  -3   7 -13    0.30    0.50
  -3  -7 -13   -0.20    0.50
  -3  -7 -13    0.00    0.60
   3  -7  13   -0.40    0.40
  -3   8  13    1.30    0.60
   3   8 -13   -0.30    0.40
   3   8 -13    0.10    0.50
  -3  -8  13   -0.40    0.50
   3  -8 -13   -0.30    0.50
  -3   8  12    2.90    0.70
   3   8 -12    2.90    0.60
   3   8 -12    2.60    0.70
   3  -8 -12    2.70    0.80
   3  -8 -12    4.10    0.70
  -3  -8  12    3.40    0.80
   3   8 -11    1.00    0.50
   3   8 -11    0.30    0.40
  -3   8  11    1.20    0.50
   3  -8 -11    0.30    0.50
   3  -8 -11    1.20    0.60
  -3  -8  11    0.20    0.40
   3   8 -10   -0.30    0.40
  -3   8  10   -0.10    0.40
   3   8 -10    0.00    0.30
   3  -8 -10   -0.30    0.40
   3  -8 -10    0.40    0.50
  -3  -8  10    0.00    0.40
  -3   8   9    3.10    0.60
   3   8  -9    2.70    0.70
   3   8  -9    4.00    0.60
   3  -8  -9    4.40    0.70
  -3  -8   9    2.90    0.60
   3  -8  -9    3.50    0.60
   3   8  -8    0.70    0.40
  -3   8   8    0.40    0.40
   3   8  -8    0.40    0.30
   3  -8  -8    1.20    0.40
  -3  -8   8    0.60    0.40
   3  -8  -8    0.30    0.50
   3   8  -7    5.90    0.60
  -3   8   7    6.00    0.60
   3   8  -7    4.60    0.60
  -3   8   7    5.70    0.70
   3  -8  -7    6.10    0.60
  -3  -8   7    5.00    0.70
   3  -8  -7    7.30    0.80
   3   8  -6    2.10    0.30
   3   8  -6    1.50    0.40
  -3   8   6    1.60    0.30
  -3   8   6    1.90    0.50
  -3  -8   6    1.90    0.40
  -3  -8   6    1.60    0.30
   3  -8  -6    1.90    0.50
   3  -8  -6    1.90    0.40
   3   8  -5    0.80    0.20
  -3   8   5   -0.10    0.20
  -3   8   5    0.60    0.30
   3   8  -5    1.10    0.40
   3  -8  -5    0.80    0.30
  -3  -8   5    0.40    0.30
   3  -8  -5    0.60    0.40
  -3  -8   5    0.60    0.20
   3   8  -4    0.10    0.20
   3   8  -4    0.20    0.30
  -3   8   4   -0.10    0.20
  -3   8   4    0.30    0.20
  -3  -8   4    0.10    0.20
  -3  -8   4    0.70    0.30
   3  -8  -4   -0.50    0.30
   3  -8  -4    0.20    0.20
  -3   8   3    4.00    0.50
   3   8  -3    3.70    0.30
  -3   8   3    3.60    0.50
   3   8  -3    3.10    0.50
  -3  -8   3    4.00    0.50
   3  -8  -3    3.20    0.30
  -3  -8   3    4.40    0.50
   3  -8  -3    3.50    0.50
   3   8  -2    0.60    0.30
   3   8  -2    0.50    0.10
  -3   8   2    0.20    0.20
  -3   8   2    0.00    0.20
  -3  -8   2    0.80    0.30
  -3  -8   2    0.50    0.30
   3  -8  -2    0.30    0.10
   3  -8  -2    0.50    0.30
   3   8  -1   20.60    0.60
  -3   8   1   19.60    0.90
  -3   8   1   19.70    0.90
   3   8  -1   19.80    0.90
   3  -8  -1   20.70    1.00
  -3  -8   1   20.60    0.90
  -3  -8   1   21.20    0.90
   3   8   0    4.10    0.30
  -3   8   0    4.10    0.50
  -3   8   0    4.80    0.50
   3   8   0    3.10    0.50
  -3  -8   0    3.50    0.40
   3  -8   0    2.90    0.50
  -3  -8   0    3.70    0.50
   3   8   1    0.40    0.10
  -3   8  -1    0.30    0.30
  -3   8  -1    0.70    0.30
   3   8   1    0.20    0.30
  -3  -8  -1   -0.20    0.20
   3  -8   1    0.00    0.20
  -3  -8  -1    0.30    0.30
  -3   8  -2    2.00    0.40
   3   8   2    2.00    0.40
   3   8   2    2.30    0.30
  -3   8  -2    1.90    0.40
  -3  -8  -2    1.90    0.40
   3  -8   2    1.60    0.40
   3   8   3    1.40    0.40
  -3   8  -3    1.80    0.40
   3   8   3    1.60    0.30
  -3   8  -3    1.70    0.40
  -3  -8  -3    1.50    0.40
   3  -8   3    1.70    0.30
  -3   8  -4    4.20    0.50
  -3   8  -4    4.20    0.30
  -3   8  -4    3.60    0.50
   3   8   4    4.10    0.50
   3  -8   4    4.10    0.50
  -3  -8  -4    4.00    0.40
  -3  -8  -4    3.60    0.60
   3   8   5    0.40    0.30
  -3   8  -5    0.20    0.20
  -3   8  -5    0.50    0.30
  -3   8  -5    0.70    0.30
  -3  -8  -5    0.20    0.30
   3  -8   5    0.10    0.20
  -3  -8  -5    0.40    0.30
  -3   8  -6    0.00    0.30
   3   8   6    0.10    0.30
  -3   8  -6    0.00    0.20
  -3   8  -6    0.00    0.30
  -3  -8  -6    0.10    0.30
  -3  -8  -6   -0.20    0.30
   3  -8   6   -0.10    0.20
   3   8   7    0.40    0.40
  -3   8  -7    1.50    0.30
  -3   8  -7    2.00    0.50
   3  -8   7    1.10    0.40
  -3  -8  -7    1.30    0.50
   3  -8   7    1.20    0.30
  -3  -8  -7    2.20    0.60
   3   8   8    2.80    0.60
  -3   8  -8    4.10    0.50
  -3   8  -8    3.20    0.60
  -3  -8  -8    3.80    0.60
  -3  -8  -8    2.40    0.60
   3  -8   8    2.90    0.40
   3  -8   8    3.50    0.60
  -3   8  -9    5.90    0.60
   3   8   9    6.20    0.80
  -3   8  -9    5.80    0.80
   3  -8   9    5.90    0.80
  -3  -8  -9    6.60    0.80
  -3  -8  -9    6.10    0.80
   3   8  10    0.70    0.40
  -3   8 -10    0.70    0.40
  -3   8 -10    0.50    0.30
  -3  -8 -10    0.80    0.50
  -3  -8 -10   -0.20    0.40
   3  -8  10    0.50    0.40
  -3   8 -11    0.60    0.50
   3   8  11    0.10    0.50
  -3   8 -11    0.30    0.30
  -3  -8 -11    0.50    0.50
  -3  -8 -11    0.70    0.60
   3  -8  11    0.10    0.40
  -3   8 -12   14.00    1.20
  -3   8 -12   15.50    1.10
   3   8  12   16.80    1.30
  -3  -8 -12   14.70    1.20
  -3  -8 -12   15.30    1.40
   3  -8  12   15.90    1.20
  -3   8 -13    1.70    0.70
   3   8  13    2.50    0.80
   3  -8  13    1.60    0.60
  -3  -8 -13    2.30    0.70
  -3  -8 -13    0.20    0.60
   3   9 -13    0.40    0.50
  -3   9  13    0.70    0.60
   3  -9 -13    1.80    0.60
  -3  -9  13    1.70    0.70
  -3   9  12   -0.60    0.40
   3   9 -12    0.10    0.40
   3  -9 -12   -0.20    0.50
   3  -9 -12    1.10    0.60
  -3  -9  12    1.30    0.60
   3   9 -11    0.80    0.50
  -3   9  11    0.50    0.50
   3  -9 -11   -0.40    0.40
  -3  -9  11   -0.30    0.40
   3  -9 -11    0.60    0.50
  -3   9  10    4.10    0.70
   3   9 -10    1.30    0.60
   3   9 -10    3.40    0.60
   3  -9 -10    4.70    0.80
   3  -9 -10    4.70    0.70
  -3  -9  10    3.20    0.70
   3   9  -9   -0.10    0.30
   3   9  -9   -0.20    0.40
  -3   9   9   -0.30    0.30
  -3  -9   9    0.10    0.40
   3  -9  -9    0.30    0.50
   3  -9  -9   -0.50    0.30
  -3   9   8    3.00    0.60
   3   9  -8    2.00    0.50
   3   9  -8    2.40    0.40
  -3  -9   8    3.30    0.70
   3  -9  -8    4.60    0.80
   3  -9  -8    4.00    0.60
   3   9  -7   -0.30    0.20
  -3   9   7    0.30    0.40
   3   9  -7    0.40    0.40
   3  -9  -7   -0.10    0.40
   3  -9  -7   -0.20    0.30
  -3  -9   7    0.00    0.40
   3   9  -6    0.10    0.30
   3   9  -6    0.20    0.20
  -3   9   6   -0.40    0.30
  -3   9   6    0.10    0.20
   3  -9  -6    0.20    0.30
   3  -9  -6    0.60    0.40
  -3  -9   6    0.00    0.40
  -3  -9   6   -0.20    0.20
  -3   9   5    0.10    0.30
   3   9  -5    0.30    0.40
   3   9  -5    0.10    0.20
  -3   9   5    0.20    0.30
   3  -9  -5   -0.20    0.20
   3  -9  -5    0.50    0.30
  -3  -9   5   -0.20    0.20
  -3  -9   5   -0.10    0.30
  -3   9   4    2.40    0.50
   3   9  -4    2.60    0.50
  -3   9   4    2.30    0.40
   3   9  -4    2.30    0.30
  -3  -9   4    2.80    0.40
   3  -9  -4    2.80    0.30
   3  -9  -4    2.80    0.60
  -3  -9   4    3.50    0.60
   3   9  -3   12.50    0.80
  -3   9   3   11.00    0.80
  -3   9   3   10.80    0.70
  -3  -9   3   10.90    0.70
   3  -9  -3   13.20    0.90
  -3  -9   3   10.90    0.80
   3  -9  -3   11.30    0.60
   3   9  -2    0.10    0.10
  -3   9   2   -0.40    0.20
   3   9  -2    0.20    0.30
  -3   9   2    0.10    0.30
   3  -9  -2    0.00    0.30
  -3  -9   2   -0.30    0.20
  -3  -9   2    0.00    0.20
   3   9  -1   -0.10    0.10
  -3   9   1    0.00    0.20
  -3   9   1    0.20    0.30
   3   9  -1   -0.60    0.20
  -3  -9   1   -0.40    0.20
  -3  -9   1    0.00    0.30
   3  -9  -1    0.10    0.30
   3   9   0    0.40    0.30
   3   9   0    0.00    0.10
  -3   9   0    0.00    0.20
  -3   9   0    0.30    0.30
  -3  -9   0    0.30    0.30
  -3  -9   0    0.30    0.30
   3  -9   0    0.10    0.30
  -3   9  -1   11.80    0.80
   3   9   1   11.10    0.40
   3   9   1   10.50    0.80
  -3   9  -1   11.50    0.70
   3  -9   1   11.00    0.80
  -3  -9  -1   10.40    0.80
  -3  -9  -1   11.90    0.70
  -3   9  -2    3.20    0.50
  -3   9  -2    2.10    0.50
   3   9   2    2.10    0.30
   3   9   2    2.10    0.40
  -3  -9  -2    2.80    0.40
  -3  -9  -2    2.60    0.50
   3  -9   2    2.50    0.50
   3   9   3    0.90    0.20
   3   9   3    0.80    0.40
  -3   9  -3    1.20    0.40
  -3   9  -3    0.90    0.40
  -3  -9  -3    1.10    0.40
   3  -9   3    1.30    0.40
  -3   9  -4    0.80    0.40
   3   9   4    1.20    0.40
  -3   9  -4    1.00    0.40
   3  -9   4    0.50    0.30
  -3  -9  -4    1.70    0.50
  -3  -9  -4    1.30    0.30
  -3   9  -5    0.20    0.40
   3   9   5    0.60    0.40
  -3   9  -5    0.10    0.30
  -3  -9  -5    0.30    0.20
  -3  -9  -5    0.20    0.40
   3  -9   5   -0.40    0.20
  -3   9  -6    2.20    0.50
  -3   9  -6    1.20    0.40
   3   9   6    1.90    0.50
  -3  -9  -6    3.00    0.60
  -3  -9  -6    1.70    0.40
   3  -9   6    2.10    0.40
   3   9   7   -0.10    0.30
  -3   9  -7    0.40    0.40
   3  -9   7   -0.10    0.40
  -3  -9  -7    1.40    0.50
   3  -9   7    0.10    0.30
  -3  -9  -7   -0.10    0.30
   3   9   8    3.10    0.60
  -3   9  -8    2.90    0.60
   3  -9   8    3.00    0.70
  -3  -9  -8    3.50    0.60
  -3  -9  -8    3.00    0.60
  -3   9  -9    2.20    0.60
   3   9   9    1.50    0.60
   3  -9   9    1.30    0.50
  -3  -9  -9    1.40    0.60
  -3  -9  -9    1.50    0.50
   3   9  10   -0.20    0.40
  -3   9 -10    0.80    0.50
  -3  -9 -10    0.00    0.50
   3  -9  10   -0.30    0.40
  -3  -9 -10    0.10    0.50
  -3   9 -11    0.10    0.50
   3   9  11    0.40    0.50
  -3  -9 -11    0.50    0.50
   3  -9  11    1.00    0.50
  -3  -9 -11    1.10    0.60
  -3   9 -12   -0.20    0.50
   3   9  12    0.60    0.50
   3  -9  12    0.20    0.50
  -3  -9 -12   -0.30    0.50
  -3  -9 -12   -0.60    0.50
  -3  10  12   -0.70    0.50
   3  10 -12    0.60    0.50
   3 -10 -12   -0.30    0.50
   3 -10 -12   -0.40    0.50
  -3 -10  12   -0.10    0.50
   3  10 -11   -0.40    0.40
  -3  10  11    0.90    0.50
  -3 -10  11    0.40    0.50
   3 -10 -11   -0.10    0.50
   3 -10 -11   -0.10    0.50
  -3  10  10   -0.20    0.40
   3  10 -10    0.00    0.40
   3 -10 -10    0.30    0.50
   3 -10 -10    0.20    0.50
  -3 -10  10   -0.20    0.40
   3  10  -9   -0.20    0.40
  -3  10   9    0.40    0.50
   3 -10  -9    0.30    0.40
  -3 -10   9    0.60    0.40
   3 -10  -9   -1.20    0.40
  -3  10   8    0.70    0.50
   3  10  -8    0.50    0.40
   3 -10  -8    0.20    0.50
  -3 -10   8    0.10    0.50
   3 -10  -8    0.50    0.40
  -3  10   7   -0.10    0.40
   3  10  -7    0.10    0.30
   3 -10  -7   -0.10    0.40
  -3 -10   7   -0.60    0.30
  -3  10   6    0.90    0.30
   3  10  -6    0.30    0.40
  -3  10   6    0.80    0.40
  -3 -10   6    1.30    0.50
   3 -10  -6    0.40    0.50
   3  10  -5    0.90    0.40
  -3  10   5    0.60    0.40
  -3  10   5    0.70    0.30
  -3 -10   5    0.80    0.40
   3 -10  -5    1.70    0.50
  -3 -10   5    0.60    0.30
  -3  10   4    0.90    0.40
  -3  10   4    0.20    0.30
   3  10  -4    1.10    0.40
  -3 -10   4    0.70    0.40
   3 -10  -4    0.10    0.40
  -3 -10   4    0.50    0.30
  -3  10   3    5.40    0.60
  -3  10   3    4.60    0.60
   3  10  -3    4.70    0.60
  -3 -10   3    5.60    0.70
   3 -10  -3    4.30    0.70
  -3 -10   3    4.30    0.60
  -3  10   2   -0.30    0.30
   3  10  -2    0.20    0.30
  -3  10   2    0.40    0.30
   3 -10  -2   -0.20    0.30
  -3 -10   2    0.10    0.30
  -3 -10   2    0.10    0.30
  -3  10   1    0.30    0.30
  -3  10   1    0.30    0.30
   3  10  -1    0.20    0.40
  -3 -10   1    0.80    0.40
  -3 -10   1    0.70    0.30
   3 -10  -1    0.10    0.30
  -3  10   0    0.90    0.40
  -3  10   0    1.20    0.40
   3  10   0    1.10    0.40
  -3 -10   0    0.60    0.40
  -3 -10   0    1.20    0.30
   3 -10   0    0.60    0.40
  -3  10  -1    0.60    0.30
  -3  10  -1    0.10    0.30
   3  10   1    0.10    0.30
  -3 -10  -1   -0.50    0.20
   3 -10   1    0.50    0.30
  -3 -10  -1    0.00    0.40
   3  10   2   -0.30    0.30
  -3  10  -2   -0.20    0.30
  -3  10  -2   -0.10    0.30
   3 -10   2    0.00    0.30
  -3 -10  -2   -0.10    0.40
  -3 -10  -2   -0.10    0.20
  -3  10  -3   -0.30    0.30
  -3  10  -3    0.20    0.40
   3  10   3    0.00    0.20
   3  10   3    0.30    0.30
  -3 -10  -3   -0.50    0.40
  -3 -10  -3    0.10    0.20
   3 -10   3    0.30    0.30
   3  10   4   -0.10    0.30
  -3  10  -4    0.00    0.30
   3  10   4    0.10    0.20
  -3  10  -4   -0.10    0.40
  -3 -10  -4    0.20    0.40
   3 -10   4    0.10    0.30
  -3 -10  -4   -0.10    0.20
  -3  10  -5   -0.50    0.30
  -3  10  -5   -0.60    0.30
   3  10   5   -0.20    0.30
  -3 -10  -5   -0.20    0.20
  -3 -10  -5   -0.30    0.40
   3 -10   5   -0.20    0.30
  -3  10  -6    0.60    0.40
   3  10   6    0.90    0.40
  -3  10  -6    0.60    0.40
  -3 -10  -6    0.30    0.30
  -3 -10  -6   -0.20    0.40
   3 -10   6    0.30    0.30
  -3  10  -7    0.80    0.40
   3  10   7    0.60    0.40
   3 -10   7    0.50    0.40
  -3 -10  -7    0.60    0.50
   3 -10   7    0.10    0.30
  -3 -10  -7    0.10    0.30
  -3  10  -8    0.00    0.40
   3  10   8    0.00    0.40
   3 -10   8   -0.10    0.40
  -3 -10  -8   -0.20    0.50
  -3 -10  -8    0.50    0.40
  -3  10  -9   -0.10    0.40
   3  10   9   -0.40    0.40
  -3 -10  -9    0.00    0.40
  -3 -10  -9   -0.60    0.40
   3 -10   9   -0.10    0.40
  -3  10 -10    0.10    0.40
   3  10  10    0.00    0.40
   3 -10  10    0.60    0.50
  -3 -10 -10   -0.30    0.40
  -3 -10 -10   -0.40    0.40
  -3  10 -11   -0.40    0.40
   3  10  11   -0.50    0.50
  -3 -10 -11   -0.70    0.50
   3 -10  11    0.50    0.50
  -3 -10 -11   -0.40    0.50
   3  10  12   -0.50    0.50
  -3  10 -12   -0.40    0.50
  -3 -10 -12    0.10    0.60
  -3 -10 -12    0.30    0.60
   3 -10  12   -0.10    0.50
   3  11 -11    0.30    0.50
  -3  11  11    0.00    0.50
  -3 -11  11    0.10    0.50
   3 -11 -11    0.30    0.60
   3  11 -10    1.10    0.50
  -3  11  10    0.90    0.50
  -3 -11  10    1.20    0.60
   3 -11 -10    0.50    0.60
   3  11  -9    0.40    0.50
  -3  11   9    0.80    0.50
  -3 -11   9    0.70    0.50
   3 -11  -9    0.60    0.60
  -3  11   8    0.40    0.40
   3  11  -8    0.40    0.40
   3 -11  -8   -0.40    0.50
  -3 -11   8    0.00    0.50
   3  11  -7    0.60    0.40
  -3  11   7    0.50    0.40
   3 -11  -7    0.10    0.50
  -3 -11   7    0.40    0.40
  -3  11   6    0.40    0.40
   3  11  -6    0.00    0.40
  -3 -11   6   -0.50    0.30
   3 -11  -6   -1.00    0.40
  -3  11   5    0.00    0.30
  -3  11   5   -0.20    0.30
   3  11  -5   -0.10    0.30
  -3 -11   5    0.20    0.30
   3 -11  -5   -0.20    0.40
  -3 -11   5   -0.20    0.30
  -3  11   4   15.20    1.00
   3  11  -4   17.10    1.10
  -3  11   4   16.30    1.00
  -3 -11   4   14.40    1.10
   3 -11  -4   15.90    1.20
  -3 -11   4   15.80    1.00
  -3  11   3    1.90    0.50
   3  11  -3    1.60    0.50
  -3  11   3    3.10    0.50
  -3 -11   3    2.20    0.60
   3 -11  -3    3.10    0.70
  -3 -11   3    1.40    0.50
  -3  11   2    7.90    0.80
   3  11  -2    7.00    0.80
  -3  11   2    6.40    0.70
   3 -11  -2    7.50    0.90
  -3 -11   2    7.50    0.80
  -3 -11   2    6.20    0.70
  -3  11   1    0.50    0.40
  -3  11   1   -0.20    0.30
   3  11  -1    0.50    0.40
  -3 -11   1   -0.40    0.30
  -3 -11   1   -0.20    0.30
   3 -11  -1   -0.40    0.40
  -3  11   0    0.70    0.40
   3  11   0    0.40    0.40
  -3  11   0    0.60    0.40
  -3 -11   0   -0.20    0.40
   3 -11   0    0.10    0.40
  -3 -11   0    0.60    0.30
  -3  11  -1    0.30    0.40
   3  11   1    0.10    0.40
  -3  11  -1    0.40    0.40
  -3 -11  -1    0.90    0.40
  -3 -11  -1    0.10    0.40
   3 -11   1    0.10    0.40
  -3  11  -2   29.90    1.40
  -3  11  -2   26.10    1.30
   3  11   2   27.90    1.30
  -3 -11  -2   27.70    1.40
   3 -11   2   30.00    1.40
  -3 -11  -2   28.50    1.20
   3  11   3    0.60    0.40
  -3  11  -3    1.20    0.50
  -3  11  -3    1.90    0.50
  -3 -11  -3    0.70    0.30
  -3 -11  -3    1.00    0.50
   3 -11   3    0.70    0.40
  -3  11  -4    0.10    0.40
  -3  11  -4   -0.60    0.30
   3  11   4    0.20    0.40
   3 -11   4    0.40    0.40
  -3 -11  -4    0.00    0.40
  -3 -11  -4   -0.10    0.20
  -3  11  -5    0.00    0.30
  -3  11  -5   -0.40    0.40
   3  11   5    0.00    0.30
  -3 -11  -5   -0.40    0.40
   3 -11   5    0.30    0.30
   3  11   6    0.60    0.50
  -3  11  -6    0.90    0.40
   3 -11   6    0.40    0.40
  -3 -11  -6    0.70    0.50
   3 -11   6    0.30    0.40
  -3  11  -7    0.20    0.40
   3  11   7   -0.70    0.40
   3 -11   7    0.90    0.40
  -3 -11  -7    1.40    0.60
   3 -11   7    0.80    0.50
   3  11   8    0.60    0.50
  -3  11  -8    0.20    0.50
  -3 -11  -8    0.50    0.50
   3 -11   8    1.40    0.60
  -3  11  -9   -0.10    0.40
   3  11   9   -0.20    0.40
  -3 -11  -9    0.20    0.50
   3 -11   9   -0.10    0.50
  -3  11 -10    0.20    0.50
   3  11  10   -0.60    0.40
   3 -11  10    0.20    0.50
  -3 -11 -10    0.20    0.60
   3  11  11   -0.20    0.50
  -3  11 -11   -0.20    0.50
   3 -11  11    0.00    0.50
  -3 -11 -11   -0.20    0.50
   3  12 -10    1.70    0.60
  -3  12  10    1.00    0.60
   3 -12 -10    2.70    0.70
  -3 -12  10    1.80    0.70
   3  12  -9    0.10    0.50
  -3  12   9    0.40    0.50
   3 -12  -9    0.10    0.60
  -3 -12   9    0.30    0.60
   3  12  -8    0.90    0.50
  -3  12   8    1.00    0.50
   3 -12  -8    0.50    0.60
  -3 -12   8    0.00    0.40
  -3  12   7   -0.20    0.40
   3  12  -7    0.20    0.40
  -3 -12   7    0.10    0.40
   3 -12  -7   -0.50    0.50
  -3  12   6    3.40    0.60
   3  12  -6    2.60    0.60
  -3 -12   6    3.40    0.70
   3 -12  -6    2.40    0.70
  -3  12   5   12.10    0.90
  -3  12   5   12.00    1.00
   3  12  -5   12.20    1.00
  -3 -12   5   11.30    0.90
   3 -12  -5   11.40    1.10
  -3 -12   5   12.50    1.10
  -3  12   4    4.20    0.70
  -3  12   4    5.40    0.70
   3  12  -4    3.90    0.70
  -3 -12   4    4.10    0.60
  -3 -12   4    5.90    0.80
   3 -12  -4    5.00    0.80
   3  12  -3    1.10    0.40
  -3  12   3    0.80    0.40
  -3  12   3    1.60    0.50
  -3 -12   3    1.90    0.50
   3 -12  -3    2.00    0.60
  -3 -12   3    1.40    0.50
   3  12  -2    0.30    0.40
  -3  12   2    0.30    0.40
  -3  12   2    0.50    0.40
  -3 -12   2    0.70    0.40
   3 -12  -2    0.20    0.50
  -3 -12   2    0.40    0.40
   3  12  -1   -0.40    0.30
  -3  12   1   -0.20    0.40
  -3  12   1   -0.40    0.30
  -3 -12   1    0.70    0.50
  -3 -12   1    0.20    0.30
   3 -12  -1   -0.70    0.30
  -3  12   0    1.00    0.40
   3  12   0    0.30    0.40
  -3  12   0    0.60    0.40
  -3 -12   0    0.30    0.50
   3 -12   0   -0.10    0.40
  -3 -12   0    0.50    0.30
  -3  12  -1    0.10    0.40
  -3  12  -1    0.80    0.50
   3  12   1    1.00    0.40
   3 -12   1    0.90    0.50
  -3 -12  -1    0.70    0.50
  -3 -12  -1    1.00    0.40
  -3  12  -2    5.10    0.70
   3  12   2    5.80    0.80
  -3  12  -2    6.80    0.90
   3 -12   2    4.00    0.70
  -3 -12  -2    5.00    0.80
  -3 -12  -2    6.20    0.70
  -3  12  -3    7.70    0.90
  -3  12  -3    7.60    0.80
   3  12   3    7.90    0.90
  -3 -12  -3    7.10    0.70
   3 -12   3    7.80    0.80
  -3 -12  -3    7.00    0.90
   3  12   4    3.90    0.70
  -3  12  -4    3.20    0.70
  -3  12  -4    2.90    0.60
   3 -12   4    3.60    0.60
  -3 -12  -4    2.90    0.70
  -3  12  -5    0.40    0.50
  -3  12  -5    0.90    0.40
   3  12   5    0.10    0.40
   3 -12   5    0.20    0.40
  -3 -12  -5   -0.60    0.50
   3  12   6    1.20    0.50
  -3  12  -6    2.00    0.50
   3 -12   6    1.10    0.50
  -3 -12  -6    1.70    0.70
   3 -12   6    1.80    0.60
   3  12   7    0.10    0.40
  -3  12  -7   -0.30    0.40
   3 -12   7    0.50    0.40
  -3 -12  -7   -0.40    0.50
   3  12   8    2.70    0.70
  -3  12  -8    1.70    0.60
  -3 -12  -8    2.20    0.70
   3 -12   8    1.90    0.60
   3  12   9    1.10    0.60
  -3  12  -9    0.70    0.50
   3 -12   9    0.30    0.50
  -3 -12  -9   -0.70    0.50
   3  12  10    3.70    0.80
  -3  12 -10    4.10    0.80
  -3 -12 -10    3.40    0.90
   3 -12  10    3.50    0.80
  -3  13   9   -0.20    0.40
   3  13  -9    0.40    0.50
  -3 -13   9    0.10    0.50
   3 -13  -9   -0.40    0.60
   3  13  -8   -0.40    0.40
  -3  13   8    0.00    0.50
   3 -13  -8    0.00    0.50
  -3 -13   8    0.20    0.50
  -3  13   7   -0.30    0.40
   3  13  -7   -0.30    0.40
  -3 -13   7    0.60    0.40
   3 -13  -7    1.20    0.60
  -3  13   6    2.00    0.60
   3  13  -6    2.00    0.60
   3 -13  -6    0.80    0.60
  -3 -13   6    2.30    0.60
   3  13  -5    0.00    0.40
  -3  13   5    0.20    0.40
   3 -13  -5   -0.40    0.50
  -3 -13   5   -0.40    0.40
  -3  13   4    8.00    0.90
   3  13  -4    7.90    0.90
  -3  13   4    8.00    0.90
   3 -13  -4    9.50    1.10
  -3 -13   4    7.90    0.80
  -3 -13   4    7.60    1.00
  -3  13   3    1.70    0.60
   3  13  -3    1.20    0.50
  -3  13   3    2.00    0.60
  -3 -13   3    2.20    0.60
  -3 -13   3    2.10    0.60
   3 -13  -3    1.60    0.60
  -3  13   2    1.10    0.50
   3  13  -2    1.60    0.50
  -3  13   2    1.40    0.50
  -3 -13   2    1.30    0.50
   3 -13  -2    2.40    0.70
  -3 -13   2    0.90    0.40
  -3  13   1    0.20    0.40
   3  13  -1    0.20    0.40
  -3  13   1   -0.40    0.40
   3 -13  -1    0.20    0.40
  -3 -13   1    0.20    0.40
  -3 -13   1    0.00    0.30
  -3  13   0   -0.80    0.30
  -3  13   0    0.60    0.50
   3  13   0    0.70    0.40
   3 -13   0    0.60    0.50
  -3 -13   0    0.70    0.50
  -3 -13   0    0.30    0.30
  -3  13  -1    3.90    0.70
  -3  13  -1    2.70    0.60
   3  13   1    2.70    0.60
  -3 -13  -1    3.20    0.70
   3 -13   1    2.80    0.60
  -3 -13  -1    2.70    0.50
  -3  13  -2    7.30    1.00
   3  13   2    6.00    0.80
  -3  13  -2    6.30    0.90
  -3 -13  -2    7.40    0.90
   3 -13   2    6.80    0.90
  -3 -13  -2    7.10    0.70
  -3  13  -3    2.30    0.70
  -3  13  -3    2.20    0.50
   3  13   3    1.90    0.50
   3 -13   3    2.60    0.60
  -3 -13  -3    2.00    0.40
  -3 -13  -3    1.00    0.60
   3  13   4    0.50    0.40
  -3  13  -4    0.90    0.60
  -3  13  -4   -0.20    0.30
  -3 -13  -4    0.50    0.50
   3 -13   4    0.90    0.50
   3  13   5   -0.20    0.40
  -3  13  -5    0.10    0.40
  -3 -13  -5    0.60    0.60
   3 -13   5   -0.10    0.40
   3 -13   5    0.20    0.40
  -3  13  -6    1.00    0.50
   3  13   6    0.30    0.40
   3 -13   6    0.90    0.50
   3 -13   6    1.30    0.50
  -3 -13  -6    0.10    0.40
   3  13   7    0.10    0.50
  -3  13  -7   -0.30    0.40
  -3 -13  -7   -0.20    0.50
   3 -13   7    0.30    0.50
  -3  13  -8    0.50    0.50
   3  13   8    1.00    0.60
   3 -13   8    0.90    0.50
  -3 -13  -8    0.00    0.60
  -3  13  -9    4.00    0.80
   3  13   9    4.60    0.90
  -3 -13  -9    4.30    0.90
   3 -13   9    3.70    0.90
  -3  14   8    0.70    0.60
   3  14  -8    1.10    0.60
  -3 -14   8    1.60    0.60
   3 -14  -8    2.90    0.90
   3  14  -7    2.20    0.70
  -3  14   7    1.90    0.60
  -3 -14   7    2.50    0.70
   3 -14  -7    3.00    0.80
  -3  14   6   10.40    1.10
   3  14  -6   14.50    1.20
  -3 -14   6   11.80    1.30
   3 -14  -6   15.80    1.40
   3  14  -5    0.20    0.40
  -3  14   5   -0.50    0.40
  -3 -14   5   -0.40    0.40
   3 -14  -5   -0.20    0.50
  -3  14   4    0.20    0.40
   3  14  -4   -0.60    0.40
  -3  14   4   -0.30    0.40
  -3 -14   4   -0.10    0.40
  -3 -14   4   -0.20    0.40
   3 -14  -4   -0.40    0.50
   3  14  -3   -0.20    0.40
  -3  14   3    0.30    0.50
  -3  14   3    0.00    0.40
  -3 -14   3    0.50    0.40
   3 -14  -3    0.40    0.60
  -3 -14   3    0.10    0.40
  -3  14   2    0.10    0.40
  -3  14   2    0.40    0.40
   3  14  -2    0.50    0.40
  -3 -14   2    1.00    0.40
  -3 -14   2    0.30    0.50
   3 -14  -2    0.50    0.60
   3  14  -1   -0.20    0.30
  -3  14   1    1.10    0.50
  -3  14   1    1.50    0.60
   3 -14  -1    0.50    0.60
  -3 -14   1    0.70    0.50
  -3 -14   1    1.20    0.50
  -3  14   0   -0.10    0.40
  -3  14   0    0.90    0.50
   3  14   0    0.10    0.40
  -3 -14   0    0.10    0.50
  -3 -14   0    0.70    0.40
   3 -14   0    0.20    0.50
  -3  14  -1    0.40    0.50
  -3  14  -1    0.80    0.50
   3  14   1    0.90    0.50
  -3 -14  -1    0.40    0.50
  -3 -14  -1    0.40    0.40
   3 -14   1    1.60    0.60
   3  14   2    0.40    0.50
  -3  14  -2    0.50    0.60
  -3  14  -2   -0.20    0.40
  -3 -14  -2    0.20    0.40
   3 -14   2    0.60    0.50
  -3 -14  -2    0.70    0.60
  -3  14  -3    0.00    0.50
  -3  14  -3    0.70    0.50
   3  14   3   -0.10    0.40
  -3 -14  -3    0.50    0.50
   3 -14   3    0.90    0.50
  -3  14  -4   15.40    1.10
  -3  14  -4   15.70    1.30
  -3 -14  -4   15.80    1.30
   3 -14   4   15.20    1.20
   3  14   5    2.90    0.70
  -3  14  -5    2.00    0.60
  -3 -14  -5    2.60    0.80
   3 -14   5    3.80    0.80
   3 -14   5    2.20    0.60
  -3  14  -6    2.40    0.60
   3  14   6    2.20    0.60
   3 -14   6    3.10    0.70
  -3 -14  -6    1.80    0.80
   3  14   7    0.60    0.50
  -3  14  -7    0.10    0.40
   3 -14   7    0.80    0.50
  -3 -14  -7    0.00    0.60
   3  14   8    0.80    0.60
  -3  14  -8    0.80    0.60
   3 -14   8    0.80    0.60
  -3 -14  -8    1.00    0.60
   3  15  -6    1.30    0.60
  -3  15   6    1.30    0.60
  -3 -15   6   -0.10    0.40
   3 -15  -6   -0.10    0.50
   3  15  -5    2.40    0.70
  -3  15   5    3.40    0.70
   3 -15  -5    4.40    1.00
  -3 -15   5    1.80    0.60
   3  15  -4    1.50    0.60
  -3  15   4    1.70    0.60
   3 -15  -4    0.00    0.60
  -3 -15   4    2.00    0.60
   3  15  -3    3.50    0.80
  -3  15   3    3.60    0.80
  -3  15   3    3.30    0.70
   3 -15  -3    2.20    0.80
  -3 -15   3    3.80    0.80
  -3 -15   3    2.70    0.70
  -3  15   2   12.30    1.20
  -3  15   2   14.90    1.20
   3  15  -2   10.10    1.20
  -3 -15   2   12.00    1.20
   3 -15  -2   12.10    1.30
  -3 -15   2   13.10    1.10
  -3  15   1    1.40    0.60
   3  15  -1    2.00    0.60
  -3  15   1    2.20    0.70
   3 -15  -1    0.80    0.70
  -3 -15   1    2.10    0.60
  -3 -15   1    0.50    0.50
   3  15   0    9.10    1.00
  -3  15   0   11.20    1.20
  -3  15   0    9.00    1.00
  -3 -15   0    8.10    0.90
   3 -15   0    8.10    1.10
  -3 -15   0    9.40    1.10
  -3  15  -1    9.10    1.10
  -3  15  -1    6.00    0.90
   3  15   1    8.40    1.00
  -3 -15  -1    7.00    0.80
   3 -15   1    7.40    1.00
  -3 -15  -1    9.90    1.20
  -3  15  -2    2.40    0.70
   3  15   2    1.90    0.60
  -3  15  -2    0.90    0.60
  -3 -15  -2    2.60    0.80
   3 -15   2    1.70    0.70
  -3  15  -3    0.70    0.60
  -3  15  -3    2.40    0.70
   3  15   3    0.90    0.50
  -3 -15  -3    1.50    0.70
   3 -15   3    2.30    0.70
  -3  15  -4    1.50    0.60
   3  15   4    0.80    0.50
  -3 -15  -4    0.90    0.70
   3 -15   4    1.00    0.50
   3 -15   4    2.40    0.80
  -3  15  -5    0.10    0.50
   3  15   5    0.00    0.40
   3 -15   5    0.50    0.50
  -3 -15  -5    2.30    0.70
   3 -15   5    1.40    0.60
  -3  15  -6   10.40    1.20
   3  15   6   10.80    1.20
  -3 -15  -6   15.60    1.50
  -3  16   4    0.70    0.50
   3  16  -4   -0.50    0.40
  -3 -16   4   -0.10    0.50
   3 -16  -4   -0.30    0.60
  -3  16   3    4.30    0.80
   3  16  -3    3.70    0.80
   3 -16  -3    3.90    0.90
  -3 -16   3    4.60    0.80
  -3  16   2    0.40    0.60
  -3  16   2    1.20    0.60
   3  16  -2    0.80    0.50
   3 -16  -2    2.80    0.80
  -3 -16   2    2.10    0.60
  -3  16   1    0.50    0.50
  -3  16   1    0.30    0.50
   3  16  -1    0.20    0.40
  -3 -16   1   -0.70    0.60
  -3 -16   1    0.70    0.40
   3 -16  -1   -0.10    0.60
   3  16   0   11.70    1.20
  -3  16   0   13.20    1.30
   3 -16   0   12.90    1.30
  -3 -16   0   16.20    1.40
  -3 -16   0   13.40    1.10
   3  16   1    7.40    1.00
  -3  16  -1    7.80    1.10
  -3  16  -1    8.90    1.10
  -3 -16  -1    8.10    1.00
  -3 -16  -1    7.00    1.00
   3 -16   1    8.70    1.10
  -3  16  -2    0.50    0.60
  -3  16  -2   -1.20    0.30
   3  16   2    0.10    0.50
  -3 -16  -2    0.00    0.60
   3 -16   2    0.30    0.50
  -3  16  -3    6.90    1.00
   3  16   3    5.90    1.00
   3 -16   3    5.40    0.90
  -3 -16  -3    7.00    1.10
  -3  16  -4    0.30    0.50
   3  16   4   -0.20    0.50
  -3 -16  -4    1.10    0.70
   3 -16   4    0.60    0.50
   4   0 -15   -0.10    0.50
  -4   0  15    0.90    0.50
  -4   0  14   -0.70    0.40
   4   0 -14    0.60    0.60
  -4   0  13   -0.20    0.40
   4   0 -13   -0.50    0.40
  -4   0  12    1.10    0.40
  -4   0  12    0.50    0.40
   4   0 -12    1.50    0.50
  -4   0  11   -0.20    0.30
  -4   0  11   -0.10    0.30
   4   0 -11   -0.30    0.40
  -4   0  10    4.00    0.60
  -4   0  10    3.90    0.50
   4   0 -10    5.20    0.70
   4   0  -9    0.00    0.30
   4   0  -9   -0.20    0.10
  -4   0   9    0.10    0.30
  -4   0   9    0.00    0.20
   4   0  -8   13.20    0.80
   4   0  -8   13.30    0.50
  -4   0   8   14.80    0.70
  -4   0   8   12.90    0.80
   4   0  -7    0.20    0.10
  -4   0   7   -0.10    0.20
  -4   0   7    0.20    0.20
   4   0  -7   -0.20    0.20
   4   0  -6   56.79    1.10
  -4   0   6   56.59    1.40
  -4   0   6   56.79    1.50
   4   0  -6   57.59    1.60
   4   0  -5   -0.10    0.10
   4   0  -5   -0.10    0.20
   4   0  -5    0.10    0.20
  -4   0   5   -0.30    0.20
  -4   0   4    7.20    0.40
   4   0  -4    7.50    0.50
   4   0  -4    7.20    0.40
   4   0  -3   -0.40    0.20
   4   0  -3   -0.10    0.10
   4   0  -3   -0.10    0.20
  -4   0   3    0.00    0.20
   4   0  -2    0.30    0.10
  -4   0   2    0.10    0.20
  -4   0   2    0.00    0.10
   4   0  -2    0.00    0.20
  -4   0   1   -0.10    0.10
   4   0  -1   -0.20    0.10
   4   0  -1   -0.20    0.10
  -4   0   1    0.00    0.10
  -4   0   0  228.18    3.80
  -4   0   0  222.38    3.70
   4   0   0  222.08    3.80
  -4   0  -1   -0.10    0.10
   4   0   1   -0.20    0.10
  -4   0  -1    0.10    0.10
   4   0   1    0.00    0.10
   4   0   2  206.18    3.40
  -4   0  -2  202.68    3.60
  -4   0  -2  203.88    3.60
  -4   0  -2  204.98    3.40
  -4   0  -3    0.00    0.20
  -4   0  -3   -0.10    0.20
   4   0   3    0.20    0.10
  -4   0  -3    0.20    0.10
   4   0   4  535.95    8.80
  -4   0  -4  542.45    8.80
  -4   0  -4  530.85    8.50
  -4   0  -4  524.45    8.90
  -4   0  -5    0.00    0.20
   4   0   5    0.10    0.20
  -4   0  -5    0.00    0.20
  -4   0  -6    4.20    0.40
  -4   0  -6    4.60    0.50
   4   0   6    4.60    0.30
   4   0   6    4.20    0.40
  -4   0  -7    0.00    0.20
   4   0   7    0.00    0.10
   4   0   7    0.00    0.20
  -4   0  -7    0.10    0.20
  -4   0  -8    1.50    0.40
   4   0   8    1.90    0.40
  -4   0  -8    1.90    0.30
   4   0   8    2.30    0.30
  -4   0  -9    0.00    0.30
   4   0   9   -0.10    0.10
   4   0   9    0.60    0.30
  -4   0  -9   -0.20    0.20
  -4   0 -10    7.30    0.60
   4   0  10    7.60    0.80
  -4   0 -10    7.90    0.80
  -4   0 -11    0.50    0.40
   4   0  11    0.20    0.30
  -4   0 -11    0.00    0.20
   4   0  12    5.30    0.80
  -4   0 -12    4.90    0.80
  -4   0 -13    0.10    0.50
   4   0  13   -0.10    0.40
   4   0  14   16.50    1.30
  -4   0 -14   19.90    1.40
   4   0  15    0.30    0.50
  -4   0 -15    0.60    0.60
   4   1 -15   -0.20    0.50
  -4   1  15    1.00    0.60
   4  -1 -15    1.90    0.80
  -4  -1  15    0.70    0.60
   4   1 -14    5.10    0.90
  -4   1  14    5.50    0.90
  -4  -1  14    5.60    0.90
   4  -1 -14    4.90    1.00
  -4   1  13   -0.30    0.40
   4   1 -13    0.60    0.50
  -4  -1  13   -0.10    0.40
   4  -1 -13    0.00    0.50
   4   1 -12   -0.80    0.30
  -4   1  12    0.00    0.40
  -4  -1  12    0.00    0.30
  -4  -1  12    0.80    0.50
   4  -1 -12    0.40    0.50
  -4   1  11    1.00    0.40
   4   1 -11    0.90    0.50
  -4   1  11    0.40    0.30
  -4  -1  11    0.10    0.30
   4  -1 -11    0.00    0.40
  -4  -1  11    0.10    0.30
  -4   1  10   -0.10    0.30
  -4   1  10    0.00    0.30
   4   1 -10   -0.20    0.30
  -4  -1  10   -0.10    0.30
  -4  -1  10    0.00    0.30
   4  -1 -10    0.40    0.40
  -4   1   9    4.90    0.50
   4   1  -9    4.30    0.60
  -4   1   9    5.20    0.60
  -4  -1   9    4.70    0.60
   4  -1  -9    4.40    0.40
  -4  -1   9    3.50    0.50
   4  -1  -9    5.30    0.70
   4   1  -8   19.00    1.00
   4   1  -8   20.70    1.00
  -4   1   8   19.60    0.90
  -4   1   8   20.80    0.80
  -4  -1   8   19.40    0.90
   4  -1  -8   18.50    1.00
   4  -1  -8   19.70    0.70
   4   1  -7   33.20    1.20
   4   1  -7   33.40    1.20
  -4   1   7   30.70    1.00
  -4   1   7   32.00    1.10
   4  -1  -7   32.40    0.90
   4  -1  -7   32.90    1.20
  -4  -1   7   31.10    1.10
   4   1  -6   15.20    0.70
  -4   1   6   18.10    0.80
   4   1  -6   16.20    0.80
  -4   1   6   16.30    0.70
   4  -1  -6   16.40    0.60
   4  -1  -6   15.60    0.80
  -4  -1   6   16.50    0.70
  -4   1   5   66.79    1.60
   4   1  -5   65.89    1.60
  -4   1   5   65.19    1.50
   4   1  -5   65.29    1.60
   4  -1  -5   69.29    1.70
   4  -1  -5   66.29    1.40
  -4  -1   5   68.39    1.60
   4   1  -4    0.20    0.20
  -4   1   4   -0.10    0.20
   4   1  -4   -0.10    0.20
  -4   1   4   -0.10    0.20
   4  -1  -4    0.00    0.20
  -4  -1   4    0.40    0.20
   4  -1  -4   -0.10    0.10
   4   1  -3    0.20    0.10
  -4   1   3    0.00    0.20
   4   1  -3   -0.10    0.20
   4   1  -3   -0.10    0.20
  -4   1   3    0.10    0.20
   4  -1  -3    0.10    0.20
  -4  -1   3    0.10    0.20
   4  -1  -3   -0.10    0.10
   4   1  -2   14.80    0.50
  -4   1   2   15.70    0.60
   4   1  -2   14.50    0.50
  -4  -1   2   14.60    0.40
   4  -1  -2   14.50    0.50
   4  -1  -2   14.20    0.50
  -4  -1   2   14.60    0.60
   4   1  -1   32.40    0.80
  -4   1   1   33.60    0.80
   4   1  -1   34.00    0.70
  -4   1   1   33.60    0.80
  -4   1   1   33.50    0.70
   4  -1  -1   33.80    0.80
  -4  -1   1   32.40    0.80
  -4   1   0   48.30    1.00
  -4   1   0   47.60    0.80
   4   1   0   45.70    1.00
  -4   1   0   47.00    1.00
   4   1   0   47.60    0.90
  -4  -1   0   47.00    1.00
   4  -1   0   47.20    1.00
  -4  -1   0   44.90    1.00
   4   1   1   13.60    0.50
  -4   1  -1   13.20    0.30
   4   1   1   13.80    0.40
  -4   1  -1   13.50    0.50
  -4   1  -1   14.20    0.50
   4  -1   1   13.20    0.50
  -4  -1  -1   14.10    0.50
  -4   1  -2   50.49    1.00
  -4   1  -2   50.09    1.10
  -4   1  -2   51.79    1.20
  -4   1  -2   48.60    1.10
   4   1   2   49.60    1.00
  -4  -1  -2   49.00    0.90
  -4  -1  -2   49.80    1.20
  -4  -1  -2   48.70    1.10
  -4   1  -3  175.18    3.10
  -4   1  -3  167.38    2.90
  -4   1  -3  171.58    3.00
  -4   1  -3  167.58    3.10
   4   1   3  170.18    3.00
  -4  -1  -3  164.98    2.70
  -4  -1  -3  165.98    3.10
  -4  -1  -3  160.88    3.10
  -4   1  -4    0.00    0.10
  -4   1  -4    0.20    0.20
  -4   1  -4    0.00    0.20
   4   1   4    0.20    0.20
  -4   1  -4    0.10    0.20
  -4  -1  -4    0.00    0.20
  -4  -1  -4   -0.10    0.20
  -4  -1  -4    0.10    0.10
  -4   1  -5   67.49    1.50
  -4   1  -5   67.69    1.60
   4   1   5   70.19    1.30
  -4   1  -5   67.59    1.60
   4   1   5   69.69    1.60
  -4   1  -5   68.49    1.70
  -4  -1  -5   69.79    1.60
  -4  -1  -5   68.69    1.70
   4   1   6   35.10    0.80
   4   1   6   37.10    1.10
  -4   1  -6   37.40    1.20
  -4   1  -6   36.00    1.10
  -4  -1  -6   37.60    1.10
  -4  -1  -6   38.80    1.20
   4  -1   6   35.50    1.10
   4  -1   6   36.70    1.00
  -4   1  -7    0.70    0.20
   4   1   7    0.60    0.10
  -4   1  -7    0.80    0.30
   4   1   7    0.60    0.20
  -4  -1  -7    0.70    0.30
   4  -1   7    0.70    0.30
   4  -1   7    0.60    0.20
  -4  -1  -7    0.60    0.30
  -4   1  -8   18.40    1.00
   4   1   8   22.90    1.00
  -4   1  -8   19.90    0.80
   4   1   8   19.90    0.60
  -4  -1  -8   20.90    1.00
  -4  -1  -8   19.80    0.90
   4  -1   8   19.10    0.90
   4  -1   8   20.10    0.80
  -4   1  -9   13.60    0.70
  -4   1  -9   13.10    0.90
   4   1   9   11.70    0.80
  -4  -1  -9   14.70    0.80
   4  -1   9   12.90    0.80
   4  -1   9   12.40    0.60
  -4  -1  -9   13.70    0.90
   4   1  10   -0.10    0.30
  -4   1 -10    0.10    0.20
  -4   1 -10   -0.50    0.30
  -4  -1 -10   -0.10    0.20
  -4  -1 -10   -0.40    0.30
   4  -1  10    0.00    0.30
   4  -1  10   -0.30    0.20
   4   1  11    0.00    0.30
  -4   1 -11   -0.20    0.30
  -4   1 -11    0.10    0.20
  -4  -1 -11    0.00    0.20
  -4  -1 -11    0.20    0.40
   4  -1  11   -0.50    0.30
   4   1  12    0.90    0.40
  -4   1 -12    0.50    0.50
   4  -1  12    1.20    0.50
  -4  -1 -12    1.10    0.50
  -4  -1 -12    0.20    0.30
  -4   1 -13    1.70    0.60
   4   1  13    1.20    0.50
   4  -1  13    0.80    0.50
  -4  -1 -13    0.30    0.50
   4   1  14   -0.30    0.40
  -4   1 -14    2.00    0.70
   4  -1  14    0.60    0.50
  -4  -1 -14    0.70    0.50
  -4   1 -15    5.30    1.00
   4   1  15    6.00    1.00
   4  -1  15    2.70    0.70
  -4  -1 -15    4.40    0.90
  -4   2  15   -0.20    0.50
   4   2 -15   -0.80    0.50
   4  -2 -15    0.30    0.60
  -4  -2  15   -0.60    0.40
   4   2 -14    7.50    1.10
  -4   2  14    7.30    1.00
  -4  -2  14    8.70    1.10
   4  -2 -14    8.70    1.20
  -4   2  13    8.00    1.00
   4   2 -13    8.00    1.00
  -4  -2  13    9.80    1.10
  -4  -2  13    8.40    0.90
   4  -2 -13   10.40    1.20
   4   2 -12    8.50    1.00
  -4   2  12    8.80    1.00
  -4  -2  12    8.40    1.00
   4  -2 -12    8.20    1.00
  -4  -2  12    8.80    0.90
  -4   2  11    4.80    0.70
   4   2 -11    3.90    0.70
  -4   2  11    3.30    0.50
   4  -2 -11    3.00    0.60
  -4  -2  11    1.70    0.50
  -4  -2  11    3.70    0.60
  -4   2  10    6.40    0.70
   4   2 -10    6.40    0.80
  -4   2  10    6.50    0.60
   4   2 -10    6.80    0.80
   4  -2 -10    6.10    0.80
   4  -2 -10    6.20    0.50
  -4  -2  10    6.20    0.70
   4   2  -9    2.50    0.50
  -4   2   9    3.00    0.50
   4   2  -9    3.20    0.60
  -4   2   9    3.20    0.40
  -4  -2   9    2.10    0.40
   4  -2  -9    2.00    0.50
   4  -2  -9    3.20    0.40
  -4   2   8   13.40    0.80
  -4   2   8   14.30    0.70
   4   2  -8   13.30    0.80
   4   2  -8   14.00    0.80
  -4  -2   8   13.90    0.80
   4  -2  -8   13.90    0.60
   4  -2  -8   13.30    0.80
  -4   2   7   82.99    1.90
   4   2  -7   83.19    2.00
   4   2  -7   82.99    2.10
  -4   2   7   80.79    2.00
   4  -2  -7   81.09    1.80
  -4  -2   7   81.09    2.00
   4  -2  -7   84.09    2.10
  -4   2   6   93.39    2.00
   4   2  -6   94.79    2.20
  -4   2   6   95.09    2.20
   4   2  -6   96.09    2.20
   4  -2  -6   97.69    2.20
  -4  -2   6   96.89    2.20
   4  -2  -6   94.39    1.90
   4   2  -5   12.80    0.70
  -4   2   5   13.60    0.60
  -4   2   5   13.70    0.60
   4   2  -5   13.10    0.60
  -4  -2   5   14.30    0.70
   4  -2  -5   12.90    0.50
   4  -2  -5   14.50    0.70
  -4   2   4   24.50    0.80
  -4   2   4   24.40    0.80
   4   2  -4   23.70    0.80
   4   2  -4   23.70    0.80
  -4  -2   4   25.20    0.80
   4  -2  -4   24.70    0.80
   4  -2  -4   24.20    0.70
   4   2  -3    1.60    0.30
  -4   2   3    1.70    0.20
   4   2  -3    1.20    0.20
  -4   2   3    1.50    0.30
   4  -2  -3    1.80    0.20
  -4  -2   3    1.50    0.10
  -4  -2   3    1.20    0.30
   4  -2  -3    1.40    0.20
  -4   2   2    3.00    0.30
   4   2  -2    3.80    0.30
   4   2  -2    3.20    0.30
  -4   2   2    3.80    0.30
  -4  -2   2    3.70    0.20
   4  -2  -2    3.20    0.30
  -4  -2   2    3.50    0.30
   4  -2  -2    3.40    0.30
  -4   2   1   49.50    1.10
   4   2  -1   48.40    1.10
  -4   2   1   49.00    1.00
   4   2  -1   48.80    1.00
  -4  -2   1   47.20    1.10
   4  -2  -1   48.40    1.00
   4  -2  -1   47.80    1.10
   4   2   0    5.20    0.40
   4   2   0    4.40    0.30
  -4   2   0    4.60    0.30
  -4   2   0    5.10    0.40
  -4   2   0    4.40    0.20
   4  -2   0    4.80    0.30
  -4  -2   0    4.50    0.30
  -4  -2   0    4.20    0.30
   4   2   1   19.10    0.60
  -4   2  -1   18.90    0.60
  -4   2  -1   18.20    0.50
   4   2   1   18.50    0.60
  -4  -2  -1   18.50    0.50
   4  -2   1   18.20    0.50
  -4  -2  -1   18.70    0.60
   4   2   2    2.30    0.30
  -4   2  -2    1.80    0.20
  -4   2  -2    1.90    0.30
  -4   2  -2    1.80    0.30
  -4   2  -2    1.80    0.20
  -4  -2  -2    2.10    0.20
  -4  -2  -2    2.00    0.30
  -4  -2  -2    1.70    0.20
  -4   2  -3   21.50    0.70
  -4   2  -3   22.60    0.70
  -4   2  -3   21.30    0.70
  -4   2  -3   22.50    0.70
   4   2   3   20.70    0.70
  -4  -2  -3   22.80    0.80
  -4  -2  -3   21.10    0.80
  -4   2  -4    0.10    0.20
  -4   2  -4    0.10    0.20
  -4   2  -4    0.40    0.20
   4   2   4    0.00    0.20
  -4   2  -4    0.20    0.20
  -4  -2  -4    0.20    0.20
  -4  -2  -4    0.10    0.20
  -4   2  -5   59.99    1.40
  -4   2  -5   56.39    1.40
  -4   2  -5   56.89    1.40
  -4   2  -5   57.69    1.50
   4   2   5   58.59    1.50
  -4  -2  -5   59.29    1.60
  -4  -2  -5   58.09    1.50
  -4   2  -6    1.70    0.40
   4   2   6    1.40    0.30
  -4   2  -6    1.40    0.30
  -4   2  -6    1.60    0.30
  -4   2  -6    1.70    0.30
  -4  -2  -6    2.10    0.40
  -4  -2  -6    1.70    0.40
  -4   2  -7   20.60    0.90
  -4   2  -7   21.10    0.80
   4   2   7   20.30    0.90
  -4   2  -7   21.40    0.90
  -4  -2  -7   21.60    1.00
   4  -2   7   21.30    0.80
  -4  -2  -7   20.70    0.90
  -4   2  -8    8.60    0.60
  -4   2  -8    9.00    0.70
  -4   2  -8    9.70    0.70
   4   2   8    9.50    0.70
  -4  -2  -8    8.70    0.70
  -4  -2  -8    9.90    0.70
   4  -2   8    9.20    0.60
  -4   2  -9    6.70    0.50
  -4   2  -9    7.80    0.80
   4   2   9    5.90    0.70
  -4  -2  -9    7.50    0.80
  -4  -2  -9    7.60    0.60
   4  -2   9    7.50    0.60
   4  -2   9    7.00    0.70
   4   2  10   34.10    1.40
  -4   2 -10   35.30    1.50
  -4   2 -10   36.20    1.20
  -4  -2 -10   37.30    1.60
   4  -2  10   35.30    1.20
  -4  -2 -10   35.50    1.30
   4  -2  10   36.20    1.50
  -4   2 -11   33.00    1.50
   4   2  11   32.40    1.50
   4  -2  11   33.60    1.50
  -4  -2 -11   35.60    1.60
  -4  -2 -11   33.60    1.30
  -4   2 -12   -0.10    0.40
   4   2  12    0.30    0.40
  -4  -2 -12    0.20    0.30
   4  -2  12    0.40    0.40
  -4  -2 -12    0.60    0.50
   4   2  13   -0.10    0.40
  -4   2 -13    2.20    0.70
  -4  -2 -13    1.70    0.70
   4  -2  13    1.20    0.50
  -4   2 -14    4.20    0.80
   4   2  14    3.20    0.70
   4  -2  14    3.10    0.70
  -4  -2 -14    2.10    0.80
   4   2  15    1.10    0.60
  -4   2 -15    1.10    0.60
  -4  -2 -15    1.00    0.70
   4  -2  15    0.70    0.50
   4   3 -15    0.10    0.50
  -4   3  15    0.00    0.50
  -4  -3  15    0.30    0.50
   4  -3 -15   -0.50    0.50
  -4   3  14    0.60    0.50
   4   3 -14    0.70    0.60
  -4  -3  14    0.20    0.50
   4  -3 -14   -0.50    0.60
  -4   3  13    5.70    0.90
   4   3 -13    6.80    1.00
  -4  -3  13    4.10    0.70
  -4  -3  13    3.40    0.70
   4  -3 -13    5.40    0.90
   4   3 -12    2.20    0.60
  -4   3  12    1.00    0.50
   4  -3 -12    0.80    0.60
  -4  -3  12    1.60    0.50
  -4   3  11    0.60    0.40
   4   3 -11    0.60    0.40
   4   3 -11   -0.50    0.40
  -4  -3  11    0.10    0.40
   4  -3 -11    1.30    0.60
  -4   3  10    4.00    0.60
   4   3 -10    4.10    0.60
   4   3 -10    3.40    0.60
  -4   3  10    4.70    0.50
   4  -3 -10    3.70    0.50
   4  -3 -10    4.70    0.70
  -4  -3  10    4.50    0.60
  -4   3   9   -0.40    0.20
   4   3  -9   -0.10    0.30
   4   3  -9   -0.10    0.30
  -4   3   9   -0.10    0.30
   4  -3  -9   -0.10    0.20
   4  -3  -9    0.40    0.40
  -4  -3   9   -0.20    0.20
   4   3  -8   -0.10    0.30
  -4   3   8    0.00    0.20
   4   3  -8    0.40    0.30
  -4   3   8    0.20    0.20
   4  -3  -8    0.60    0.30
  -4  -3   8    0.20    0.30
   4  -3  -8    0.30    0.20
   4   3  -7    7.40    0.60
  -4   3   7    8.10    0.60
  -4   3   7    6.90    0.50
   4   3  -7    8.00    0.60
  -4  -3   7    9.20    0.60
   4  -3  -7    7.80    0.70
   4  -3  -7    7.30    0.50
   4   3  -6    0.80    0.30
  -4   3   6    0.60    0.30
   4   3  -6    1.80    0.40
  -4   3   6    0.90    0.20
   4  -3  -6    1.60    0.30
  -4  -3   6    1.50    0.30
   4  -3  -6    1.00    0.30
  -4   3   5   22.60    0.80
   4   3  -5   24.60    0.90
   4   3  -5   23.30    0.90
  -4   3   5   23.50    0.90
   4  -3  -5   24.00    0.80
   4  -3  -5   24.80    0.90
  -4  -3   5   24.50    0.90
  -4   3   4    4.40    0.40
  -4   3   4    4.30    0.40
   4   3  -4    4.90    0.40
   4   3  -4    4.00    0.40
  -4  -3   4    4.40    0.20
   4  -3  -4    4.80    0.40
  -4  -3   4    4.80    0.50
   4  -3  -4    4.80    0.40
   4   3  -3    0.10    0.20
  -4   3   3    0.50    0.20
  -4   3   3    0.30    0.20
   4   3  -3    0.20    0.20
   4  -3  -3    0.20    0.20
   4  -3  -3    0.40    0.20
  -4  -3   3    0.30    0.10
  -4  -3   3    0.20    0.20
  -4   3   2    3.20    0.30
   4   3  -2    3.20    0.30
  -4   3   2    3.10    0.30
   4   3  -2    3.10    0.30
  -4  -3   2    2.90    0.30
   4  -3  -2    3.60    0.30
  -4  -3   2    2.60    0.30
   4  -3  -2    3.30    0.30
  -4   3   1    4.40    0.30
   4   3  -1    3.80    0.30
  -4   3   1    4.30    0.40
   4   3  -1    3.70    0.30
  -4  -3   1    4.10    0.40
   4  -3  -1    4.50    0.40
   4  -3  -1    3.90    0.30
  -4  -3   1    4.00    0.30
   4   3   0   59.29    1.30
   4   3   0   59.79    1.30
  -4   3   0   61.19    1.20
  -4  -3   0   58.99    1.30
  -4  -3   0   60.19    1.30
   4  -3   0   62.29    1.20
   4  -3   0   61.09    1.40
  -4   3  -1    4.50    0.30
  -4   3  -1    4.20    0.40
   4   3   1    4.10    0.30
   4   3   1    3.50    0.30
  -4  -3  -1    4.60    0.40
   4  -3   1    3.80    0.30
   4  -3   1    4.40    0.30
  -4  -3  -1    4.20    0.30
   4   3   2    4.30    0.30
  -4   3  -2    4.50    0.40
  -4   3  -2    4.40    0.30
  -4   3  -2    4.70    0.30
  -4   3  -2    3.70    0.30
  -4  -3  -2    4.20    0.40
  -4  -3  -2    3.90    0.20
  -4  -3  -2    4.70    0.40
   4   3   3   23.20    0.80
  -4   3  -3   23.20    0.80
  -4   3  -3   23.20    0.80
  -4   3  -3   23.70    0.70
  -4   3  -3   23.40    0.70
  -4  -3  -3   23.70    0.80
  -4  -3  -3   23.10    0.80
   4   3   4    8.50    0.50
  -4   3  -4    6.90    0.50
  -4   3  -4    6.90    0.50
  -4   3  -4    7.70    0.50
  -4   3  -4    7.70    0.50
  -4  -3  -4    7.30    0.50
  -4  -3  -4    7.00    0.50
   4   3   5    0.30    0.20
  -4   3  -5    0.50    0.20
  -4   3  -5    1.00    0.20
  -4   3  -5    0.50    0.20
  -4   3  -5    0.40    0.20
  -4  -3  -5    0.50    0.30
  -4  -3  -5    0.60    0.30
  -4   3  -6   24.90    1.00
  -4   3  -6   26.00    1.00
   4   3   6   25.90    1.00
  -4   3  -6   25.90    0.90
  -4   3  -6   25.50    0.90
  -4  -3  -6   25.60    1.00
  -4  -3  -6   26.70    1.00
  -4   3  -7    6.10    0.50
   4   3   7    6.30    0.60
  -4   3  -7    6.00    0.60
  -4   3  -7    6.20    0.60
  -4  -3  -7    5.60    0.60
  -4  -3  -7    4.80    0.60
   4  -3   7    5.60    0.50
   4   3   8   17.50    0.90
  -4   3  -8   16.90    0.80
  -4   3  -8   19.10    0.90
  -4   3  -8   19.50    1.00
   4  -3   8   19.00    0.80
  -4  -3  -8   19.60    1.00
  -4  -3  -8   18.60    0.90
  -4   3  -9   76.69    1.90
  -4   3  -9   80.39    2.20
  -4   3  -9   79.19    2.20
   4   3   9   78.59    2.30
   4  -3   9   78.99    2.10
  -4  -3  -9   80.29    2.30
  -4  -3  -9   78.49    2.10
  -4   3 -10    4.90    0.70
  -4   3 -10    5.40    0.70
   4   3  10    4.50    0.60
  -4   3 -10    4.60    0.50
  -4  -3 -10    5.10    0.80
  -4  -3 -10    5.70    0.70
   4  -3  10    4.50    0.60
  -4   3 -11    4.10    0.70
   4   3  11    3.00    0.60
   4  -3  11    3.40    0.60
  -4  -3 -11    3.30    0.70
  -4  -3 -11    3.90    0.60
   4  -3  11    3.50    0.50
  -4   3 -12    1.20    0.50
   4   3  12    1.00    0.50
  -4  -3 -12    1.20    0.40
   4  -3  12    1.30    0.50
  -4  -3 -12    0.30    0.50
  -4   3 -13    1.70    0.60
   4   3  13    1.60    0.50
   4  -3  13    2.10    0.60
  -4  -3 -13    1.10    0.60
   4   3  14    0.60    0.50
  -4   3 -14    0.40    0.50
   4  -3  14    0.20    0.40
  -4  -3 -14    0.00    0.60
  -4   3 -15   -0.30    0.50
   4   3  15   -0.20    0.50
  -4  -3 -15    0.20    0.60
   4  -3  15   -0.40    0.40
  -4   4  15   -0.40    0.40
   4   4 -15    0.00    0.60
   4  -4 -15   -0.20    0.60
  -4  -4  15   -0.90    0.40
  -4   4  14    1.40    0.70
   4   4 -14    3.00    0.80
  -4  -4  14    2.90    0.70
   4  -4 -14    2.60    0.80
  -4  -4  14    2.70    0.70
   4   4 -13    0.30    0.50
  -4   4  13    0.30    0.40
   4   4 -13    0.30    0.50
   4  -4 -13   -0.50    0.50
  -4  -4  13    0.60    0.50
   4   4 -12    0.70    0.50
   4   4 -12    0.30    0.40
  -4   4  12    0.10    0.40
  -4  -4  12    0.50    0.40
   4  -4 -12    0.40    0.50
  -4   4  11    1.30    0.40
   4   4 -11    0.10    0.40
   4   4 -11    0.30    0.40
   4  -4 -11    0.10    0.30
  -4  -4  11    0.50    0.40
   4  -4 -11    0.80    0.50
  -4   4  10    3.10    0.60
   4   4 -10    3.50    0.60
   4   4 -10    2.60    0.50
   4  -4 -10    4.00    0.70
   4  -4 -10    4.70    0.50
  -4  -4  10    4.40    0.70
  -4   4   9    1.60    0.30
   4   4  -9    0.60    0.40
   4   4  -9    1.60    0.40
  -4   4   9    1.50    0.40
   4  -4  -9    0.70    0.40
   4  -4  -9    1.00    0.30
  -4  -4   9    0.90    0.40
  -4   4   8   10.50    0.60
   4   4  -8    9.50    0.70
   4   4  -8   11.10    0.80
  -4   4   8   10.40    0.70
   4  -4  -8    9.50    0.80
   4  -4  -8   10.80    0.70
  -4  -4   8    8.60    0.70
   4   4  -7   -0.30    0.20
  -4   4   7   -0.30    0.20
  -4   4   7    0.40    0.20
   4   4  -7    0.50    0.30
  -4  -4   7    0.10    0.30
   4  -4  -7   -0.30    0.30
   4  -4  -7    0.10    0.30
  -4   4   6    0.60    0.20
   4   4  -6    0.50    0.30
  -4   4   6    0.80    0.30
   4   4  -6    0.50    0.30
   4  -4  -6    0.10    0.30
   4  -4  -6    0.20    0.30
  -4  -4   6    0.60    0.30
  -4   4   5    0.90    0.30
  -4   4   5    0.60    0.20
   4   4  -5    0.50    0.30
   4   4  -5    1.00    0.30
   4  -4  -5    0.80    0.30
   4  -4  -5    0.30    0.30
  -4  -4   5    0.40    0.30
  -4  -4   5    0.70    0.10
  -4   4   4    0.30    0.20
  -4   4   4    0.40    0.20
   4   4  -4    0.20    0.20
   4   4  -4    0.50    0.20
  -4  -4   4    0.10    0.20
   4  -4  -4    0.30    0.20
  -4  -4   4    0.00    0.10
   4  -4  -4    0.60    0.20
  -4   4   3    3.40    0.40
  -4   4   3    2.70    0.30
   4   4  -3    2.70    0.40
   4   4  -3    3.30    0.30
   4  -4  -3    3.20    0.40
  -4  -4   3    3.20    0.30
  -4  -4   3    3.20    0.40
   4  -4  -3    3.40    0.30
  -4   4   2    5.40    0.40
   4   4  -2    5.10    0.40
  -4   4   2    5.30    0.40
   4   4  -2    5.00    0.40
  -4  -4   2    5.20    0.40
   4  -4  -2    4.80    0.40
  -4  -4   2    5.60    0.30
   4  -4  -2    5.10    0.30
   4   4  -1    2.50    0.30
  -4   4   1    2.30    0.30
  -4   4   1    2.50    0.30
   4   4  -1    2.10    0.30
  -4  -4   1    2.00    0.30
   4  -4  -1    2.50    0.30
   4  -4  -1    2.50    0.20
  -4  -4   1    2.00    0.30
   4   4   0    0.70    0.20
  -4   4   0    0.80    0.20
   4   4   0    0.50    0.20
  -4   4   0    0.90    0.20
  -4  -4   0    0.60    0.20
   4  -4   0    0.70    0.10
  -4  -4   0    0.70    0.20
   4  -4   0    0.90    0.30
   4   4   1   11.60    0.50
  -4   4  -1   12.50    0.50
   4   4   1   11.80    0.60
  -4   4  -1   12.80    0.60
   4  -4   1   12.30    0.60
   4  -4   1   12.20    0.40
  -4  -4  -1   11.20    0.50
  -4  -4  -1   11.10    0.60
  -4   4  -2    7.70    0.40
  -4   4  -2    7.30    0.50
  -4   4  -2    6.90    0.40
   4   4   2    7.30    0.50
  -4  -4  -2    7.50    0.50
  -4  -4  -2    7.50    0.30
  -4  -4  -2    7.40    0.40
   4  -4   2    7.80    0.50
  -4   4  -3   47.50    1.30
  -4   4  -3   45.30    1.20
  -4   4  -3   46.80    1.10
   4   4   3   47.50    1.30
  -4  -4  -3   46.90    1.30
  -4  -4  -3   44.70    1.20
   4  -4   3   47.20    1.20
  -4   4  -4    7.30    0.50
  -4   4  -4    7.40    0.40
  -4   4  -4    7.90    0.50
  -4   4  -4    7.90    0.50
   4   4   4    6.90    0.50
  -4  -4  -4    7.30    0.60
  -4  -4  -4    6.70    0.50
  -4   4  -5    1.10    0.30
  -4   4  -5    1.70    0.30
  -4   4  -5    1.80    0.30
  -4   4  -5    1.70    0.30
   4   4   5    1.80    0.30
  -4  -4  -5    1.30    0.30
  -4  -4  -5    1.20    0.30
  -4   4  -6    2.40    0.40
   4   4   6    2.10    0.40
  -4   4  -6    2.60    0.40
  -4   4  -6    2.60    0.40
  -4   4  -6    3.70    0.40
  -4  -4  -6    2.20    0.40
  -4  -4  -6    3.50    0.50
  -4   4  -7    0.30    0.30
  -4   4  -7    0.30    0.30
  -4   4  -7    0.20    0.20
   4   4   7   -0.30    0.20
  -4  -4  -7    0.20    0.30
   4  -4   7    0.00    0.20
  -4  -4  -7    0.10    0.30
   4   4   8    1.20    0.40
  -4   4  -8    0.30    0.30
  -4   4  -8    0.80    0.30
  -4   4  -8    1.40    0.40
  -4  -4  -8    0.90    0.40
   4  -4   8    0.60    0.20
  -4  -4  -8    0.90    0.40
  -4   4  -9    1.60    0.30
  -4   4  -9    1.60    0.50
   4   4   9    1.00    0.40
  -4   4  -9    2.00    0.50
  -4  -4  -9    1.40    0.40
  -4  -4  -9    1.50    0.50
   4  -4   9    1.00    0.30
  -4   4 -10    1.40    0.50
  -4   4 -10    0.60    0.40
  -4   4 -10    0.70    0.30
   4   4  10    1.20    0.50
  -4  -4 -10    0.20    0.40
  -4  -4 -10    0.70    0.50
   4  -4  10    1.00    0.30
  -4   4 -11    5.00    0.70
  -4   4 -11    6.30    0.80
   4   4  11    5.60    0.80
  -4  -4 -11    5.40    0.80
   4  -4  11    5.00    0.70
  -4  -4 -11    6.20    0.80
  -4   4 -12    0.30    0.50
   4   4  12   -0.10    0.40
   4  -4  12   -0.30    0.40
  -4  -4 -12    0.30    0.40
   4  -4  12    0.50    0.40
  -4  -4 -12    1.20    0.60
   4   4  13   -0.10    0.40
  -4   4 -13    0.50    0.50
   4  -4  13   -0.30    0.30
  -4  -4 -13    0.50    0.60
  -4  -4 -13    0.20    0.40
   4   4  14    0.20    0.50
  -4   4 -14   -0.80    0.40
   4  -4  14    0.10    0.40
  -4  -4 -14    0.00    0.50
  -4   5  14    0.80    0.50
   4   5 -14    0.90    0.60
   4   5 -14   -0.10    0.60
   4  -5 -14   -0.50    0.60
  -4  -5  14   -0.60    0.40
   4   5 -13    0.30    0.50
   4   5 -13    0.00    0.50
  -4   5  13    0.70    0.50
   4  -5 -13    1.00    0.60
  -4  -5  13   -0.10    0.40
   4   5 -12    0.20    0.40
   4   5 -12    0.40    0.50
  -4   5  12   -0.40    0.40
   4  -5 -12   -0.10    0.50
  -4  -5  12    0.10    0.40
   4   5 -11    0.60    0.40
  -4   5  11    0.30    0.40
   4   5 -11   -0.30    0.40
  -4  -5  11   -0.30    0.40
   4  -5 -11    0.50    0.30
   4  -5 -11    0.40    0.50
  -4   5  10    0.10    0.30
   4   5 -10    0.00    0.30
   4   5 -10    0.10    0.40
  -4  -5  10    0.00    0.30
   4  -5 -10   -0.50    0.30
   4  -5 -10    0.00    0.40
   4   5  -9    0.60    0.40
   4   5  -9    0.20    0.40
  -4   5   9    0.20    0.20
  -4   5   9    0.40    0.30
   4  -5  -9    0.20    0.40
   4  -5  -9    0.30    0.30
  -4  -5   9   -0.20    0.30
   4   5  -8    0.70    0.40
  -4   5   8    0.90    0.40
   4   5  -8    1.30    0.40
  -4   5   8    1.00    0.30
   4  -5  -8    1.30    0.40
   4  -5  -8    1.00    0.40
  -4  -5   8    1.20    0.40
  -4   5   7    2.30    0.30
  -4   5   7    1.70    0.40
   4   5  -7    2.70    0.40
   4   5  -7    2.50    0.50
   4  -5  -7    2.30    0.40
  -4  -5   7    2.90    0.50
   4  -5  -7    2.00    0.40
  -4   5   6    0.40    0.20
   4   5  -6    0.20    0.30
  -4   5   6    0.50    0.30
   4   5  -6    0.30    0.20
   4  -5  -6    0.40    0.30
   4  -5  -6    0.30    0.30
  -4  -5   6    1.10    0.30
  -4  -5   6    0.50    0.10
  -4   5   5    3.20    0.40
   4   5  -5    4.40    0.40
  -4   5   5    3.80    0.50
   4   5  -5    3.90    0.50
  -4  -5   5    3.30    0.50
   4  -5  -5    4.00    0.50
  -4  -5   5    4.00    0.30
   4  -5  -5    4.50    0.50
   4   5  -4    0.30    0.20
  -4   5   4    0.20    0.20
  -4   5   4    0.20    0.20
   4   5  -4    0.50    0.20
  -4  -5   4    0.40    0.20
  -4  -5   4    0.50    0.30
   4  -5  -4    0.50    0.20
   4  -5  -4    0.40    0.30
   4   5  -3   -0.10    0.20
  -4   5   3    0.00    0.20
  -4   5   3   -0.10    0.20
   4   5  -3    0.00    0.20
   4  -5  -3    0.00    0.20
  -4  -5   3    0.10    0.20
  -4  -5   3    0.10    0.20
   4  -5  -3    0.10    0.20
  -4   5   2    1.30    0.30
   4   5  -2    1.10    0.20
  -4   5   2    0.90    0.20
   4   5  -2    0.70    0.30
  -4  -5   2    1.10    0.30
   4  -5  -2    0.70    0.20
  -4  -5   2    0.70    0.20
   4  -5  -2    0.90    0.30
  -4   5   1    0.30    0.20
   4   5  -1    0.10    0.10
  -4   5   1    0.30    0.20
   4   5  -1    0.00    0.20
   4  -5  -1   -0.10    0.10
  -4  -5   1    0.10    0.20
   4  -5  -1   -0.20    0.20
  -4  -5   1    0.20    0.20
  -4   5   0    0.30    0.20
  -4   5   0    0.20    0.20
   4   5   0    0.20    0.20
   4   5   0    0.50    0.20
  -4  -5   0    0.10    0.20
   4  -5   0    0.30    0.10
  -4  -5   0    0.10    0.20
   4  -5   0    0.30    0.20
   4   5   1    0.30    0.20
   4   5   1    0.40    0.20
  -4   5  -1   -0.10    0.20
  -4   5  -1    0.00    0.20
  -4  -5  -1    0.10    0.20
   4  -5   1    0.40    0.20
   4  -5   1    0.50    0.10
  -4  -5  -1    0.20    0.20
  -4   5  -2    1.40    0.30
   4   5   2    1.50    0.30
  -4   5  -2    1.30    0.30
   4   5   2    1.40    0.20
   4  -5   2    1.00    0.30
  -4  -5  -2    1.60    0.20
   4  -5   2    1.20    0.20
  -4  -5  -2    1.50    0.30
  -4   5  -3    0.40    0.20
  -4   5  -3    0.30    0.20
  -4   5  -3    0.50    0.20
   4   5   3    0.30    0.20
  -4  -5  -3    0.30    0.10
   4  -5   3    0.60    0.20
  -4  -5  -3    0.20    0.30
  -4  -5  -3    0.10    0.20
   4   5   4   -0.20    0.20
  -4   5  -4   -0.10    0.10
  -4   5  -4   -0.10    0.20
  -4   5  -4   -0.20    0.20
  -4  -5  -4    0.20    0.30
   4  -5   4   -0.10    0.10
  -4  -5  -4   -0.10    0.20
  -4   5  -5    0.30    0.20
  -4   5  -5   -0.10    0.20
   4   5   5    0.10    0.20
  -4   5  -5    0.10    0.20
   4  -5   5    0.00    0.10
  -4  -5  -5    0.30    0.30
  -4  -5  -5    0.10    0.20
  -4   5  -6    0.20    0.20
  -4   5  -6   -0.30    0.20
   4   5   6    0.10    0.20
  -4   5  -6   -0.30    0.20
  -4  -5  -6   -0.20    0.20
  -4  -5  -6   -0.40    0.20
  -4   5  -7   -0.20    0.10
   4   5   7   -0.10    0.20
  -4   5  -7   -0.30    0.20
  -4   5  -7    0.00    0.20
  -4  -5  -7   -0.10    0.30
  -4  -5  -7    0.00    0.30
   4   5   8    0.30    0.30
  -4   5  -8    0.30    0.30
  -4   5  -8   -0.20    0.30
  -4   5  -8    0.20    0.20
  -4  -5  -8    0.00    0.30
   4  -5   8   -0.20    0.20
  -4  -5  -8   -0.40    0.30
  -4   5  -9    0.10    0.30
  -4   5  -9    0.00    0.20
  -4   5  -9    0.00    0.30
   4   5   9   -0.40    0.30
  -4  -5  -9    0.10    0.30
  -4  -5  -9   -0.50    0.30
   4  -5   9    0.20    0.20
  -4   5 -10    0.80    0.40
  -4   5 -10    1.10    0.40
   4   5  10    0.60    0.40
  -4  -5 -10   -0.10    0.40
   4  -5  10    0.00    0.30
  -4  -5 -10    0.50    0.40
  -4   5 -11    0.20    0.40
   4   5  11   -0.40    0.30
  -4   5 -11    0.50    0.40
   4  -5  11    0.50    0.40
  -4  -5 -11    0.30    0.40
  -4  -5 -11    0.40    0.50
   4   5  12   -0.10    0.40
  -4   5 -12    0.00    0.40
  -4   5 -12    0.30    0.40
   4  -5  12    0.30    0.30
  -4  -5 -12   -0.50    0.30
  -4  -5 -12   -0.20    0.50
  -4   5 -13    1.30    0.50
   4   5  13    0.80    0.50
  -4  -5 -13    0.70    0.60
   4  -5  13    0.20    0.40
  -4  -5 -13    0.50    0.40
   4   5  14    1.10    0.60
  -4   5 -14    0.60    0.50
   4  -5  14   -0.50    0.40
  -4  -5 -14    0.40    0.60
  -4   6  14    0.80    0.60
   4   6 -14   -0.20    0.50
   4   6 -14    1.50    0.60
   4  -6 -14    0.60    0.60
  -4  -6  14    0.50    0.60
  -4   6  13    1.00    0.50
   4   6 -13   -0.20    0.40
   4   6 -13    0.40    0.60
   4  -6 -13    0.30    0.60
  -4  -6  13    0.10    0.50
  -4   6  12    0.40    0.40
   4   6 -12    0.10    0.50
   4   6 -12    0.10    0.40
  -4  -6  12    0.00    0.40
   4  -6 -12    0.20    0.50
   4   6 -11   -0.10    0.40
   4   6 -11    1.10    0.50
  -4   6  11    0.00    0.40
   4  -6 -11   -0.20    0.30
  -4  -6  11    0.20    0.40
   4  -6 -11   -0.10    0.40
   4   6 -10    0.70    0.40
  -4   6  10    0.60    0.40
   4   6 -10    1.30    0.50
   4  -6 -10    1.40    0.50
  -4  -6  10    1.50    0.50
   4  -6 -10    1.10    0.50
   4   6  -9    0.00    0.30
   4   6  -9    0.80    0.40
  -4   6   9   -0.10    0.30
  -4  -6   9    0.50    0.40
   4  -6  -9    1.00    0.40
   4  -6  -9    0.90    0.40
  -4   6   8    6.80    0.50
   4   6  -8    7.30    0.70
   4   6  -8    5.60    0.70
  -4   6   8    6.60    0.70
   4  -6  -8    6.30    0.70
   4  -6  -8    6.00    0.70
  -4  -6   8    7.00    0.70
  -4   6   7    1.70    0.30
  -4   6   7    2.10    0.40
   4   6  -7    1.30    0.40
   4   6  -7    1.70    0.40
  -4  -6   7    1.10    0.40
   4  -6  -7    2.90    0.50
   4  -6  -7    1.40    0.40
  -4   6   6    0.20    0.20
   4   6  -6   -0.20    0.20
   4   6  -6    0.00    0.20
  -4   6   6    0.20    0.20
  -4  -6   6    0.40    0.30
   4  -6  -6    0.10    0.30
  -4  -6   6    0.20    0.10
   4  -6  -6    0.10    0.30
   4   6  -5    1.00    0.30
   4   6  -5    1.00    0.40
  -4   6   5    1.20    0.30
  -4   6   5    1.30    0.30
   4  -6  -5    1.10    0.30
  -4  -6   5    1.30    0.20
  -4  -6   5    1.20    0.30
   4  -6  -5    1.00    0.30
   4   6  -4    4.00    0.40
  -4   6   4    4.50    0.50
   4   6  -4    3.80    0.50
  -4   6   4    4.60    0.50
   4  -6  -4    4.80    0.40
   4  -6  -4    4.10    0.50
  -4  -6   4    5.20    0.60
  -4  -6   4    4.90    0.40
  -4   6   3    0.80    0.30
   4   6  -3    1.60    0.20
  -4   6   3    1.70    0.30
   4   6  -3    1.40    0.30
   4  -6  -3    1.40    0.20
   4  -6  -3    1.20    0.30
  -4  -6   3    1.50    0.30
  -4  -6   3    1.60    0.30
   4   6  -2   19.80    0.80
  -4   6   2   17.80    0.80
   4   6  -2   18.80    0.60
  -4   6   2   19.30    0.80
  -4  -6   2   18.10    0.80
   4  -6  -2   18.70    0.90
   4  -6  -2   19.50    0.60
  -4  -6   2   21.00    0.80
  -4   6   1    0.10    0.20
  -4   6   1    0.10    0.20
   4   6  -1   -0.10    0.10
   4   6  -1   -0.20    0.20
  -4  -6   1   -0.20    0.20
   4  -6  -1    0.10    0.10
  -4  -6   1    0.20    0.20
   4  -6  -1    0.30    0.20
  -4   6   0   -0.10    0.20
   4   6   0    0.00    0.20
   4   6   0    0.20    0.10
  -4   6   0   -0.10    0.20
  -4  -6   0   -0.10    0.20
  -4  -6   0    0.10    0.20
   4  -6   0   -0.10    0.20
   4   6   1    1.00    0.30
  -4   6  -1    0.90    0.30
  -4   6  -1    1.40    0.30
   4   6   1    1.30    0.20
   4  -6   1    1.40    0.30
  -4  -6  -1    1.50    0.30
  -4  -6  -1    1.10    0.30
  -4   6  -2    2.10    0.40
   4   6   2    2.60    0.40
  -4   6  -2    2.20    0.30
   4   6   2    1.90    0.30
   4  -6   2    2.30    0.20
  -4  -6  -2    2.60    0.40
  -4  -6  -2    2.50    0.30
   4  -6   2    2.20    0.30
  -4   6  -3    1.50    0.20
  -4   6  -3    1.10    0.30
  -4   6  -3    1.40    0.30
   4   6   3    1.20    0.30
   4  -6   3    1.10    0.30
  -4  -6  -3    1.10    0.20
  -4  -6  -3    1.50    0.30
  -4  -6  -3    1.40    0.40
  -4   6  -4   21.10    0.70
  -4   6  -4   21.30    0.90
  -4   6  -4   19.50    0.90
   4   6   4   19.70    0.90
   4  -6   4   20.60    0.80
  -4  -6  -4   20.10    0.60
  -4  -6  -4   20.40    1.00
  -4  -6  -4   19.90    0.80
  -4   6  -5    2.50    0.30
  -4   6  -5    3.70    0.50
  -4   6  -5    3.30    0.40
   4   6   5    2.80    0.40
  -4  -6  -5    2.30    0.40
   4  -6   5    2.10    0.30
  -4  -6  -5    2.30    0.40
  -4   6  -6    0.00    0.30
  -4   6  -6    0.30    0.30
   4   6   6    0.40    0.30
  -4   6  -6    0.40    0.20
  -4  -6  -6    0.80    0.30
  -4  -6  -6   -0.10    0.30
   4  -6   6    0.00    0.20
  -4   6  -7    4.50    0.50
   4   6   7    4.20    0.60
  -4   6  -7    5.20    0.60
  -4   6  -7    5.10    0.60
  -4  -6  -7    7.10    0.70
   4  -6   7    5.00    0.50
  -4  -6  -7    5.20    0.60
  -4   6  -8    0.30    0.30
   4   6   8    0.20    0.30
  -4   6  -8    0.50    0.40
   4  -6   8    0.40    0.30
  -4  -6  -8    0.30    0.30
  -4  -6  -8    0.00    0.40
   4  -6   8    0.10    0.20
  -4   6  -9    0.80    0.40
  -4   6  -9    0.40    0.40
   4   6   9    0.00    0.40
   4  -6   9    0.00    0.30
  -4  -6  -9    0.00    0.40
  -4  -6  -9    0.00    0.40
   4  -6   9    0.30    0.20
   4   6  10    0.40    0.40
  -4   6 -10    0.40    0.40
  -4   6 -10    0.40    0.40
   4  -6  10    0.60    0.40
  -4  -6 -10   -0.10    0.40
  -4  -6 -10    0.50    0.50
  -4   6 -11   -0.20    0.30
  -4   6 -11    1.00    0.50
   4   6  11   -0.50    0.30
  -4  -6 -11    1.40    0.50
  -4  -6 -11    0.80    0.50
   4  -6  11    0.60    0.40
   4   6  12    1.90    0.60
  -4   6 -12    2.40    0.60
  -4   6 -12    0.90    0.50
  -4  -6 -12    1.00    0.60
   4  -6  12    1.90    0.50
  -4  -6 -12    2.00    0.70
  -4   6 -13    0.60    0.50
  -4   6 -13   -0.10    0.40
   4   6  13    0.40    0.50
   4  -6  13    0.00    0.50
  -4  -6 -13    0.40    0.50
  -4  -6 -13    0.50    0.60
  -4   6 -14   -0.50    0.50
   4   6  14    0.20    0.50
   4  -6  14    0.60    0.50
  -4  -6 -14   -0.20    0.60
   4   7 -14    0.50    0.50
  -4   7  14    0.50    0.60
   4   7 -14    0.80    0.70
   4  -7 -14    0.80    0.70
  -4  -7  14    0.00    0.50
  -4   7  13   -0.60    0.40
   4   7 -13   -0.30    0.50
   4   7 -13   -0.30    0.40
   4  -7 -13   -0.70    0.50
  -4  -7  13   -0.70    0.40
   4   7 -12    0.70    0.40
   4   7 -12    0.60    0.50
  -4   7  12   -0.10    0.40
   4  -7 -12   -0.70    0.30
  -4  -7  12    0.40    0.50
   4  -7 -12   -0.30    0.40
   4   7 -11    5.20    0.80
   4   7 -11    4.40    0.70
  -4   7  11    3.90    0.70
   4  -7 -11    4.20    0.70
   4  -7 -11    5.10    0.80
  -4  -7  11    5.10    0.80
  -4   7  10    0.70    0.40
   4   7 -10    1.30    0.50
   4   7 -10    1.10    0.50
  -4  -7  10    1.70    0.60
   4  -7 -10    1.00    0.50
   4  -7 -10    0.80    0.50
   4   7  -9    0.30    0.40
   4   7  -9    1.00    0.50
  -4   7   9    0.40    0.40
  -4  -7   9    0.60    0.50
   4  -7  -9    0.00    0.40
   4  -7  -9    1.20    0.50
  -4   7   8    5.40    0.50
   4   7  -8    6.30    0.70
   4   7  -8    5.30    0.70
  -4   7   8    4.80    0.70
  -4  -7   8    5.00    0.70
   4  -7  -8    4.50    0.60
   4  -7  -8    5.30    0.70
  -4   7   7    2.60    0.40
   4   7  -7    3.10    0.50
  -4   7   7    2.30    0.50
   4   7  -7    2.50    0.50
   4  -7  -7    3.10    0.50
  -4  -7   7    2.40    0.50
   4  -7  -7    2.40    0.50
   4   7  -6   -0.30    0.20
  -4   7   6   -0.10    0.30
  -4   7   6    0.20    0.20
   4   7  -6    0.30    0.20
  -4  -7   6    0.30    0.20
   4  -7  -6    0.20    0.30
  -4  -7   6    0.40    0.30
   4  -7  -6   -0.30    0.30
   4   7  -5   24.80    1.10
  -4   7   5   27.00    1.10
  -4   7   5   24.90    0.90
   4   7  -5   26.30    0.90
  -4  -7   5   25.00    1.10
  -4  -7   5   26.00    0.80
   4  -7  -5   24.50    0.90
   4  -7  -5   25.20    1.10
   4   7  -4    5.60    0.40
  -4   7   4    5.30    0.60
   4   7  -4    6.10    0.60
  -4   7   4    5.10    0.50
   4  -7  -4    5.60    0.40
  -4  -7   4    6.20    0.50
   4  -7  -4    6.00    0.60
  -4  -7   4    6.00    0.60
   4   7  -3    7.90    0.60
  -4   7   3    8.00    0.60
  -4   7   3    7.10    0.50
   4   7  -3    7.50    0.40
  -4  -7   3    5.90    0.60
   4  -7  -3    7.50    0.60
  -4  -7   3    7.20    0.50
   4  -7  -3    6.90    0.40
   4   7  -2    7.50    0.40
  -4   7   2    6.60    0.50
   4   7  -2    6.90    0.60
  -4   7   2    6.80    0.50
   4  -7  -2    7.50    0.40
  -4  -7   2    8.40    0.60
  -4  -7   2    6.70    0.50
   4  -7  -2    7.20    0.60
  -4   7   1    1.80    0.30
   4   7  -1    2.30    0.30
  -4   7   1    2.50    0.40
   4   7  -1    1.90    0.40
  -4  -7   1    2.30    0.40
  -4  -7   1    2.30    0.40
   4  -7  -1    2.60    0.40
  -4   7   0   14.10    0.70
  -4   7   0   13.80    0.70
   4   7   0   13.00    0.50
   4   7   0   13.10    0.70
   4  -7   0   14.10    0.80
  -4  -7   0   14.20    0.70
  -4  -7   0   14.10    0.70
  -4   7  -1   33.20    1.10
   4   7   1   34.30    1.20
  -4   7  -1   32.30    1.20
   4   7   1   32.60    0.90
  -4  -7  -1   30.70    1.10
   4  -7   1   34.20    1.20
  -4  -7  -1   33.00    1.00
  -4   7  -2    4.90    0.50
  -4   7  -2    4.00    0.50
   4   7   2    4.10    0.50
   4   7   2    4.50    0.40
  -4  -7  -2    4.90    0.40
   4  -7   2    4.00    0.50
  -4  -7  -2    4.20    0.50
  -4   7  -3   15.00    0.70
  -4   7  -3   13.60    0.80
   4   7   3   14.30    0.80
  -4  -7  -3   12.90    0.50
   4  -7   3   14.50    0.70
  -4  -7  -3   12.40    0.80
   4  -7   3   13.80    0.50
  -4   7  -4    6.40    0.40
  -4   7  -4    7.50    0.60
  -4   7  -4    6.60    0.50
   4   7   4    6.10    0.60
   4  -7   4    6.90    0.50
  -4  -7  -4    6.00    0.60
  -4  -7  -4    6.50    0.40
  -4  -7  -4    6.40    0.50
   4   7   5    0.40    0.30
  -4   7  -5    0.00    0.20
  -4   7  -5    0.50    0.30
  -4   7  -5    0.30    0.20
  -4  -7  -5    0.80    0.40
  -4  -7  -5    0.10    0.20
   4  -7   5    0.40    0.20
  -4  -7  -5    0.50    0.10
   4   7   6    8.50    0.80
  -4   7  -6    8.90    0.80
  -4   7  -6    9.10    0.70
  -4   7  -6    9.20    0.60
  -4  -7  -6    8.70    0.80
   4  -7   6    8.50    0.60
  -4  -7  -6    9.40    0.70
  -4   7  -7   33.70    1.20
   4   7   7   37.80    1.50
  -4   7  -7   33.20    1.40
  -4   7  -7   34.40    1.40
  -4  -7  -7   34.60    1.40
  -4  -7  -7   36.70    1.50
   4  -7   7   37.30    1.20
  -4   7  -8   34.50    1.40
   4   7   8   34.80    1.50
  -4   7  -8   34.30    1.30
  -4  -7  -8   36.00    1.50
   4  -7   8   35.30    1.20
  -4  -7  -8   35.80    1.50
   4  -7   8   34.70    1.50
  -4   7  -9    0.00    0.40
   4   7   9    0.20    0.40
  -4   7  -9   -0.10    0.30
  -4  -7  -9    0.80    0.50
   4  -7   9    0.50    0.40
  -4  -7  -9   -0.10    0.40
  -4   7 -10   -0.10    0.40
  -4   7 -10   -0.10    0.30
   4   7  10    0.20    0.40
  -4  -7 -10   -0.20    0.40
  -4  -7 -10   -0.80    0.40
   4  -7  10    0.40    0.30
  -4   7 -11    1.00    0.40
   4   7  11    1.00    0.50
  -4   7 -11    1.10    0.50
   4  -7  11    1.30    0.50
  -4  -7 -11    1.30    0.60
  -4  -7 -11    1.90    0.60
  -4   7 -12   -0.40    0.30
  -4   7 -12   -0.50    0.40
   4   7  12    0.60    0.50
  -4  -7 -12    0.70    0.60
   4  -7  12   -0.10    0.40
  -4  -7 -12    0.80    0.60
  -4   7 -13   -0.70    0.40
  -4   7 -13    0.80    0.50
   4   7  13    0.00    0.40
  -4  -7 -13   -0.10    0.60
  -4  -7 -13   -0.30    0.50
   4  -7  13    1.50    0.60
   4   8 -13    3.90    0.80
  -4   8  13    3.90    0.80
   4   8 -13    4.40    0.80
   4  -8 -13    2.30    0.70
  -4  -8  13    4.20    0.90
   4   8 -12    1.40    0.70
   4   8 -12    1.30    0.50
  -4   8  12    1.20    0.60
  -4  -8  12    1.40    0.60
   4  -8 -12    1.50    0.50
   4  -8 -12    1.40    0.60
  -4   8  11    0.10    0.50
   4   8 -11   -0.20    0.40
   4   8 -11    0.20    0.40
   4  -8 -11    0.40    0.50
  -4  -8  11   -0.90    0.40
   4  -8 -11   -0.20    0.40
   4   8 -10    0.00    0.50
   4   8 -10    0.50    0.40
  -4   8  10   -0.40    0.40
  -4  -8  10   -0.10    0.40
   4  -8 -10    0.20    0.50
   4  -8 -10   -0.30    0.40
   4   8  -9   10.70    0.80
   4   8  -9    9.80    1.00
  -4   8   9   10.30    1.00
   4  -8  -9   11.10    1.00
  -4  -8   9   10.30    1.00
   4  -8  -9    9.50    0.90
  -4   8   8    1.40    0.50
   4   8  -8    2.00    0.40
   4   8  -8    1.70    0.50
   4  -8  -8    2.10    0.60
   4  -8  -8    2.00    0.50
  -4  -8   8    1.70    0.50
   4   8  -7    0.20    0.30
  -4   8   7   -0.10    0.20
  -4   8   7    0.40    0.30
   4   8  -7    0.10    0.30
  -4  -8   7   -0.40    0.30
   4  -8  -7    0.20    0.30
   4  -8  -7    0.40    0.40
  -4   8   6    0.50    0.30
   4   8  -6    0.70    0.30
  -4   8   6    0.50    0.30
   4   8  -6    0.10    0.30
   4  -8  -6   -0.10    0.40
  -4  -8   6    0.70    0.40
  -4  -8   6    0.70    0.30
   4  -8  -6    0.50    0.30
  -4   8   5    1.40    0.30
   4   8  -5    1.80    0.50
   4   8  -5    1.30    0.30
  -4   8   5    1.00    0.30
  -4  -8   5    1.00    0.30
  -4  -8   5    0.10    0.30
   4  -8  -5    1.40    0.40
   4  -8  -5    1.50    0.30
   4   8  -4    2.70    0.50
  -4   8   4    3.20    0.50
  -4   8   4    3.70    0.50
   4   8  -4    2.70    0.30
  -4  -8   4    3.40    0.50
   4  -8  -4    3.30    0.40
   4  -8  -4    3.10    0.50
  -4  -8   4    3.30    0.40
  -4   8   3    0.90    0.30
   4   8  -3    0.80    0.30
  -4   8   3    0.60    0.30
   4   8  -3    0.80    0.20
  -4  -8   3    0.80    0.30
  -4  -8   3    1.30    0.40
   4  -8  -3    1.10    0.20
   4  -8  -3    0.30    0.30
  -4   8   2    1.70    0.30
  -4   8   2    1.10    0.30
   4   8  -2    1.50    0.40
   4   8  -2    1.60    0.20
   4  -8  -2    1.70    0.20
  -4  -8   2    1.30    0.30
  -4  -8   2    1.20    0.30
   4  -8  -2    1.60    0.40
   4   8  -1   40.10    1.30
  -4   8   1   39.50    1.30
  -4   8   1   39.80    1.30
   4   8  -1   37.40    0.90
   4  -8  -1   37.90    1.40
  -4  -8   1   37.40    1.30
  -4  -8   1   38.40    1.30
  -4   8   0    4.00    0.50
   4   8   0    4.10    0.30
  -4   8   0    4.30    0.50
   4   8   0    4.80    0.60
  -4  -8   0    3.80    0.50
  -4  -8   0    4.80    0.50
   4  -8   0    3.60    0.50
   4   8   1   12.50    0.80
  -4   8  -1   13.30    0.80
  -4   8  -1   12.80    0.70
   4   8   1   12.80    0.50
  -4  -8  -1   13.80    0.70
  -4  -8  -1   11.90    0.80
   4  -8   1   13.30    0.80
  -4   8  -2   15.30    0.80
  -4   8  -2   13.20    0.70
   4   8   2   13.70    0.60
   4   8   2   12.10    0.80
  -4  -8  -2   14.10    0.70
  -4  -8  -2   13.90    0.80
   4  -8   2   15.60    0.80
   4   8   3   -0.30    0.20
  -4   8  -3    0.00    0.30
  -4   8  -3    0.40    0.30
   4   8   3    0.10    0.20
  -4  -8  -3    0.00    0.20
  -4  -8  -3   -0.30    0.20
   4  -8   3   -0.20    0.20
   4   8   4    5.70    0.60
  -4   8  -4    4.50    0.60
  -4   8  -4    6.00    0.60
  -4   8  -4    5.80    0.30
  -4  -8  -4    5.20    0.40
   4  -8   4    5.60    0.60
  -4  -8  -4    5.40    0.60
  -4  -8  -4    6.00    0.50
  -4   8  -5   25.10    1.10
   4   8   5   27.90    1.20
  -4   8  -5   27.90    0.80
  -4   8  -5   26.90    1.20
  -4  -8  -5   25.10    0.80
   4  -8   5   26.70    1.10
  -4  -8  -5   27.70    1.10
  -4  -8  -5   27.00    1.30
  -4   8  -6   59.39    1.90
  -4   8  -6   58.19    1.50
  -4   8  -6   56.99    1.80
   4   8   6   56.59    1.90
   4  -8   6   60.59    1.70
  -4  -8  -6   57.99    1.70
  -4  -8  -6   59.19    2.00
  -4   8  -7   99.49    2.30
  -4   8  -7  100.49    2.60
  -4   8  -7  102.69    2.80
   4   8   7  100.89    2.70
  -4  -8  -7  103.49    2.60
  -4  -8  -7   98.19    2.70
   4  -8   7  101.59    2.50
  -4   8  -8    6.30    0.60
   4   8   8    6.00    0.80
  -4   8  -8    7.20    0.80
   4  -8   8    8.00    0.60
   4  -8   8    6.60    0.80
  -4  -8  -8    7.90    0.80
  -4  -8  -8    5.90    0.70
  -4   8  -9    0.00    0.30
   4   8   9    0.60    0.40
  -4   8  -9    0.40    0.40
   4  -8   9    0.00    0.30
  -4  -8  -9   -0.20    0.40
  -4  -8  -9   -0.10    0.40
  -4   8 -10    1.10    0.40
  -4   8 -10    1.40    0.50
   4   8  10    0.80    0.50
   4  -8  10    1.50    0.50
  -4  -8 -10    0.90    0.50
  -4  -8 -10    0.90    0.50
   4   8  11    1.10    0.50
  -4   8 -11    0.00    0.40
  -4   8 -11    0.20    0.30
  -4  -8 -11    0.20    0.50
  -4  -8 -11    0.70    0.60
   4  -8  11    1.30    0.60
  -4   8 -12    0.70    0.50
  -4   8 -12   -0.20    0.40
   4   8  12    0.80    0.60
  -4  -8 -12   -0.40    0.50
  -4  -8 -12    0.00    0.60
   4  -8  12   -0.10    0.40
   4   8  13    2.10    0.70
  -4   8 -13    2.00    0.70
  -4  -8 -13    0.90    0.60
   4  -8  13    2.60    0.70
  -4  -8 -13    0.50    0.70
   4   9 -13    0.90    0.70
  -4   9  13    1.30    0.70
   4   9 -12    0.10    0.50
  -4   9  12   -0.30    0.50
  -4  -9  12    0.60    0.50
   4  -9 -12    1.40    0.60
   4  -9 -12    0.40    0.60
  -4   9  11   -0.40    0.30
   4   9 -11    1.00    0.60
   4   9 -11    0.40    0.60
   4  -9 -11    1.70    0.60
  -4  -9  11    1.20    0.60
   4  -9 -11    0.80    0.60
   4   9 -10   19.70    1.10
   4   9 -10   16.20    1.30
  -4   9  10   18.40    1.20
  -4  -9  10   19.10    1.30
   4  -9 -10   19.80    1.30
   4  -9 -10   18.30    1.20
   4   9  -9   46.40    1.90
   4   9  -9   50.19    1.60
  -4   9   9   48.70    1.90
   4  -9  -9   48.90    1.90
  -4  -9   9   49.10    2.00
   4  -9  -9   46.60    1.70
   4   9  -8    4.00    0.50
  -4   9   8    2.80    0.60
   4   9  -8    3.10    0.60
   4  -9  -8    3.90    0.70
   4  -9  -8    3.30    0.60
  -4  -9   8    2.00    0.60
   4   9  -7    0.60    0.30
   4   9  -7    0.00    0.40
  -4   9   7    0.20    0.30
  -4   9   7    0.80    0.40
   4  -9  -7    0.70    0.50
   4  -9  -7    0.50    0.30
  -4  -9   7    0.10    0.40
  -4   9   6    0.40    0.40
   4   9  -6    0.10    0.20
   4   9  -6   -0.10    0.30
  -4   9   6    0.00    0.30
   4  -9  -6    0.10    0.30
  -4  -9   6   -0.10    0.40
   4  -9  -6    0.70    0.40
  -4   9   5   18.50    1.00
   4   9  -5   19.60    1.00
  -4   9   5   18.00    0.90
   4   9  -5   18.10    0.70
   4  -9  -5   19.00    0.80
  -4  -9   5   17.40    1.10
  -4  -9   5   18.30    0.80
   4  -9  -5   18.20    1.10
   4   9  -4    8.60    0.80
   4   9  -4    6.60    0.40
  -4   9   4    8.10    0.60
  -4   9   4    6.90    0.70
  -4  -9   4    7.20    0.80
   4  -9  -4    7.10    0.50
  -4  -9   4    8.20    0.60
   4  -9  -4    8.10    0.80
  -4   9   3    0.20    0.30
  -4   9   3    0.30    0.30
   4   9  -3    0.10    0.10
   4   9  -3    0.40    0.30
  -4  -9   3    0.10    0.30
   4  -9  -3    0.00    0.30
  -4  -9   3   -0.20    0.30
  -4   9   2    4.50    0.60
   4   9  -2    3.50    0.60
  -4   9   2    2.80    0.40
   4   9  -2    4.00    0.30
  -4  -9   2    5.20    0.60
   4  -9  -2    3.50    0.50
  -4  -9   2    3.80    0.50
  -4   9   1   13.90    0.80
   4   9  -1   14.20    0.80
   4   9  -1   14.20    0.50
  -4   9   1   15.80    0.90
   4  -9  -1   14.40    0.90
  -4  -9   1   14.20    0.80
  -4  -9   1   13.60    0.80
  -4   9   0    0.50    0.30
   4   9   0    0.30    0.30
  -4   9   0    0.40    0.30
   4   9   0    0.50    0.20
  -4  -9   0    0.00    0.30
  -4  -9   0    0.40    0.30
   4  -9   0    0.30    0.30
   4   9   1    4.20    0.60
  -4   9  -1    3.10    0.50
   4   9   1    3.70    0.30
  -4   9  -1    3.70    0.50
  -4  -9  -1    3.00    0.40
  -4  -9  -1    2.80    0.50
   4  -9   1    3.30    0.50
  -4   9  -2   42.40    1.50
  -4   9  -2   43.60    1.40
   4   9   2   44.20    1.50
   4   9   2   43.20    1.10
  -4  -9  -2   44.10    1.60
  -4  -9  -2   44.10    1.30
   4  -9   2   43.00    1.50
  -4   9  -3   13.60    0.80
   4   9   3   14.10    0.60
   4   9   3   14.10    0.90
  -4   9  -3   14.40    0.90
  -4  -9  -3   15.30    1.00
   4  -9   3   13.60    0.80
  -4  -9  -3   14.50    0.70
   4   9   4    8.70    0.80
  -4   9  -4    5.70    0.70
  -4   9  -4    6.50    0.70
   4   9   4    7.10    0.50
  -4  -9  -4    6.50    0.50
   4  -9   4    8.50    0.70
  -4  -9  -4    7.30    0.80
   4   9   5   13.70    1.00
  -4   9  -5   16.70    1.00
  -4   9  -5   13.90    0.90
   4  -9   5   14.00    0.80
  -4  -9  -5   14.30    0.80
  -4  -9  -5   13.90    1.00
   4   9   6   10.50    0.90
  -4   9  -6    9.90    0.80
  -4   9  -6   13.10    1.00
   4  -9   6   11.10    0.80
  -4  -9  -6   10.60    0.70
  -4  -9  -6   11.60    0.90
   4   9   7    8.70    0.90
  -4   9  -7    9.20    0.90
  -4   9  -7   10.00    1.00
  -4  -9  -7    9.80    1.00
   4  -9   7   11.30    0.80
  -4  -9  -7    9.70    0.80
   4   9   8   44.40    1.80
  -4   9  -8   45.20    1.70
  -4  -9  -8   44.60    1.70
  -4  -9  -8   47.50    1.90
   4  -9   8   46.10    1.90
   4  -9   8   44.20    1.60
   4   9   9    0.50    0.50
  -4   9  -9    0.10    0.40
  -4  -9  -9    0.30    0.40
   4  -9   9   -0.10    0.30
  -4  -9  -9    0.10    0.40
   4   9  10   13.80    1.10
  -4   9 -10   12.20    1.00
   4  -9  10   14.60    1.20
  -4  -9 -10   12.60    1.10
  -4  -9 -10   14.30    1.20
  -4   9 -11    4.30    0.70
   4   9  11    3.00    0.70
  -4  -9 -11    4.50    0.80
  -4  -9 -11    5.20    0.90
   4  -9  11    4.20    0.80
   4   9  12    1.40    0.60
  -4   9 -12    1.70    0.60
  -4  -9 -12    1.10    0.70
  -4  -9 -12    0.70    0.60
   4  -9  12    1.10    0.50
   4  10 -12    0.10    0.50
  -4  10  12    1.10    0.60
   4 -10 -12   -0.10    0.60
  -4 -10  12    0.10    0.50
   4 -10 -12    0.30    0.50
  -4  10  11    2.80    0.80
   4  10 -11    1.80    0.60
   4 -10 -11    2.50    0.70
  -4 -10  11    1.40    0.60
   4 -10 -11    2.60    0.70
   4  10 -10    0.30    0.50
  -4  10  10    0.40    0.50
  -4 -10  10    0.30    0.50
   4 -10 -10    0.90    0.50
   4 -10 -10    0.10    0.50
  -4  10   9   -0.70    0.40
   4  10  -9   -0.40    0.40
   4 -10  -9   -0.30    0.40
  -4 -10   9   -0.70    0.40
   4 -10  -9    0.00    0.50
  -4  10   8    3.60    0.70
   4  10  -8    2.90    0.60
   4 -10  -8    4.00    0.70
  -4 -10   8    2.70    0.60
   4  10  -7   10.80    1.00
  -4  10   7   12.60    1.00
   4 -10  -7   10.70    1.10
  -4 -10   7    9.10    1.00
   4  10  -6    6.80    0.80
  -4  10   6    9.10    0.70
  -4  10   6    7.60    0.80
   4 -10  -6    7.80    0.90
  -4 -10   6    7.80    0.90
   4  10  -5   38.90    1.60
  -4  10   5   37.20    1.30
  -4  10   5   38.20    1.50
   4 -10  -5   38.20    1.60
  -4 -10   5   37.60    1.30
  -4 -10   5   37.50    1.60
   4  10  -4   14.40    1.00
  -4  10   4   14.40    0.90
  -4  10   4   15.30    0.90
   4 -10  -4   15.20    1.10
  -4 -10   4   14.20    0.80
  -4 -10   4   14.10    1.00
  -4  10   3   59.19    1.80
   4  10  -3   57.29    1.90
  -4  10   3   57.19    1.70
  -4 -10   3   56.79    1.90
   4 -10  -3   57.29    1.90
  -4 -10   3   53.99    1.70
   4  10  -2    8.00    0.80
  -4  10   2    9.30    0.90
  -4  10   2    9.40    0.70
  -4 -10   2    9.30    0.80
   4 -10  -2    7.10    0.80
  -4 -10   2    9.00    0.80
  -4  10   1   13.70    0.90
   4  10  -1   12.60    0.90
  -4  10   1   14.50    0.90
   4 -10  -1   14.10    1.00
  -4 -10   1   13.40    0.90
  -4 -10   1   14.60    0.90
  -4  10   0   29.80    1.20
  -4  10   0   30.50    1.30
   4  10   0   29.60    1.30
  -4 -10   0   30.50    1.30
  -4 -10   0   29.40    1.20
   4 -10   0   28.20    1.30
  -4  10  -1   15.40    1.00
  -4  10  -1   16.50    0.90
   4  10   1   15.70    1.00
  -4 -10  -1   16.40    0.90
  -4 -10  -1   14.10    1.00
   4 -10   1   15.30    1.00
  -4  10  -2    1.40    0.40
   4  10   2    0.40    0.20
  -4  10  -2    0.30    0.30
   4  10   2    0.60    0.40
   4 -10   2    0.60    0.40
  -4 -10  -2    0.80    0.40
  -4 -10  -2    0.50    0.30
   4  10   3   16.70    0.70
  -4  10  -3   16.10    1.00
   4  10   3   16.80    1.00
  -4  10  -3   16.80    1.10
  -4 -10  -3   16.80    0.80
   4 -10   3   16.60    1.00
  -4 -10  -3   17.80    1.10
  -4  10  -4    2.00    0.50
   4  10   4    2.10    0.50
  -4  10  -4    2.10    0.50
   4  10   4    1.80    0.30
  -4 -10  -4    2.80    0.60
  -4 -10  -4    2.00    0.30
   4 -10   4    2.40    0.50
  -4  10  -5    0.20    0.40
  -4  10  -5    0.80    0.40
   4  10   5    0.70    0.40
   4 -10   5    0.30    0.30
  -4 -10  -5    0.80    0.50
  -4  10  -6    5.10    0.70
  -4  10  -6    4.90    0.60
   4  10   6    4.10    0.70
   4 -10   6    4.40    0.60
  -4 -10  -6    7.80    0.90
  -4 -10  -6    4.30    0.50
   4  10   7    1.70    0.50
  -4  10  -7    1.50    0.50
   4 -10   7    1.30    0.40
   4 -10   7    1.20    0.50
  -4 -10  -7    2.40    0.50
  -4 -10  -7    1.10    0.50
  -4  10  -8    6.00    0.80
   4  10   8    4.90    0.70
  -4 -10  -8    6.40    0.90
  -4 -10  -8    4.60    0.70
   4 -10   8    3.80    0.70
  -4  10  -9   -0.10    0.40
   4  10   9   -0.60    0.40
  -4 -10  -9    0.60    0.50
   4 -10   9   -0.10    0.40
  -4 -10  -9    0.10    0.40
   4  10  10    1.00    0.60
  -4  10 -10    2.30    0.60
   4 -10  10    1.00    0.60
  -4 -10 -10    2.50    0.70
  -4 -10 -10    1.40    0.50
  -4  10 -11    6.10    0.90
   4  10  11    5.20    0.90
  -4 -10 -11    5.60    0.90
   4 -10  11    6.60    1.00
  -4 -10 -11    6.80    1.00
  -4  10 -12    0.00    0.50
   4  10  12    0.20    0.50
  -4 -10 -12    0.80    0.60
  -4 -10 -12    0.10    0.60
   4 -10  12    0.10    0.50
   4  11 -11    0.20    0.50
  -4  11  11   -0.10    0.50
   4 -11 -11    0.00    0.50
  -4 -11  11   -0.40    0.50
   4  11 -10    1.50    0.60
  -4  11  10    1.30    0.60
   4 -11 -10    0.80    0.60
  -4 -11  10    0.60    0.50
  -4  11   9    0.30    0.40
   4  11  -9   -0.40    0.50
  -4 -11   9   -0.10    0.50
   4 -11  -9    0.60    0.50
  -4  11   8   -0.20    0.40
   4  11  -8   -0.20    0.40
   4 -11  -8   -0.60    0.50
  -4 -11   8    0.20    0.50
  -4  11   7   -0.10    0.40
   4  11  -7   -0.20    0.40
   4 -11  -7   -0.70    0.40
  -4 -11   7   -0.30    0.40
  -4  11   6    0.90    0.40
   4  11  -6    0.00    0.40
  -4  11   6    0.50    0.30
   4 -11  -6    0.40    0.50
  -4 -11   6    0.30    0.40
   4  11  -5   -0.40    0.40
  -4  11   5   -0.10    0.30
  -4  11   5    0.20    0.40
   4 -11  -5   -0.60    0.40
  -4 -11   5    0.00    0.40
  -4 -11   5    0.40    0.30
  -4  11   4  191.58    4.10
   4  11  -4  186.48    4.30
  -4  11   4  193.98    4.20
  -4 -11   4  191.88    4.40
   4 -11  -4  192.58    4.40
  -4 -11   4  191.08    4.00
  -4  11   3   11.10    0.90
   4  11  -3    9.90    0.90
  -4  11   3    9.60    0.80
  -4 -11   3   10.50    0.80
  -4 -11   3   10.70    0.90
   4 -11  -3   10.50    1.00
  -4  11   2   27.50    1.30
   4  11  -2   28.90    1.40
  -4  11   2   27.00    1.20
   4 -11  -2   30.40    1.50
  -4 -11   2   27.60    1.30
  -4 -11   2   29.30    1.30
  -4  11   1    0.30    0.40
  -4  11   1    0.30    0.40
   4  11  -1    0.60    0.40
   4 -11  -1    0.50    0.40
  -4 -11   1    0.20    0.40
  -4 -11   1    0.90    0.40
  -4  11   0    1.20    0.40
   4  11   0    1.30    0.50
  -4  11   0    1.40    0.50
  -4 -11   0    1.50    0.40
   4 -11   0   -0.10    0.40
  -4 -11   0    1.50    0.50
  -4  11  -1    7.60    0.80
  -4  11  -1    8.60    0.90
   4  11   1    7.70    0.80
  -4 -11  -1   10.60    0.80
  -4 -11  -1    7.20    0.80
   4 -11   1    7.30    0.80
  -4  11  -2   47.00    1.70
   4  11   2   46.40    1.70
  -4  11  -2   50.09    1.90
   4 -11   2   50.29    1.80
  -4 -11  -2   50.79    1.90
  -4 -11  -2   47.00    1.50
   4  11   3   41.60    1.70
  -4  11  -3   44.10    1.60
  -4  11  -3   43.90    1.80
  -4 -11  -3   41.40    1.70
   4 -11   3   45.70    1.70
  -4 -11  -3   44.60    1.40
   4  11   4    8.30    0.90
  -4  11  -4   10.30    0.80
  -4  11  -4    8.80    1.00
  -4 -11  -4   10.50    1.00
   4 -11   4   10.50    0.80
  -4  11  -5    2.90    0.60
  -4  11  -5    3.60    0.70
   4  11   5    4.90    0.70
   4 -11   5    5.00    0.60
  -4 -11  -5    3.00    0.70
  -4  11  -6    0.90    0.50
   4  11   6    0.60    0.40
  -4  11  -6    0.00    0.40
   4 -11   6    0.40    0.30
  -4 -11  -6   -0.30    0.50
   4  11   7    2.50    0.60
  -4  11  -7    1.10    0.40
  -4 -11  -7    3.20    0.70
   4 -11   7    1.10    0.50
   4  11   8   -0.70    0.40
  -4  11  -8    0.20    0.40
  -4 -11  -8   -0.30    0.40
   4 -11   8    0.10    0.40
  -4  11  -9    0.40    0.40
   4  11   9    0.50    0.50
   4 -11   9    0.70    0.50
  -4 -11  -9    1.40    0.60
   4  11  10    1.30    0.60
  -4  11 -10    0.60    0.50
  -4 -11 -10    0.80    0.60
   4 -11  10    0.10    0.50
  -4  11 -11    0.20    0.60
   4  11  11    0.40    0.50
  -4 -11 -11   -1.20    0.50
   4 -11  11    0.30    0.50
  -4  12  10    1.80    0.60
   4  12 -10    2.40    0.70
  -4 -12  10    2.40    0.80
   4 -12 -10    4.30    0.90
  -4  12   9    0.90    0.50
   4  12  -9    0.90    0.50
   4 -12  -9   -1.10    0.50
  -4 -12   9    0.40    0.50
  -4  12   8    1.60    0.50
   4  12  -8    1.40    0.60
  -4 -12   8    1.30    0.60
   4 -12  -8    0.70    0.60
  -4  12   7   -0.40    0.40
   4  12  -7    0.30    0.50
   4 -12  -7   -0.90    0.40
  -4 -12   7   -0.20    0.40
   4  12  -6    2.70    0.60
  -4  12   6    4.50    0.70
   4 -12  -6    3.90    0.80
  -4 -12   6    3.90    0.70
   4  12  -5    5.10    0.80
  -4  12   5    4.80    0.70
  -4  12   5    6.40    0.70
   4 -12  -5    7.40    1.00
  -4 -12   5    6.00    0.80
  -4  12   4   23.50    1.20
  -4  12   4   22.20    1.20
   4  12  -4   22.20    1.30
  -4 -12   4   23.20    1.30
   4 -12  -4   22.00    1.30
  -4 -12   4   24.60    1.20
  -4  12   3    5.30    0.70
  -4  12   3    4.50    0.70
   4  12  -3    4.20    0.70
   4 -12  -3    5.20    0.80
  -4 -12   3    4.10    0.70
  -4 -12   3    5.30    0.70
   4  12  -2   16.80    1.20
  -4  12   2   20.10    1.20
  -4  12   2   16.90    1.10
  -4 -12   2   19.80    1.20
  -4 -12   2   18.50    1.10
   4 -12  -2   19.10    1.20
  -4  12   1    7.10    0.80
  -4  12   1    6.80    0.80
   4  12  -1    5.60    0.80
   4 -12  -1    4.90    0.70
  -4 -12   1    6.50    0.80
  -4 -12   1    7.00    0.80
   4  12   0   18.70    1.20
  -4  12   0   20.40    1.20
  -4  12   0   19.80    1.10
  -4 -12   0   19.90    1.20
  -4 -12   0   22.50    1.20
   4 -12   0   20.10    1.30
  -4  12  -1    0.00    0.40
  -4  12  -1    0.00    0.30
   4  12   1    0.20    0.40
  -4 -12  -1    0.80    0.50
  -4 -12  -1   -0.10    0.30
   4 -12   1   -0.10    0.40
  -4  12  -2   24.90    1.30
   4  12   2   25.00    1.30
  -4  12  -2   25.10    1.40
   4 -12   2   25.70    1.40
  -4 -12  -2   24.90    1.40
  -4 -12  -2   23.30    1.10
  -4  12  -3    0.40    0.50
   4  12   3    1.20    0.50
  -4  12  -3    1.70    0.50
  -4 -12  -3    1.70    0.60
   4 -12   3    1.70    0.50
  -4 -12  -3    1.00    0.30
  -4  12  -4    0.60    0.40
  -4  12  -4    0.20    0.50
   4  12   4    0.50    0.40
   4 -12   4    0.00    0.40
  -4 -12  -4    0.80    0.50
  -4  12  -5    2.40    0.70
   4  12   5    2.20    0.60
  -4  12  -5    4.10    0.70
  -4 -12  -5    3.00    0.70
   4 -12   5    3.60    0.60
  -4  12  -6    0.80    0.60
   4  12   6   -0.30    0.40
  -4  12  -6    0.80    0.40
   4 -12   6    0.40    0.40
  -4 -12  -6    0.10    0.50
   4  12   7    1.20    0.60
  -4  12  -7    2.00    0.60
   4 -12   7    2.20    0.60
   4 -12   7    2.30    0.70
  -4 -12  -7    3.90    0.80
   4  12   8    2.50    0.70
  -4  12  -8    3.60    0.70
   4 -12   8    2.80    0.70
  -4 -12  -8    2.60    0.70
   4  12   9    2.40    0.70
  -4  12  -9    3.30    0.80
  -4 -12  -9    0.70    0.60
   4 -12   9    2.30    0.70
  -4  12 -10    7.10    1.00
   4  12  10    5.40    0.90
  -4 -12 -10    8.60    1.20
   4 -12  10    8.00    1.10
  -4  13   9    2.50    0.70
   4  13  -9    2.20    0.70
   4 -13  -9    0.60    0.70
  -4 -13   9    0.40    0.50
   4  13  -8   -0.50    0.30
  -4  13   8    0.10    0.50
  -4 -13   8    0.20    0.50
   4 -13  -8   -0.80    0.50
   4  13  -7   -0.30    0.50
  -4  13   7   -0.10    0.50
   4 -13  -7   -0.60    0.40
  -4 -13   7   -0.10    0.40
  -4  13   6   -0.10    0.40
   4  13  -6   -0.30    0.40
  -4 -13   6   -0.10    0.40
   4 -13  -6    0.60    0.50
  -4  13   5    3.40    0.70
   4  13  -5    1.40    0.60
   4 -13  -5    2.70    0.70
  -4 -13   5    3.20    0.70
  -4  13   4    6.70    0.80
  -4  13   4    6.80    0.90
   4  13  -4    5.30    0.80
  -4 -13   4    7.20    1.10
  -4 -13   4    7.40    0.90
   4 -13  -4    6.90    1.00
  -4  13   3   -0.40    0.30
   4  13  -3   -0.40    0.40
  -4  13   3   -0.40    0.30
  -4 -13   3   -0.60    0.30
   4 -13  -3   -0.50    0.40
  -4 -13   3    0.20    0.40
   4  13  -2   -0.20    0.40
  -4  13   2    0.10    0.30
  -4  13   2    0.30    0.40
   4 -13  -2   -0.10    0.50
  -4 -13   2    0.00    0.40
  -4 -13   2    1.20    0.50
   4  13  -1    0.90    0.50
  -4  13   1    0.10    0.40
  -4  13   1    0.70    0.50
  -4 -13   1    0.10    0.30
   4 -13  -1    0.20    0.50
  -4 -13   1    0.50    0.50
   4  13   0   -0.10    0.40
  -4  13   0    0.20    0.40
  -4  13   0    0.40    0.40
  -4 -13   0    0.40    0.40
   4 -13   0    0.70    0.50
  -4 -13   0    0.20    0.40
  -4  13  -1    5.30    0.80
  -4  13  -1    4.50    0.80
   4  13   1    4.50    0.70
  -4 -13  -1    4.50    0.60
   4 -13   1    3.60    0.70
  -4 -13  -1    4.90    0.80
  -4  13  -2    1.30    0.50
  -4  13  -2    1.00    0.40
   4  13   2    1.70    0.60
  -4 -13  -2    1.20    0.60
  -4 -13  -2    1.50    0.40
   4 -13   2    0.40    0.40
   4  13   3   -0.10    0.40
  -4  13  -3   -0.20    0.30
  -4  13  -3    1.10    0.60
   4 -13   3    0.10    0.40
  -4 -13  -3    0.30    0.50
  -4  13  -4   -0.40    0.40
   4  13   4   -0.30    0.40
  -4  13  -4    0.10    0.40
   4 -13   4    0.30    0.40
  -4 -13  -4   -0.10    0.50
  -4  13  -5    3.00    0.70
  -4  13  -5    3.70    0.70
   4  13   5    1.90    0.60
   4 -13   5    3.20    0.60
  -4 -13  -5    2.00    0.70
  -4  13  -6    0.30    0.40
   4  13   6    0.60    0.50
   4 -13   6    0.10    0.50
   4 -13   6    0.10    0.40
  -4 -13  -6   -0.50    0.60
   4  13   7   -0.60    0.40
  -4  13  -7    0.00    0.40
   4 -13   7    0.20    0.50
  -4 -13  -7   -0.20    0.50
  -4  13  -8    0.30    0.50
   4  13   8    0.90    0.60
  -4 -13  -8    1.20    0.70
   4 -13   8   -0.10    0.50
   4  13   9    0.30    0.60
  -4  13  -9    0.80    0.60
   4 -13   9   -0.40    0.50
  -4 -13  -9    0.70    0.60
   4  14  -8   -0.50    0.50
  -4  14   8    0.50    0.50
  -4 -14   8   -0.20    0.50
   4 -14  -8    0.50    0.60
  -4  14   7   -0.10    0.40
   4  14  -7    0.50    0.50
  -4 -14   7    0.20    0.50
   4 -14  -7   -0.10    0.60
   4  14  -6   -0.70    0.30
  -4  14   6    0.20    0.50
  -4 -14   6   -0.50    0.40
   4 -14  -6   -0.30    0.60
  -4  14   5    0.40    0.50
   4  14  -5   -0.20    0.40
   4 -14  -5   -0.60    0.50
  -4 -14   5    0.90    0.50
  -4  14   4    0.10    0.40
   4  14  -4    0.20    0.40
  -4  14   4   -0.30    0.40
   4 -14  -4    0.00    0.60
  -4 -14   4    1.10    0.60
  -4 -14   4    0.00    0.40
   4  14  -3    0.20    0.50
  -4  14   3   -0.70    0.40
  -4  14   3    0.00    0.40
  -4 -14   3    0.30    0.50
   4 -14  -3   -0.70    0.50
  -4 -14   3   -0.40    0.40
   4  14  -2    0.60    0.50
  -4  14   2    0.40    0.50
  -4  14   2    1.10    0.50
  -4 -14   2    0.80    0.50
  -4 -14   2    0.90    0.40
   4 -14  -2    0.50    0.60
  -4  14   1    0.30    0.50
   4  14  -1   -0.10    0.50
  -4  14   1    0.00    0.50
  -4 -14   1    0.90    0.60
  -4 -14   1    1.00    0.40
   4 -14  -1   -0.10    0.50
  -4  14   0    0.40    0.50
  -4  14   0    0.30    0.50
   4  14   0    0.80    0.50
  -4 -14   0    0.70    0.40
  -4 -14   0   -0.20    0.50
   4 -14   0   -0.20    0.50
  -4  14  -1    0.30    0.50
   4  14   1   -0.10    0.40
  -4  14  -1    0.10    0.40
  -4 -14  -1    0.30    0.50
   4 -14   1   -0.30    0.40
  -4 -14  -1    0.30    0.30
   4  14   2   -0.10    0.40
  -4  14  -2   -0.40    0.50
  -4  14  -2   -0.30    0.40
  -4 -14  -2    0.90    0.40
   4 -14   2   -0.10    0.40
  -4 -14  -2    0.50    0.50
  -4  14  -3    0.50    0.50
  -4  14  -3    0.00    0.50
   4  14   3    0.90    0.50
  -4 -14  -3    0.80    0.60
   4 -14   3    1.10    0.50
  -4  14  -4    0.30    0.40
   4  14   4   -0.10    0.40
  -4  14  -4   -0.50    0.50
   4 -14   4   -0.50    0.40
  -4 -14  -4    0.30    0.50
  -4  14  -5    0.00    0.60
   4  14   5   -0.20    0.50
  -4  14  -5    0.30    0.40
   4 -14   5    0.60    0.50
  -4 -14  -5    0.20    0.50
  -4  14  -6    0.00    0.50
   4  14   6    0.50    0.50
  -4 -14  -6   -0.20    0.50
   4 -14   6    1.00    0.50
  -4  14  -7    0.00    0.50
   4  14   7    1.10    0.60
   4 -14   7    1.10    0.60
  -4 -14  -7    1.90    0.70
  -4  14  -8    0.20    0.50
   4  14   8    0.50    0.60
  -4 -14  -8    0.60    0.60
   4 -14   8    0.50    0.50
   4  15  -6   -0.20    0.50
  -4  15   6    0.40    0.50
   4 -15  -6    0.00    0.60
  -4 -15   6   -0.30    0.50
  -4  15   5    0.60    0.50
   4  15  -5    0.40    0.50
  -4 -15   5    0.20    0.40
   4 -15  -5   -0.30    0.50
   4  15  -4   -0.40    0.40
  -4  15   4   -0.50    0.40
  -4 -15   4   -0.10    0.40
   4 -15  -4    0.50    0.70
  -4  15   3    0.30    0.50
  -4  15   3    0.10    0.50
   4  15  -3   -0.10    0.40
  -4 -15   3   -0.40    0.40
  -4 -15   3    0.70    0.80
   4 -15  -3    0.30    0.60
  -4  15   2   -0.20    0.50
   4  15  -2   -0.30    0.40
  -4  15   2    0.20    0.50
   4 -15  -2    0.00    0.60
  -4 -15   2    0.00    0.40
  -4 -15   2    0.30    0.50
  -4  15   1   -1.10    0.40
  -4  15   1   -0.30    0.50
   4  15  -1   -0.10    0.40
  -4 -15   1    0.40    0.40
  -4 -15   1   -0.20    0.50
   4 -15  -1    0.20    0.60
  -4  15   0    0.00    0.40
  -4  15   0    0.00    0.50
   4  15   0    0.10    0.40
  -4 -15   0    0.10    0.50
  -4 -15   0   -0.10    0.40
   4 -15   0    0.90    0.60
   4  15   1   -0.50    0.40
  -4  15  -1   -0.40    0.40
  -4  15  -1    0.10    0.50
  -4 -15  -1    0.40    0.40
   4 -15   1    0.50    0.60
  -4 -15  -1    0.90    0.60
  -4  15  -2   -0.40    0.40
  -4  15  -2    0.40    0.50
   4  15   2    0.50    0.50
   4 -15   2   -0.10    0.50
  -4 -15  -2   -0.20    0.50
   4  15   3   -0.10    0.40
  -4  15  -3    0.50    0.50
  -4  15  -3   -0.70    0.50
  -4 -15  -3    0.10    0.50
   4 -15   3    0.30    0.50
   4  15   4    0.50    0.50
  -4  15  -4   -0.40    0.60
  -4  15  -4    0.20    0.40
  -4 -15  -4    0.40    0.60
   4 -15   4    0.20    0.50
   4  15   5    0.70    0.60
  -4  15  -5    0.60    0.50
   4 -15   5    0.00    0.50
  -4 -15  -5    0.80    0.70
  -4  15  -6    0.10    0.50
   4  15   6    0.10    0.50
   4 -15   6   -0.20    0.40
  -4 -15  -6    0.60    0.70
  -4  16   4   -0.20    0.50
   4  16  -4    0.20    0.50
  -4 -16   4   -0.30    0.40
   4  16  -3   -0.40    0.40
  -4  16   3    0.20    0.50
   4 -16  -3   -0.20    0.60
  -4 -16   3    0.30    0.50
  -4  16   2    1.10    0.60
   4  16  -2    0.90    0.50
  -4  16   2    1.30    0.70
  -4 -16   2    1.60    0.60
   4 -16  -2    0.30    0.70
  -4  16   1    4.30    0.80
   4  16  -1    4.10    0.80
  -4  16   1    4.70    0.90
   4 -16  -1    2.40    0.80
  -4 -16   1    2.50    0.70
   4  16   0    1.40    0.60
  -4  16   0    0.30    0.60
  -4  16   0    2.00    0.60
  -4 -16   0   -0.20    0.60
  -4 -16   0    1.10    0.50
   4 -16   0    1.30    0.60
   4  16   1    0.40    0.50
  -4  16  -1   -0.40    0.60
  -4  16  -1   -0.60    0.40
   4 -16   1    1.20    0.60
  -4 -16  -1    0.20    0.60
  -4  16  -2    0.20    0.60
   4  16   2    0.90    0.60
  -4  16  -2    0.30    0.60
   4 -16   2    0.80    0.60
  -4 -16  -2    0.50    0.60
   4  16   3    1.20    0.60
  -4  16  -3    0.00    0.50
  -4  16  -3    1.00    0.70
  -4 -16  -3    1.30    0.70
   5   0 -15    0.70    0.60
  -5   0  15    0.00    0.50
  -5   0  14   -0.70    0.40
   5   0 -14    0.40    0.50
  -5   0  13   -0.20    0.40
   5   0 -13   -0.20    0.40
  -5   0  12   -0.10    0.30
   5   0 -12   -0.10    0.40
  -5   0  12   -0.10    0.30
   5   0 -11    0.20    0.40
  -5   0  11   -0.10    0.30
  -5   0  11    0.20    0.30
  -5   0  10    0.10    0.30
   5   0 -10    0.10    0.30
  -5   0  10   -0.40    0.30
  -5   0   9   -0.30    0.30
  -5   0   9   -0.10    0.20
   5   0  -9   -0.10    0.30
   5   0  -8    0.20    0.30
  -5   0   8    0.00    0.20
   5   0  -8    0.00    0.10
  -5   0   8    0.10    0.30
  -5   0   7   -0.10    0.20
   5   0  -7   -0.10    0.10
  -5   0   7    0.20    0.20
   5   0  -7   -0.20    0.20
  -5   0   6    3.90    0.40
  -5   0   6    4.70    0.50
   5   0  -6    4.80    0.50
  -5   0   5    0.10    0.20
   5   0  -5   -0.20    0.20
   5   0  -5    0.00    0.10
   5   0  -5   -0.20    0.20
   5   0  -4    4.50    0.40
   5   0  -4    5.20    0.30
  -5   0   4    3.90    0.40
   5   0  -4    5.20    0.50
   5   0  -3   -0.60    0.20
  -5   0   3    0.10    0.20
   5   0  -3    0.10    0.10
   5   0  -3    0.00    0.20
   5   0  -2   21.60    0.50
   5   0  -2   18.00    0.60
  -5   0   2   18.30    0.50
  -5   0   2   17.50    0.60
   5   0  -1    0.00    0.10
   5   0  -1    0.20    0.20
  -5   0   1   -0.20    0.10
  -5   0   1   -0.10    0.20
  -5   0   0    6.70    0.40
  -5   0   0    6.10    0.40
   5   0   0    6.50    0.40
  -5   0  -1   -0.40    0.10
   5   0   1   -0.30    0.10
  -5   0  -1   -0.30    0.20
   5   0   1   -0.50    0.20
  -5   0  -2    0.10    0.20
  -5   0  -2    0.10    0.20
  -5   0  -2    0.10    0.10
   5   0   2    0.30    0.10
  -5   0  -3   -0.30    0.20
  -5   0  -3   -0.20    0.10
   5   0   3   -0.10    0.10
  -5   0  -3    0.20    0.20
  -5   0  -4    0.10    0.10
  -5   0  -4   -0.10    0.20
  -5   0  -4    0.50    0.20
   5   0   4    0.40    0.20
  -5   0  -5    0.10    0.20
   5   0   5    0.10    0.20
  -5   0  -5    0.00    0.20
  -5   0  -5    0.00    0.10
  -5   0  -6    0.40    0.20
   5   0   6    0.20    0.10
   5   0   6    0.50    0.20
  -5   0  -6    0.10    0.20
  -5   0  -7    0.00    0.10
   5   0   7    0.30    0.20
  -5   0  -7    0.30    0.30
   5   0   7    0.00    0.10
  -5   0  -8    0.00    0.20
   5   0   8   -0.10    0.10
  -5   0  -8    0.10    0.30
   5   0   8   -0.20    0.20
   5   0   9   -0.20    0.10
   5   0   9   -0.10    0.20
  -5   0  -9   -0.10    0.20
  -5   0  -9    0.00    0.30
  -5   0 -10    0.30    0.30
   5   0  10    0.50    0.30
  -5   0 -10    0.80    0.40
  -5   0 -11   -0.40    0.20
  -5   0 -11    0.60    0.40
   5   0  11    0.40    0.40
   5   0  12    1.00    0.40
  -5   0 -12    0.40    0.40
  -5   0 -12    0.60    0.50
  -5   0 -13   -0.40    0.40
   5   0  13   -0.30    0.40
  -5   0 -14    0.20    0.50
   5   0  14    0.40    0.50
  -5   0 -15    0.20    0.60
   5   0  15   -0.10    0.40
   5   1 -15    0.00    0.50
  -5   1  15   -0.10    0.40
   5  -1 -15   -0.30    0.60
  -5  -1  15   -0.10    0.40
   5   1 -14    0.00    0.50
  -5   1  14    1.70    0.60
   5  -1 -14    1.70    0.70
  -5  -1  14    0.50    0.50
  -5   1  13    0.40    0.40
   5   1 -13    0.60    0.50
   5  -1 -13    0.60    0.60
  -5  -1  13    0.70    0.50
  -5  -1  13    0.70    0.50
  -5   1  12    2.20    0.60
   5   1 -12    2.00    0.60
  -5  -1  12    2.80    0.60
  -5  -1  12    2.90    0.60
   5  -1 -12    1.50    0.60
  -5   1  11    0.00    0.30
  -5   1  11    0.00    0.30
   5   1 -11    0.80    0.40
  -5  -1  11    0.40    0.40
   5  -1 -11    0.50    0.50
  -5  -1  11    0.50    0.40
  -5   1  10    0.00    0.20
  -5   1  10   -0.60    0.20
   5   1 -10    0.30    0.30
  -5  -1  10   -0.20    0.30
   5  -1 -10    0.10    0.40
  -5  -1  10    0.30    0.30
   5   1  -9    0.50    0.40
  -5   1   9    0.50    0.30
  -5   1   9    0.40    0.30
  -5  -1   9    0.40    0.30
   5  -1  -9    0.20    0.20
  -5  -1   9   -0.30    0.20
   5  -1  -9   -0.20    0.30
   5   1  -8    1.10    0.40
  -5   1   8    0.70    0.30
   5   1  -8    0.30    0.30
  -5   1   8    0.30    0.20
  -5  -1   8    0.60    0.30
   5  -1  -8    0.50    0.20
   5  -1  -8    0.50    0.30
  -5   1   7    0.90    0.30
   5   1  -7    1.40    0.40
  -5   1   7    2.10    0.40
   5   1  -7    1.40    0.30
  -5  -1   7    1.70    0.30
   5  -1  -7    1.60    0.40
   5  -1  -7    1.90    0.20
  -5   1   6   16.00    0.70
  -5   1   6   15.00    0.70
   5   1  -6   16.30    0.80
   5   1  -6   16.00    0.70
   5  -1  -6   15.70    0.60
  -5  -1   6   15.30    0.70
   5  -1  -6   16.30    0.80
   5   1  -5    1.50    0.30
  -5   1   5    1.30    0.30
  -5   1   5    1.40    0.30
   5   1  -5    1.10    0.30
   5  -1  -5    1.30    0.20
  -5  -1   5    1.00    0.30
   5  -1  -5    1.00    0.30
   5   1  -4    1.80    0.30
   5   1  -4    2.00    0.30
  -5   1   4    1.70    0.30
  -5   1   4    2.10    0.30
  -5  -1   4    1.80    0.30
   5  -1  -4    1.80    0.30
   5  -1  -4    1.70    0.20
   5   1  -3    0.20    0.20
  -5   1   3   -0.10    0.10
   5   1  -3   -0.10    0.20
  -5   1   3    0.30    0.20
   5  -1  -3    0.10    0.10
   5  -1  -3    0.00    0.20
  -5  -1   3    0.30    0.20
  -5  -1   3    0.00    0.10
  -5   1   2    4.30    0.40
   5   1  -2    4.70    0.30
   5   1  -2    4.60    0.40
  -5   1   2    4.30    0.30
  -5  -1   2    5.60    0.40
   5  -1  -2    3.60    0.30
   5  -1  -2    4.40    0.30
  -5  -1   2    4.10    0.30
  -5   1   1    2.70    0.30
   5   1  -1    2.90    0.20
  -5   1   1    2.80    0.30
  -5   1   1    2.90    0.20
   5   1  -1    2.40    0.30
  -5  -1   1    3.20    0.30
   5  -1  -1    2.40    0.30
  -5  -1   1    2.80    0.30
   5   1   0    0.20    0.10
  -5   1   0    0.00    0.20
  -5   1   0    0.00    0.20
   5   1   0    0.10    0.20
   5  -1   0    0.10    0.10
  -5  -1   0    0.00    0.20
  -5  -1   0    0.10    0.20
   5   1   1   14.90    0.40
   5   1   1   14.10    0.50
  -5   1  -1   14.10    0.40
  -5   1  -1   15.10    0.60
  -5   1  -1   15.00    0.50
  -5  -1  -1   14.20    0.50
  -5  -1  -1   14.60    0.60
   5  -1   1   14.50    0.50
   5   1   2    8.60    0.40
  -5   1  -2    8.30    0.40
  -5   1  -2    7.90    0.40
  -5   1  -2    8.60    0.40
  -5   1  -2    8.50    0.30
  -5  -1  -2    8.40    0.50
  -5  -1  -2    8.20    0.30
  -5  -1  -2    8.20    0.50
  -5   1  -3    2.20    0.30
   5   1   3    2.30    0.30
  -5   1  -3    1.90    0.30
  -5   1  -3    2.20    0.30
  -5   1  -3    1.80    0.30
  -5  -1  -3    2.20    0.20
  -5  -1  -3    2.00    0.30
  -5  -1  -3    2.40    0.30
  -5   1  -4    3.40    0.40
  -5   1  -4    3.80    0.40
  -5   1  -4    3.10    0.40
  -5   1  -4    3.90    0.30
   5   1   4    3.70    0.40
  -5  -1  -4    3.30    0.40
  -5  -1  -4    3.50    0.20
  -5  -1  -4    3.00    0.40
  -5   1  -5    4.10    0.30
   5   1   5    5.20    0.40
  -5   1  -5    4.60    0.40
  -5   1  -5    5.20    0.50
  -5  -1  -5    4.30    0.50
   5  -1   5    5.40    0.50
  -5  -1  -5    4.00    0.40
   5   1   6    1.20    0.20
  -5   1  -6    1.30    0.20
   5   1   6    1.50    0.30
  -5   1  -6    1.20    0.30
  -5   1  -6    1.10    0.30
   5  -1   6    1.50    0.30
  -5  -1  -6    0.90    0.30
  -5  -1  -6    1.70    0.30
  -5   1  -7   -0.40    0.20
  -5   1  -7    0.40    0.20
   5   1   7    0.20    0.10
   5   1   7    0.10    0.20
  -5  -1  -7    0.30    0.20
   5  -1   7    0.10    0.10
   5  -1   7    0.40    0.20
  -5  -1  -7   -0.30    0.20
   5   1   8    4.70    0.30
  -5   1  -8    4.60    0.50
  -5   1  -8    5.00    0.60
   5   1   8    6.00    0.60
   5  -1   8    4.70    0.50
  -5  -1  -8    5.00    0.60
  -5  -1  -8    6.60    0.60
   5  -1   8    4.70    0.40
  -5   1  -9    0.10    0.20
   5   1   9    0.10    0.20
  -5   1  -9   -0.10    0.30
  -5  -1  -9   -0.10    0.20
  -5  -1  -9   -0.10    0.30
   5  -1   9    0.40    0.20
   5  -1   9    0.30    0.20
  -5   1 -10    0.80    0.40
  -5   1 -10   -0.10    0.20
   5   1  10    0.40    0.30
   5  -1  10    0.30    0.30
  -5  -1 -10    0.40    0.40
  -5  -1 -10    0.50    0.30
   5   1  11    0.50    0.40
  -5   1 -11    0.80    0.30
  -5   1 -11    0.70    0.50
  -5  -1 -11    0.40    0.30
   5  -1  11    1.00    0.40
  -5  -1 -11    0.90    0.40
  -5   1 -12    0.30    0.40
   5   1  12   -0.40    0.30
  -5  -1 -12   -0.10    0.40
  -5  -1 -12   -0.30    0.30
   5  -1  12   -0.10    0.30
   5   1  13   -0.60    0.30
  -5   1 -13    0.50    0.50
   5  -1  13   -0.50    0.30
  -5  -1 -13    0.20    0.50
   5   1  14    0.00    0.40
  -5   1 -14    0.20    0.50
  -5  -1 -14    0.40    0.50
   5  -1  14    0.80    0.50
   5   1  15    0.20    0.40
  -5   1 -15    0.70    0.60
   5  -1  15    1.30    0.60
  -5  -1 -15    0.40    0.60
   5   2 -15    0.10    0.60
  -5   2  15    0.20    0.50
  -5  -2  15   -0.40    0.40
   5  -2 -15   -0.20    0.60
   5   2 -14    0.10    0.60
  -5   2  14    1.30    0.60
  -5  -2  14    1.70    0.60
   5  -2 -14    2.20    0.80
   5   2 -13    3.80    0.80
  -5   2  13    5.40    0.80
  -5  -2  13    3.60    0.70
  -5  -2  13    5.00    0.80
   5  -2 -13    4.90    0.90
  -5   2  12    0.70    0.40
   5   2 -12    0.90    0.60
  -5  -2  12    1.70    0.50
   5  -2 -12    0.70    0.50
  -5  -2  12    0.60    0.40
   5   2 -11   14.40    1.10
  -5   2  11   13.90    0.80
  -5   2  11   13.70    1.00
  -5  -2  11   13.60    1.00
  -5  -2  11   14.60    1.10
   5  -2 -11   15.70    1.10
   5   2 -10    4.70    0.70
  -5   2  10    3.60    0.50
  -5   2  10    3.10    0.50
   5   2 -10    3.40    0.60
   5  -2 -10    4.40    0.70
  -5  -2  10    4.00    0.60
  -5   2   9    0.10    0.20
   5   2  -9    0.40    0.30
  -5   2   9    0.20    0.30
   5   2  -9   -0.50    0.30
  -5  -2   9    0.10    0.30
   5  -2  -9    0.20    0.40
   5  -2  -9   -0.10    0.20
   5   2  -8    0.60    0.30
  -5   2   8    0.50    0.30
   5   2  -8    0.40    0.30
  -5   2   8    0.00    0.20
   5  -2  -8    0.20    0.20
   5  -2  -8    0.30    0.30
  -5  -2   8    0.00    0.20
   5   2  -7   11.70    0.70
  -5   2   7    9.20    0.60
   5   2  -7   11.00    0.70
  -5   2   7    8.70    0.60
  -5  -2   7    9.50    0.70
   5  -2  -7    8.90    0.70
   5  -2  -7    9.90    0.50
   5   2  -6    1.60    0.40
  -5   2   6    1.20    0.30
  -5   2   6    1.10    0.30
   5   2  -6    1.40    0.30
   5  -2  -6    1.50    0.30
   5  -2  -6    1.70    0.30
  -5  -2   6    1.20    0.30
   5   2  -5    2.90    0.40
   5   2  -5    2.60    0.40
  -5   2   5    2.90    0.30
  -5   2   5    3.40    0.40
  -5  -2   5    2.30    0.40
   5  -2  -5    2.20    0.40
   5  -2  -5    3.40    0.30
  -5   2   4    1.40    0.30
  -5   2   4    1.50    0.30
   5   2  -4    1.30    0.30
   5   2  -4    1.20    0.30
   5  -2  -4    1.40    0.30
  -5  -2   4    1.40    0.30
   5  -2  -4    1.80    0.30
  -5   2   3    1.70    0.20
  -5   2   3    1.00    0.20
   5   2  -3    1.30    0.20
   5   2  -3    1.40    0.30
  -5  -2   3    1.40    0.30
  -5  -2   3    1.40    0.10
   5  -2  -3    1.60    0.30
   5  -2  -3    1.40    0.20
   5   2  -2    5.60    0.40
  -5   2   2    5.60    0.40
  -5   2   2    5.10    0.30
   5   2  -2    5.20    0.30
  -5  -2   2    5.10    0.30
   5  -2  -2    5.00    0.40
   5  -2  -2    4.20    0.40
  -5  -2   2    5.40    0.40
  -5   2   1    1.00    0.20
   5   2  -1    1.10    0.20
   5   2  -1    1.00    0.20
  -5   2   1    1.20    0.20
   5  -2  -1    1.20    0.20
  -5  -2   1    1.30    0.20
   5  -2  -1    1.60    0.20
  -5  -2   1    1.40    0.20
   5   2   0    4.30    0.40
   5   2   0    4.60    0.30
  -5   2   0    4.30    0.20
  -5   2   0    4.80    0.40
  -5   2   0    4.70    0.40
  -5  -2   0    4.10    0.30
   5  -2   0    5.00    0.30
  -5  -2   0    4.90    0.40
   5   2   1   21.60    0.60
  -5   2  -1   22.20    0.70
   5   2   1   20.60    0.70
  -5   2  -1   21.90    0.70
  -5   2  -1   21.20    0.50
  -5  -2  -1   20.10    0.60
   5  -2   1   21.20    0.60
  -5  -2  -1   22.30    0.70
  -5   2  -2    0.30    0.20
  -5   2  -2    0.50    0.20
  -5   2  -2    0.40    0.20
  -5   2  -2    0.10    0.20
   5   2   2    0.20    0.10
  -5  -2  -2    0.10    0.20
  -5  -2  -2    0.30    0.10
  -5  -2  -2    0.10    0.20
  -5   2  -3   75.09    1.50
   5   2   3   75.39    1.60
  -5   2  -3   74.59    1.60
  -5   2  -3   75.29    1.70
  -5   2  -3   75.79    1.60
  -5  -2  -3   74.39    1.70
  -5  -2  -3   75.99    1.70
  -5   2  -4  128.39    2.40
  -5   2  -4  122.69    2.50
   5   2   4  127.99    2.50
  -5   2  -4  121.89    2.40
  -5   2  -4  126.99    2.50
  -5  -2  -4  126.99    2.60
  -5  -2  -4  127.09    2.60
  -5   2  -5   16.40    0.70
   5   2   5   16.50    0.70
  -5   2  -5   16.90    0.70
  -5   2  -5   17.10    0.80
  -5   2  -5   16.80    0.70
  -5  -2  -5   15.80    0.80
  -5  -2  -5   16.90    0.80
  -5   2  -6   12.90    0.60
  -5   2  -6   14.40    0.70
  -5   2  -6   13.50    0.70
   5   2   6   14.30    0.70
  -5   2  -6   13.20    0.70
  -5  -2  -6   12.80    0.80
  -5  -2  -6   14.50    0.70
  -5   2  -7    0.10    0.20
   5   2   7    0.10    0.20
  -5   2  -7    0.20    0.20
  -5   2  -7    0.10    0.20
   5  -2   7    0.20    0.20
  -5  -2  -7    0.00    0.20
  -5  -2  -7   -0.20    0.20
  -5   2  -8    2.50    0.40
  -5   2  -8    2.00    0.40
   5   2   8    1.90    0.40
  -5  -2  -8    2.20    0.40
  -5  -2  -8    1.70    0.40
   5  -2   8    2.20    0.30
  -5   2  -9    6.90    0.60
  -5   2  -9    9.20    0.80
   5   2   9    9.10    0.80
  -5  -2  -9    8.20    0.80
   5  -2   9    9.90    0.80
  -5  -2  -9    7.30    0.70
   5  -2   9    8.90    0.60
  -5   2 -10   15.10    1.00
   5   2  10   12.50    0.90
  -5   2 -10   11.80    0.70
   5  -2  10   12.60    0.70
  -5  -2 -10   12.40    0.90
   5  -2  10   13.20    0.90
  -5  -2 -10   10.80    1.00
   5   2  11    4.90    0.70
  -5   2 -11    7.60    0.90
  -5   2 -11    4.70    0.50
  -5  -2 -11    6.80    0.70
  -5  -2 -11    5.10    0.80
   5  -2  11    5.50    0.80
   5   2  12    1.70    0.50
  -5   2 -12    2.60    0.60
  -5  -2 -12    1.70    0.40
  -5  -2 -12    2.40    0.70
   5  -2  12    1.30    0.50
   5   2  13    1.50    0.50
  -5   2 -13    1.30    0.60
  -5  -2 -13    2.00    0.70
   5  -2  13    0.30    0.40
  -5   2 -14    1.10    0.60
   5   2  14    0.60    0.50
  -5  -2 -14   -0.30    0.60
   5  -2  14    0.00    0.40
  -5   2 -15    2.00    0.70
   5   2  15    0.90    0.50
   5  -2  15    1.30    0.60
  -5  -2 -15    1.30    0.70
   5   3 -15    0.20    0.60
  -5   3  15    0.00    0.50
   5  -3 -15   -0.80    0.50
  -5  -3  15   -0.60    0.50
   5   3 -14    4.60    0.90
  -5   3  14    5.60    0.90
   5  -3 -14    5.60    1.00
  -5  -3  14    4.20    0.90
  -5  -3  14    4.30    0.80
   5   3 -13    0.90    0.60
  -5   3  13    0.40    0.40
  -5  -3  13    0.80    0.50
   5  -3 -13    0.20    0.60
  -5  -3  13    0.40    0.40
   5   3 -12  115.09    3.30
  -5   3  12  117.99    3.20
   5   3 -12  118.59    3.30
  -5  -3  12  122.99    3.10
   5  -3 -12  111.89    3.30
   5   3 -11   12.80    1.00
  -5   3  11   12.60    1.00
   5   3 -11   12.80    1.10
  -5  -3  11   12.60    1.00
   5  -3 -11   11.10    1.10
  -5   3  10   11.80    0.90
  -5   3  10    8.20    0.60
   5   3 -10   11.00    0.90
   5   3 -10   10.10    0.90
  -5  -3  10   10.10    0.90
   5  -3 -10    9.70    0.90
   5  -3 -10   11.10    0.70
  -5   3   9    0.60    0.30
   5   3  -9    0.80    0.40
  -5   3   9    0.90    0.40
   5   3  -9    1.60    0.40
  -5  -3   9    1.40    0.40
   5  -3  -9    1.10    0.30
   5  -3  -9    0.90    0.40
   5   3  -8   30.90    1.20
  -5   3   8   35.30    1.10
   5   3  -8   31.30    1.30
  -5   3   8   33.30    1.30
   5  -3  -8   34.90    1.30
   5  -3  -8   32.60    1.10
  -5  -3   8   34.30    1.30
   5   3  -7    7.30    0.60
  -5   3   7    6.90    0.60
   5   3  -7    6.40    0.60
  -5   3   7    7.80    0.50
   5  -3  -7    7.20    0.50
   5  -3  -7    7.90    0.60
  -5  -3   7    6.30    0.60
   5   3  -6    0.50    0.30
  -5   3   6    0.40    0.20
   5   3  -6    0.30    0.30
  -5   3   6    0.60    0.20
   5  -3  -6    0.70    0.20
  -5  -3   6    0.20    0.20
   5  -3  -6    0.30    0.30
   5   3  -5   11.40    0.60
  -5   3   5   11.50    0.60
   5   3  -5   10.90    0.60
  -5   3   5   10.00    0.50
   5  -3  -5   10.90    0.60
   5  -3  -5   10.50    0.60
  -5  -3   5   11.10    0.70
  -5   3   4   37.90    1.00
   5   3  -4   38.20    1.10
  -5   3   4   36.60    1.00
   5   3  -4   37.60    1.10
  -5  -3   4   38.30    0.70
   5  -3  -4   37.30    1.00
   5  -3  -4   38.60    1.10
  -5  -3   4   37.90    1.10
  -5   3   3   48.90    1.20
   5   3  -3   48.70    1.20
  -5   3   3   50.89    1.20
   5   3  -3   47.00    1.20
   5  -3  -3   49.60    1.20
  -5  -3   3   48.80    1.30
  -5  -3   3   49.70    1.00
   5  -3  -3   49.20    1.20
  -5   3   2    5.90    0.40
   5   3  -2    5.60    0.40
   5   3  -2    5.50    0.40
  -5   3   2    6.20    0.30
  -5  -3   2    6.10    0.40
   5  -3  -2    5.40    0.40
  -5  -3   2    5.00    0.30
   5  -3  -2    5.40    0.40
  -5   3   1   30.90    0.90
   5   3  -1   31.20    0.80
  -5   3   1   30.80    0.80
   5   3  -1   30.60    0.80
  -5  -3   1   31.10    0.80
   5  -3  -1   30.50    0.90
  -5  -3   1   30.20    0.90
   5  -3  -1   31.20    0.80
   5   3   0    0.20    0.20
  -5   3   0   -0.10    0.10
   5   3   0    0.00    0.20
  -5   3   0   -0.30    0.20
   5  -3   0   -0.20    0.20
  -5  -3   0   -0.30    0.10
   5  -3   0   -0.20    0.10
  -5  -3   0    0.00    0.20
  -5   3  -1    3.00    0.30
   5   3   1    2.40    0.30
  -5   3  -1    2.30    0.30
  -5   3  -1    2.40    0.30
   5   3   1    2.50    0.30
   5  -3   1    2.60    0.20
  -5  -3  -1    2.50    0.30
  -5  -3  -1    2.70    0.20
   5   3   2   36.20    1.00
  -5   3  -2   36.60    0.90
  -5   3  -2   36.40    1.00
   5   3   2   35.60    1.00
  -5   3  -2   37.40    1.00
   5  -3   2   36.80    0.90
  -5  -3  -2   35.80    1.00
  -5  -3  -2   36.70    0.80
  -5   3  -3    1.10    0.20
  -5   3  -3    1.40    0.30
  -5   3  -3    1.40    0.20
   5   3   3    0.80    0.20
  -5   3  -3    1.00    0.20
  -5  -3  -3    1.20    0.30
  -5  -3  -3    1.00    0.30
  -5   3  -4    0.50    0.20
  -5   3  -4    0.90    0.20
   5   3   4    0.90    0.20
  -5   3  -4    1.00    0.30
  -5   3  -4    1.10    0.30
  -5  -3  -4    1.00    0.30
  -5  -3  -4    1.70    0.30
  -5   3  -5   21.30    0.80
  -5   3  -5   21.70    0.80
   5   3   5   22.30    0.90
  -5   3  -5   22.20    0.80
  -5   3  -5   23.50    0.90
  -5  -3  -5   20.40    0.90
  -5  -3  -5   23.00    0.90
  -5   3  -6   16.20    0.70
   5   3   6   16.70    0.80
  -5   3  -6   17.80    0.80
  -5   3  -6   20.20    0.80
  -5   3  -6   17.00    0.80
  -5  -3  -6   16.90    0.90
  -5  -3  -6   17.00    0.80
  -5   3  -7    5.50    0.60
  -5   3  -7    5.30    0.50
  -5   3  -7    5.50    0.60
  -5   3  -7    4.10    0.50
   5   3   7    5.40    0.60
  -5  -3  -7    5.00    0.50
  -5  -3  -7    5.00    0.60
  -5   3  -8   11.70    0.70
   5   3   8   11.00    0.80
  -5   3  -8   11.90    0.80
  -5   3  -8   12.20    0.70
  -5  -3  -8   12.30    0.80
   5  -3   8   11.50    0.70
  -5  -3  -8   12.80    0.80
   5   3   9   85.99    2.40
  -5   3  -9   82.39    2.10
  -5   3  -9   86.89    2.30
  -5   3  -9   85.89    2.40
   5  -3   9   84.49    2.20
  -5  -3  -9   85.69    2.30
  -5  -3  -9   82.39    2.40
  -5   3 -10   -0.10    0.40
  -5   3 -10    0.10    0.20
   5   3  10    0.00    0.30
  -5  -3 -10    0.20    0.40
   5  -3  10    0.00    0.30
  -5  -3 -10    0.30    0.30
   5  -3  10    0.40    0.30
  -5   3 -11    6.80    0.80
   5   3  11    6.20    0.80
   5  -3  11    6.60    0.70
   5  -3  11    5.30    0.70
  -5  -3 -11    7.40    0.90
  -5  -3 -11    7.60    0.80
   5   3  12    0.50    0.50
  -5   3 -12    0.40    0.50
   5  -3  12    1.80    0.50
  -5  -3 -12    1.60    0.60
  -5  -3 -12    1.10    0.40
   5   3  13    1.80    0.60
  -5   3 -13    1.60    0.60
  -5  -3 -13    1.70    0.50
  -5  -3 -13    1.70    0.70
   5  -3  13    1.70    0.60
   5   3  14    4.70    0.90
  -5   3 -14    6.80    1.00
   5  -3  14    5.70    0.90
  -5  -3 -14    6.70    1.10
   5   4 -14    7.20    1.00
  -5   4  14    8.30    1.10
   5  -4 -14    8.00    1.10
  -5  -4  14    7.50    1.00
  -5  -4  14    6.60    1.00
   5   4 -13    0.10    0.50
   5   4 -13   -0.80    0.40
  -5   4  13   -0.10    0.50
   5  -4 -13    0.40    0.60
  -5  -4  13    0.00    0.40
  -5   4  12   51.69    2.00
   5   4 -12   50.89    2.00
   5   4 -12   51.29    2.00
   5  -4 -12   51.19    2.10
  -5  -4  12   49.60    2.00
  -5   4  11    1.30    0.50
   5   4 -11    1.00    0.50
   5   4 -11    1.20    0.50
  -5  -4  11    0.70    0.40
   5  -4 -11    2.20    0.60
  -5   4  10    3.50    0.50
   5   4 -10    3.10    0.70
  -5   4  10    3.10    0.60
   5   4 -10    3.60    0.60
  -5  -4  10    3.30    0.60
   5  -4 -10    4.10    0.50
   5  -4 -10    2.80    0.60
   5   4  -9    0.10    0.30
  -5   4   9   -0.20    0.20
  -5   4   9   -0.60    0.30
   5   4  -9    0.30    0.30
  -5  -4   9    0.60    0.30
   5  -4  -9   -0.10    0.20
   5  -4  -9    0.40    0.40
  -5   4   8    0.00    0.20
  -5   4   8    0.00    0.20
   5   4  -8   -0.40    0.30
   5   4  -8   -0.40    0.30
   5  -4  -8    0.30    0.30
   5  -4  -8   -0.20    0.30
  -5  -4   8   -0.30    0.20
  -5   4   7   86.39    2.20
   5   4  -7   86.19    2.20
   5   4  -7   84.59    2.20
  -5   4   7   87.49    2.00
   5  -4  -7   87.59    2.00
   5  -4  -7   86.69    2.20
  -5  -4   7   89.49    2.30
   5   4  -6  163.28    3.40
  -5   4   6  160.38    3.30
   5   4  -6  160.98    3.30
  -5   4   6  162.48    3.20
  -5  -4   6  159.98    3.40
   5  -4  -6  161.18    3.30
   5  -4  -6  158.88    3.20
  -5   4   5   50.59    1.30
   5   4  -5   49.90    1.40
   5   4  -5   49.70    1.40
  -5   4   5   48.80    1.40
   5  -4  -5   50.79    1.40
  -5  -4   5   50.59    1.50
   5  -4  -5   49.80    1.40
   5   4  -4   13.20    0.60
  -5   4   4   13.60    0.60
  -5   4   4   13.40    0.60
   5   4  -4   12.80    0.70
  -5  -4   4   13.80    0.40
   5  -4  -4   12.70    0.60
   5  -4  -4   13.60    0.70
  -5  -4   4   13.30    0.70
   5   4  -3   29.20    0.90
   5   4  -3   29.30    0.90
  -5   4   3   29.60    0.90
  -5   4   3   29.70    0.90
  -5  -4   3   29.50    1.00
   5  -4  -3   28.50    1.00
  -5  -4   3   30.70    0.80
   5  -4  -3   27.90    0.90
  -5   4   2   34.90    1.00
   5   4  -2   35.10    1.00
   5   4  -2   34.60    0.90
  -5   4   2   34.30    0.90
  -5  -4   2   33.50    1.00
   5  -4  -2   35.10    1.00
  -5  -4   2   36.30    0.90
   5  -4  -2   34.30    0.90
  -5   4   1   22.80    0.80
  -5   4   1   23.40    0.70
   5   4  -1   23.00    0.80
   5   4  -1   24.00    0.70
  -5  -4   1   24.20    0.80
   5  -4  -1   23.20    0.60
   5  -4  -1   22.40    0.80
  -5  -4   1   21.90    0.70
  -5   4   0  137.99    2.70
   5   4   0  139.39    2.50
  -5   4   0  135.79    2.50
   5   4   0  136.99    2.60
  -5  -4   0  128.79    2.60
  -5  -4   0  134.79    2.50
   5  -4   0  133.19    2.70
   5  -4   0  138.09    2.40
  -5   4  -1    3.00    0.40
  -5   4  -1    3.80    0.30
   5   4   1    3.40    0.30
   5   4   1    2.90    0.30
   5  -4   1    2.80    0.40
  -5  -4  -1    3.10    0.30
   5  -4   1    2.90    0.20
  -5  -4  -1    3.50    0.40
  -5   4  -2   48.30    1.30
   5   4   2   50.39    1.30
   5   4   2   48.60    1.20
  -5   4  -2   49.90    1.20
   5  -4   2   49.70    1.30
  -5  -4  -2   48.00    1.00
   5  -4   2   49.90    1.10
  -5  -4  -2   47.50    1.30
  -5   4  -3   21.50    0.80
  -5   4  -3   20.40    0.80
  -5   4  -3   21.10    0.70
  -5   4  -3   21.00    0.70
   5   4   3   21.40    0.80
  -5  -4  -3   19.70    0.50
  -5  -4  -3   21.30    0.90
  -5  -4  -3   20.40    0.80
  -5   4  -4   31.20    1.00
  -5   4  -4   29.20    1.00
  -5   4  -4   28.80    0.90
  -5   4  -4   29.30    0.90
   5   4   4   29.10    1.00
  -5  -4  -4   30.60    1.00
  -5  -4  -4   30.40    1.10
  -5   4  -5  112.89    2.40
   5   4   5  111.39    2.50
  -5   4  -5  110.89    2.30
  -5   4  -5  111.19    2.40
  -5   4  -5  111.49    2.50
  -5  -4  -5  110.69    2.50
  -5  -4  -5  110.19    2.50
  -5   4  -6    2.40    0.40
  -5   4  -6    3.30    0.40
  -5   4  -6    2.70    0.40
  -5   4  -6    2.90    0.40
   5   4   6    2.70    0.40
  -5  -4  -6    2.80    0.50
  -5  -4  -6    3.30    0.50
   5   4   7   14.40    0.80
  -5   4  -7   14.80    0.80
  -5   4  -7   14.80    0.80
  -5   4  -7   14.80    0.80
  -5   4  -7   13.20    0.70
  -5  -4  -7   14.40    0.90
  -5  -4  -7   13.50    0.80
  -5   4  -8   15.10    0.90
   5   4   8   16.30    0.90
  -5   4  -8   15.30    0.80
  -5   4  -8   17.10    0.90
  -5  -4  -8   15.90    0.90
   5  -4   8   15.80    0.80
  -5  -4  -8   17.40    1.00
   5   4   9    6.70    0.80
  -5   4  -9    9.50    0.80
  -5   4  -9    8.90    0.80
  -5   4  -9    6.90    0.60
   5  -4   9    6.50    0.70
  -5  -4  -9    9.00    0.80
  -5  -4  -9    7.50    0.80
  -5   4 -10    9.10    0.60
   5   4  10    9.50    0.90
  -5   4 -10   10.00    0.90
  -5   4 -10   10.30    0.90
  -5  -4 -10    9.40    0.90
   5  -4  10    8.20    0.70
  -5  -4 -10    7.40    0.90
  -5   4 -11   15.00    1.00
   5   4  11   16.70    1.10
  -5   4 -11   14.60    1.10
  -5  -4 -11   15.00    1.20
  -5  -4 -11   15.40    1.00
   5  -4  11   14.90    0.90
   5   4  12    1.00    0.50
  -5   4 -12    0.10    0.40
   5  -4  12    0.00    0.40
  -5  -4 -12    0.80    0.60
  -5  -4 -12    0.90    0.40
   5   4  13    4.10    0.80
  -5   4 -13    3.10    0.70
  -5  -4 -13    3.10    0.80
   5  -4  13    2.50    0.60
  -5  -4 -13    3.20    0.70
  -5   4 -14    1.50    0.60
   5   4  14    0.80    0.50
  -5  -4 -14    1.40    0.70
   5  -4  14    0.70    0.50
   5   5 -14    2.00    0.70
   5   5 -14    2.20    0.80
  -5   5  14    2.70    0.70
   5  -5 -14    0.70    0.60
  -5  -5  14    2.80    0.70
   5   5 -13    7.50    1.00
   5   5 -13    6.50    0.90
  -5   5  13    5.90    0.90
   5  -5 -13    5.70    1.00
  -5  -5  13    5.20    0.80
   5   5 -12    1.30    0.60
   5   5 -12    1.50    0.60
  -5   5  12   -0.20    0.40
   5  -5 -12    1.20    0.60
  -5  -5  12    1.90    0.60
  -5   5  11   17.40    1.10
   5   5 -11   17.20    1.20
   5   5 -11   21.20    1.20
   5  -5 -11   18.00    1.00
   5  -5 -11   19.20    1.30
  -5  -5  11   18.80    1.20
   5   5 -10    0.70    0.40
  -5   5  10    0.20    0.40
   5   5 -10    1.00    0.50
   5  -5 -10    0.00    0.40
  -5  -5  10    0.20    0.40
   5  -5 -10    0.00    0.30
   5   5  -9    0.40    0.40
   5   5  -9    1.10    0.50
  -5   5   9    1.00    0.30
  -5   5   9    0.50    0.30
   5  -5  -9    0.40    0.40
   5  -5  -9    1.80    0.40
  -5  -5   9    0.60    0.40
  -5   5   8    2.10    0.50
  -5   5   8    2.20    0.40
   5   5  -8    2.20    0.40
   5   5  -8    2.10    0.50
   5  -5  -8    2.60    0.50
  -5  -5   8    1.60    0.40
   5  -5  -8    1.90    0.50
   5   5  -7   11.10    0.80
  -5   5   7   12.50    0.70
   5   5  -7   12.20    0.80
  -5   5   7   11.20    0.70
   5  -5  -7   10.90    0.70
  -5  -5   7   12.80    0.80
   5  -5  -7   12.50    0.80
  -5   5   6    0.00    0.20
  -5   5   6   -0.10    0.20
   5   5  -6    0.10    0.30
   5   5  -6    0.20    0.20
   5  -5  -6    0.00    0.30
  -5  -5   6    0.00    0.10
   5  -5  -6    0.20    0.30
  -5  -5   6    0.00    0.20
   5   5  -5  164.78    3.30
   5   5  -5  164.58    3.40
  -5   5   5  167.58    3.30
  -5   5   5  163.98    3.20
  -5  -5   5  167.98    3.50
   5  -5  -5  164.58    3.30
  -5  -5   5  171.58    2.90
   5  -5  -5  163.78    3.40
   5   5  -4   79.09    1.90
  -5   5   4   82.49    1.90
   5   5  -4   79.39    1.80
  -5   5   4   78.09    1.80
  -5  -5   4   82.29    2.00
  -5  -5   4   81.29    1.60
   5  -5  -4   80.59    1.80
   5  -5  -4   78.29    1.90
  -5   5   3  109.39    2.30
  -5   5   3  112.69    2.30
   5   5  -3  109.79    2.40
   5   5  -3  109.09    2.20
   5  -5  -3  110.79    2.20
  -5  -5   3  110.19    2.10
   5  -5  -3  111.89    2.40
  -5  -5   3  111.29    2.40
  -5   5   2   13.90    0.60
   5   5  -2   14.00    0.70
  -5   5   2   13.10    0.60
   5   5  -2   13.40    0.60
  -5  -5   2   13.90    0.60
   5  -5  -2   14.50    0.50
   5  -5  -2   13.10    0.70
  -5  -5   2   14.10    0.70
  -5   5   1    5.70    0.50
   5   5  -1    6.40    0.50
  -5   5   1    5.80    0.40
   5   5  -1    5.80    0.40
   5  -5  -1    6.60    0.50
   5  -5  -1    6.10    0.30
  -5  -5   1    6.40    0.50
  -5  -5   1    6.10    0.50
   5   5   0   -0.10    0.10
  -5   5   0    0.00    0.20
  -5   5   0    0.20    0.20
   5   5   0   -0.10    0.20
   5  -5   0    0.20    0.10
  -5  -5   0   -0.10    0.20
  -5  -5   0    0.30    0.20
   5  -5   0    0.10    0.20
   5   5   1   27.80    0.80
  -5   5  -1   29.30    0.90
   5   5   1   28.60    0.90
  -5   5  -1   28.60    1.00
  -5  -5  -1   27.40    0.80
   5  -5   1   28.40    1.00
   5  -5   1   29.80    0.70
  -5  -5  -1   28.00    1.00
   5   5   2   45.30    1.20
  -5   5  -2   44.90    1.20
   5   5   2   44.70    1.20
  -5   5  -2   43.90    1.30
   5  -5   2   45.30    1.30
  -5  -5  -2   43.40    1.00
  -5  -5  -2   46.40    1.30
   5  -5   2   45.60    1.00
  -5   5  -3   17.70    0.80
   5   5   3   17.40    0.80
  -5   5  -3   18.00    0.70
  -5   5  -3   17.30    0.60
  -5  -5  -3   17.30    0.70
  -5  -5  -3   16.90    0.80
  -5  -5  -3   16.50    0.50
   5  -5   3   17.40    0.70
  -5   5  -4   19.40    0.90
   5   5   4   19.60    0.80
  -5   5  -4   19.30    0.70
  -5   5  -4   20.70    0.80
  -5  -5  -4   19.50    0.80
   5  -5   4   19.40    0.80
  -5  -5  -4   20.00    0.90
  -5   5  -5   83.89    1.90
  -5   5  -5   83.89    2.00
  -5   5  -5   87.59    2.10
  -5   5  -5   82.49    2.00
   5   5   5   81.09    2.00
  -5  -5  -5   85.59    2.10
  -5  -5  -5   81.29    2.10
  -5   5  -6    8.20    0.60
  -5   5  -6    9.10    0.60
  -5   5  -6    8.60    0.60
   5   5   6    8.70    0.60
  -5   5  -6    8.70    0.60
  -5  -5  -6    9.20    0.70
  -5  -5  -6    8.90    0.70
   5   5   7    2.90    0.50
  -5   5  -7    3.30    0.50
  -5   5  -7    2.70    0.40
  -5   5  -7    3.00    0.50
  -5   5  -7    2.60    0.40
  -5  -5  -7    3.40    0.50
  -5  -5  -7    2.90    0.50
  -5   5  -8   24.50    1.10
  -5   5  -8   24.20    1.00
  -5   5  -8   23.60    1.10
   5   5   8   24.50    1.20
   5  -5   8   24.20    1.10
  -5  -5  -8   25.70    1.20
  -5  -5  -8   23.30    1.20
   5   5   9    6.40    0.70
  -5   5  -9    8.40    0.80
  -5   5  -9    8.20    0.60
  -5   5  -9    8.10    0.80
  -5  -5  -9    9.70    0.90
   5  -5   9    8.50    0.70
  -5  -5  -9    8.90    0.90
  -5   5 -10    0.40    0.20
   5   5  10    0.60    0.40
  -5   5 -10    0.60    0.40
  -5   5 -10    0.90    0.40
  -5  -5 -10    1.60    0.50
  -5  -5 -10    0.70    0.50
   5  -5  10    0.40    0.30
  -5   5 -11    0.30    0.40
   5   5  11    0.10    0.40
  -5   5 -11    0.20    0.40
   5  -5  11    0.10    0.30
  -5  -5 -11    0.10    0.40
  -5  -5 -11    0.00    0.40
  -5   5 -12    3.30    0.70
  -5   5 -12    2.40    0.60
   5   5  12    1.80    0.60
  -5  -5 -12    1.30    0.70
  -5  -5 -12    2.50    0.60
   5  -5  12    3.00    0.50
   5   5  13    0.60    0.50
  -5   5 -13   -0.50    0.40
  -5  -5 -13    0.10    0.60
  -5  -5 -13    0.00    0.50
   5  -5  13    0.00    0.40
   5   5  14   -0.30    0.40
  -5   5 -14   -0.10    0.50
   5  -5  14    0.20    0.50
  -5  -5 -14    0.00    0.60
   5   6 -14    2.80    0.80
  -5   6  14    2.70    0.80
   5   6 -14    1.60    0.70
   5  -6 -14    3.60    0.80
  -5  -6  14    3.30    0.90
   5   6 -13   -0.30    0.40
   5   6 -13    0.10    0.50
  -5   6  13    0.30    0.50
   5  -6 -13   -0.50    0.50
  -5  -6  13    0.00    0.50
   5   6 -12    0.70    0.60
   5   6 -12    0.90    0.50
  -5   6  12    1.60    0.50
  -5  -6  12    0.20    0.50
   5  -6 -12    0.10    0.50
  -5   6  11    4.50    0.80
   5   6 -11    3.90    0.70
   5   6 -11    2.90    0.60
   5  -6 -11    3.40    0.70
   5  -6 -11    2.50    0.60
  -5  -6  11    2.90    0.70
   5   6 -10   18.10    1.10
  -5   6  10   16.00    1.10
   5   6 -10   15.90    1.10
  -5  -6  10   17.00    1.10
   5  -6 -10   18.10    1.20
   5  -6 -10   17.50    1.00
   5   6  -9    2.60    0.60
   5   6  -9    3.40    0.60
  -5   6   9    3.60    0.60
  -5   6   9    3.30    0.50
   5  -6  -9    2.70    0.50
  -5  -6   9    2.70    0.60
   5  -6  -9    3.60    0.60
  -5   6   8   33.80    1.10
   5   6  -8   32.70    1.30
  -5   6   8   31.20    1.30
   5   6  -8   31.50    1.40
   5  -6  -8   31.70    1.30
  -5  -6   8   30.30    1.40
   5  -6  -8   32.20    1.30
   5   6  -7   14.00    0.90
   5   6  -7   14.90    0.80
  -5   6   7   15.10    0.70
  -5   6   7   15.20    0.90
  -5  -6   7   15.00    0.90
   5  -6  -7   15.60    0.90
   5  -6  -7   14.40    0.90
   5   6  -6   16.90    0.80
  -5   6   6   15.80    0.80
   5   6  -6   16.80    0.90
  -5   6   6   16.50    0.80
   5  -6  -6   16.30    0.90
  -5  -6   6   17.50    0.90
   5  -6  -6   17.00    0.80
  -5  -6   6   16.50    0.50
  -5   6   5   10.50    0.60
   5   6  -5   10.80    0.70
  -5   6   5   10.80    0.70
   5   6  -5   11.00    0.60
   5  -6  -5   11.20    0.70
  -5  -6   5   10.40    0.50
   5  -6  -5   10.90    0.60
  -5  -6   5   11.60    0.80
  -5   6   4   -0.20    0.20
  -5   6   4    0.10    0.20
   5   6  -4   -0.30    0.10
   5   6  -4   -0.20    0.20
   5  -6  -4    0.30    0.30
  -5  -6   4    0.00    0.20
  -5  -6   4    0.00    0.20
   5  -6  -4    0.10    0.20
   5   6  -3    0.20    0.20
   5   6  -3    0.10    0.20
  -5   6   3   -0.10    0.20
  -5   6   3   -0.30    0.20
   5  -6  -3    0.30    0.20
   5  -6  -3    0.10    0.30
  -5  -6   3   -0.10    0.20
  -5  -6   3    0.70    0.20
   5   6  -2   65.49    1.40
  -5   6   2   65.09    1.60
  -5   6   2   65.39    1.70
  -5  -6   2   63.19    1.50
   5  -6  -2   63.49    1.70
  -5  -6   2   64.49    1.70
   5  -6  -2   64.49    1.40
   5   6  -1   31.70    0.90
  -5   6   1   30.10    1.10
   5   6  -1   31.70    1.00
  -5   6   1   30.90    1.00
   5  -6  -1   31.90    0.70
  -5  -6   1   32.40    1.00
  -5  -6   1   30.80    1.00
   5  -6  -1   30.70    1.10
  -5   6   0   71.89    1.80
   5   6   0   70.29    1.70
  -5   6   0   72.09    1.70
   5   6   0   71.59    1.60
  -5  -6   0   71.69    1.70
   5  -6   0   72.69    1.80
   5  -6   0   74.09    1.30
  -5  -6   0   73.49    1.80
  -5   6  -1   26.00    1.00
  -5   6  -1   25.70    0.90
   5   6   1   26.30    1.00
   5   6   1   26.40    0.80
  -5  -6  -1   24.60    0.80
   5  -6   1   24.90    1.00
   5  -6   1   25.90    0.60
  -5  -6  -1   24.60    1.00
   5   6   2   21.60    0.80
   5   6   2   21.50    0.90
  -5   6  -2   21.50    0.80
  -5   6  -2   21.30    0.90
   5  -6   2   21.20    0.90
  -5  -6  -2   21.60    0.70
   5  -6   2   21.50    0.60
  -5  -6  -2   21.90    0.90
  -5   6  -3   11.50    0.70
   5   6   3   10.40    0.70
  -5   6  -3   11.50    0.60
   5  -6   3   10.70    0.50
  -5  -6  -3   10.30    0.40
   5  -6   3   11.30    0.60
  -5  -6  -3   11.90    0.70
  -5   6  -4    9.00    0.60
  -5   6  -4    8.80    0.70
   5   6   4    9.00    0.60
  -5   6  -4    8.80    0.50
  -5  -6  -4    7.20    0.30
  -5  -6  -4    8.20    0.60
   5  -6   4    7.70    0.60
  -5  -6  -4    8.40    0.60
  -5   6  -5   49.20    1.50
  -5   6  -5   45.80    1.30
  -5   6  -5   48.30    1.40
   5   6   5   46.30    1.50
   5  -6   5   47.30    1.40
  -5  -6  -5   47.00    1.40
  -5  -6  -5   45.20    1.50
  -5   6  -6   18.70    1.00
  -5   6  -6   17.20    0.80
  -5   6  -6   17.30    0.90
   5   6   6   16.90    0.90
   5  -6   6   18.50    0.80
  -5  -6  -6   17.40    0.90
  -5  -6  -6   17.60    1.00
  -5   6  -7   15.10    0.90
  -5   6  -7   15.90    0.80
  -5   6  -7   13.20    0.80
   5   6   7   16.00    0.90
   5  -6   7   14.80    0.80
  -5  -6  -7   15.20    0.90
  -5  -6  -7   15.60    1.00
   5   6   8    0.10    0.30
  -5   6  -8    0.00    0.30
  -5   6  -8   -1.00    0.20
  -5  -6  -8    0.50    0.40
  -5  -6  -8   -0.10    0.40
   5  -6   8   -0.50    0.20
   5  -6   8   -0.30    0.20
  -5   6  -9    1.00    0.40
  -5   6  -9    0.90    0.40
   5   6   9    0.50    0.40
   5  -6   9    1.30    0.30
   5  -6   9    0.80    0.40
  -5  -6  -9    0.80    0.40
  -5  -6  -9    0.80    0.40
   5   6  10    3.20    0.60
  -5   6 -10    3.40    0.60
  -5   6 -10    3.90    0.60
  -5  -6 -10    2.00    0.60
   5  -6  10    3.20    0.60
  -5  -6 -10    3.20    0.60
  -5   6 -11    1.80    0.50
   5   6  11    1.00    0.50
  -5   6 -11    1.60    0.50
  -5  -6 -11    1.10    0.50
   5  -6  11    0.80    0.40
  -5  -6 -11    1.00    0.60
  -5   6 -12    5.10    0.80
   5   6  12    4.10    0.80
  -5   6 -12    6.90    0.90
   5  -6  12    3.90    0.70
  -5  -6 -12    4.90    0.80
  -5  -6 -12    5.50    0.90
  -5   6 -13    1.40    0.60
  -5   6 -13    2.00    0.60
   5   6  13    0.70    0.50
  -5  -6 -13    0.50    0.50
  -5  -6 -13    1.70    0.70
   5   6  14    2.00    0.70
  -5   6 -14    2.20    0.70
  -5  -6 -14    1.40    0.70
   5  -6  14    2.10    0.60
  -5   7  13   -0.30    0.40
   5   7 -13   -0.70    0.40
   5   7 -13   -0.60    0.40
  -5  -7  13    0.20    0.50
   5  -7 -13   -0.10    0.50
  -5   7  12    0.80    0.50
   5   7 -12    2.00    0.60
   5   7 -12    1.40    0.50
  -5  -7  12    1.50    0.60
   5  -7 -12    1.50    0.60
  -5   7  11   11.60    1.10
   5   7 -11   12.60    1.10
   5   7 -11   12.30    1.20
   5  -7 -11   11.50    1.10
   5  -7 -11   12.40    1.00
  -5  -7  11   11.10    1.10
   5   7 -10   35.60    1.70
   5   7 -10   35.80    1.50
  -5   7  10   36.90    1.60
   5  -7 -10   35.70    1.60
   5  -7 -10   35.80    1.50
  -5  -7  10   35.50    1.70
   5   7  -9    3.60    0.70
  -5   7   9    3.30    0.60
   5   7  -9    3.10    0.60
   5  -7  -9    4.60    0.70
  -5  -7   9    3.90    0.70
   5  -7  -9    2.60    0.60
   5   7  -8    5.10    0.70
   5   7  -8    4.10    0.60
  -5   7   8    4.70    0.60
  -5   7   8    4.40    0.50
   5  -7  -8    4.00    0.60
   5  -7  -8    4.60    0.60
  -5  -7   8    4.30    0.70
  -5   7   7   -0.10    0.30
   5   7  -7   -0.20    0.30
   5   7  -7    0.50    0.30
  -5   7   7    0.40    0.20
  -5  -7   7    0.10    0.30
   5  -7  -7    0.00    0.40
   5  -7  -7    0.30    0.30
   5   7  -6   34.90    1.30
   5   7  -6   34.20    1.20
  -5   7   6   33.90    1.10
  -5   7   6   33.60    1.30
  -5  -7   6   34.70    1.00
   5  -7  -6   33.00    1.20
   5  -7  -6   33.70    1.30
  -5  -7   6   31.80    1.30
   5   7  -5    0.90    0.30
  -5   7   5    0.60    0.30
  -5   7   5    0.70    0.30
   5   7  -5    0.30    0.30
  -5  -7   5    0.40    0.30
  -5  -7   5    0.20    0.20
   5  -7  -5   -0.10    0.30
   5  -7  -5    0.30    0.30
  -5   7   4   41.90    1.30
  -5   7   4   46.30    1.40
   5   7  -4   44.30    1.40
   5   7  -4   42.80    1.20
   5  -7  -4   46.60    1.50
   5  -7  -4   43.90    1.20
  -5  -7   4   44.70    1.50
  -5  -7   4   45.10    1.20
   5   7  -3   21.10    1.00
   5   7  -3   21.10    0.70
  -5   7   3   21.20    0.90
  -5   7   3   21.00    0.90
   5  -7  -3   21.50    0.70
   5  -7  -3   21.70    1.00
  -5  -7   3   20.30    1.00
  -5  -7   3   21.40    0.80
  -5   7   2    3.40    0.50
  -5   7   2    3.80    0.40
   5   7  -2    4.00    0.40
   5   7  -2    2.60    0.40
   5  -7  -2    3.00    0.30
   5  -7  -2    4.50    0.50
  -5  -7   2    3.00    0.40
  -5  -7   2    3.50    0.50
  -5   7   1    1.80    0.30
   5   7  -1    2.10    0.40
   5   7  -1    2.00    0.30
  -5   7   1    1.60    0.30
  -5  -7   1    1.50    0.30
  -5  -7   1    2.10    0.30
   5  -7  -1    1.60    0.20
   5  -7  -1    1.50    0.40
   5   7   0   29.00    1.10
  -5   7   0   29.80    1.10
  -5   7   0   29.00    1.00
   5   7   0   29.10    0.80
   5  -7   0   30.20    1.10
  -5  -7   0   27.80    1.00
  -5  -7   0   28.40    1.10
   5   7   1    3.40    0.50
   5   7   1    3.30    0.30
  -5   7  -1    3.60    0.50
  -5   7  -1    4.10    0.50
  -5  -7  -1    3.70    0.40
   5  -7   1    3.20    0.40
  -5  -7  -1    2.80    0.40
  -5   7  -2   53.99    1.60
   5   7   2   54.99    1.60
  -5   7  -2   54.19    1.50
   5   7   2   53.09    1.40
   5  -7   2   54.99    1.10
  -5  -7  -2   53.59    1.30
  -5  -7  -2   56.29    1.60
   5  -7   2   53.99    1.60
   5   7   3   13.30    0.60
  -5   7  -3   13.10    0.70
   5   7   3   13.90    0.80
  -5   7  -3   13.80    0.80
   5  -7   3   14.30    0.50
   5  -7   3   13.10    0.70
  -5  -7  -3   12.10    0.80
  -5  -7  -3   13.20    0.50
  -5   7  -4    0.80    0.30
   5   7   4    1.00    0.30
  -5   7  -4    0.90    0.20
  -5   7  -4    1.00    0.30
  -5  -7  -4    1.20    0.20
  -5  -7  -4    0.50    0.20
  -5  -7  -4    0.60    0.40
   5  -7   4    0.90    0.30
   5   7   5   15.10    0.90
  -5   7  -5   15.60    0.80
  -5   7  -5   13.10    0.60
  -5   7  -5   16.40    0.90
   5  -7   5   13.50    0.70
  -5  -7  -5   14.70    0.80
  -5  -7  -5   13.60    0.90
   5   7   6    1.10    0.40
  -5   7  -6    1.90    0.40
  -5   7  -6    1.40    0.30
  -5   7  -6    1.80    0.40
   5  -7   6    0.90    0.30
  -5  -7  -6    1.60    0.40
  -5  -7  -6    1.00    0.40
  -5   7  -7   32.90    1.20
  -5   7  -7   31.00    1.30
  -5   7  -7   32.70    1.40
   5   7   7   32.80    1.40
  -5  -7  -7   32.00    1.40
  -5  -7  -7   30.90    1.30
   5  -7   7   29.90    1.20
  -5   7  -8    8.70    0.70
  -5   7  -8   10.40    0.90
   5   7   8    7.50    0.80
   5  -7   8    8.10    0.80
  -5  -7  -8    8.60    0.90
   5  -7   8    8.90    0.60
  -5  -7  -8   11.50    1.00
  -5   7  -9    0.00    0.30
   5   7   9    0.00    0.40
  -5   7  -9    0.00    0.30
   5  -7   9    0.00    0.20
   5  -7   9    0.20    0.30
  -5  -7  -9   -0.10    0.40
  -5  -7  -9    0.10    0.40
  -5   7 -10    0.30    0.40
  -5   7 -10    0.70    0.40
   5   7  10    0.90    0.50
  -5  -7 -10    1.20    0.50
   5  -7  10    0.30    0.40
  -5  -7 -10    0.10    0.50
   5   7  11    1.00    0.50
  -5   7 -11    1.00    0.40
  -5   7 -11    0.60    0.50
   5  -7  11    1.10    0.50
  -5  -7 -11    0.50    0.50
  -5  -7 -11    0.30    0.50
   5   7  12    0.00    0.40
  -5   7 -12   -0.20    0.40
  -5   7 -12   -0.10    0.40
  -5  -7 -12    0.20    0.50
  -5  -7 -12   -0.40    0.50
   5  -7  12    0.30    0.40
   5   7  13    6.70    1.00
  -5   7 -13    6.70    0.90
  -5   7 -13    6.60    1.00
  -5  -7 -13    7.00    1.10
   5  -7  13    6.70    0.90
  -5  -7 -13    8.30    1.00
   5   8 -13    1.60    0.70
   5   8 -13    1.20    0.50
  -5   8  13    1.20    0.60
  -5  -8  13    0.80    0.60
   5  -8 -13    1.80    0.70
   5   8 -12    0.20    0.50
   5   8 -12    0.50    0.40
  -5   8  12    0.50    0.50
   5  -8 -12    0.60    0.60
   5  -8 -12    0.80    0.50
  -5  -8  12    0.20    0.50
   5   8 -11    5.30    0.80
   5   8 -11    5.50    0.90
  -5   8  11    6.80    0.90
   5  -8 -11    6.20    0.90
   5  -8 -11    5.50    0.80
  -5  -8  11    4.50    0.80
  -5   8  10    1.30    0.50
   5   8 -10    0.80    0.50
   5   8 -10    0.30    0.40
  -5  -8  10    0.10    0.40
   5  -8 -10    0.10    0.50
   5  -8 -10    1.00    0.50
  -5   8   9   58.59    2.00
   5   8  -9   57.39    2.10
   5   8  -9   61.09    1.90
   5  -8  -9   60.29    2.10
  -5  -8   9   60.19    2.20
   5  -8  -9   59.19    2.00
  -5   8   8   25.00    1.20
   5   8  -8   25.70    1.10
   5   8  -8   26.20    1.30
   5  -8  -8   24.20    1.20
   5  -8  -8   27.40    1.30
  -5  -8   8   24.80    1.40
  -5   8   7    0.10    0.30
  -5   8   7   -0.20    0.30
   5   8  -7   -0.30    0.20
   5   8  -7    0.20    0.40
   5  -8  -7    0.00    0.30
  -5  -8   7   -0.20    0.30
   5  -8  -7    0.20    0.40
   5   8  -6   -0.10    0.20
   5   8  -6    0.00    0.30
  -5   8   6    0.30    0.30
  -5   8   6   -0.20    0.20
   5  -8  -6    0.80    0.40
  -5  -8   6   -0.30    0.30
   5  -8  -6    0.10    0.30
   5   8  -5    2.10    0.50
  -5   8   5    0.90    0.30
   5   8  -5    1.00    0.30
  -5   8   5    1.30    0.40
  -5  -8   5    1.50    0.40
   5  -8  -5    0.70    0.30
  -5  -8   5    1.50    0.30
   5  -8  -5    1.60    0.50
  -5   8   4   14.00    0.80
  -5   8   4   15.70    0.80
   5   8  -4   14.20    0.60
   5   8  -4   14.70    0.90
   5  -8  -4   13.90    0.90
  -5  -8   4   14.20    0.90
  -5  -8   4   14.40    0.70
   5  -8  -4   13.40    0.60
   5   8  -3    0.00    0.30
  -5   8   3    0.00    0.30
   5   8  -3   -0.10    0.10
  -5   8   3    0.10    0.20
  -5  -8   3   -0.10    0.20
   5  -8  -3   -0.10    0.30
  -5  -8   3   -0.20    0.20
   5  -8  -3    0.00    0.20
   5   8  -2    4.60    0.50
  -5   8   2    5.20    0.60
   5   8  -2    5.40    0.40
  -5   8   2    4.90    0.50
  -5  -8   2    5.60    0.50
   5  -8  -2    5.30    0.60
  -5  -8   2    5.70    0.60
   5  -8  -2    5.00    0.30
   5   8  -1   -0.20    0.20
  -5   8   1    0.60    0.30
  -5   8   1    0.00    0.20
   5   8  -1    0.20    0.20
  -5  -8   1    0.20    0.20
   5  -8  -1    0.80    0.30
  -5  -8   1    0.40    0.20
  -5   8   0    5.90    0.60
   5   8   0    6.30    0.60
   5   8   0    5.60    0.40
  -5   8   0    5.20    0.60
   5  -8   0    5.00    0.60
  -5  -8   0    5.70    0.60
  -5  -8   0    5.90    0.60
   5   8   1    8.70    0.60
  -5   8  -1    6.60    0.60
  -5   8  -1    7.10    0.60
   5   8   1    7.70    0.50
  -5  -8  -1    7.40    0.70
   5  -8   1    8.90    0.70
  -5  -8  -1    7.20    0.50
  -5   8  -2    0.70    0.30
   5   8   2    1.00    0.20
  -5   8  -2    0.70    0.30
   5   8   2    0.80    0.30
  -5  -8  -2    0.20    0.20
  -5  -8  -2    0.90    0.40
   5  -8   2    1.00    0.30
   5   8   3    3.50    0.50
   5   8   3    3.90    0.40
  -5   8  -3    4.00    0.60
  -5   8  -3    4.10    0.50
  -5  -8  -3    4.10    0.60
   5  -8   3    3.10    0.40
   5  -8   3    3.90    0.30
  -5  -8  -3    3.10    0.30
  -5   8  -4   -0.20    0.30
   5   8   4    0.30    0.20
   5   8   4    0.00    0.30
  -5   8  -4    0.10    0.30
  -5  -8  -4    0.40    0.30
  -5  -8  -4    0.00    0.10
   5  -8   4    0.10    0.10
   5  -8   4    0.30    0.20
  -5   8  -5    0.30    0.30
  -5   8  -5    0.40    0.20
  -5   8  -5    0.20    0.40
   5   8   5    1.00    0.40
  -5  -8  -5    0.60    0.30
  -5  -8  -5    0.60    0.40
   5  -8   5    0.60    0.30
  -5   8  -6   38.90    1.40
  -5   8  -6   37.70    1.10
   5   8   6   34.60    1.40
  -5   8  -6   35.30    1.50
  -5  -8  -6   34.90    1.50
   5  -8   6   36.00    1.30
  -5  -8  -6   36.80    1.40
  -5   8  -7   11.40    0.70
   5   8   7    9.60    0.90
  -5   8  -7   10.60    0.90
  -5   8  -7   10.30    0.80
  -5  -8  -7   11.70    1.00
   5  -8   7   11.40    0.70
  -5  -8  -7    9.80    0.80
   5   8   8   12.10    1.00
  -5   8  -8   12.60    0.80
  -5   8  -8   13.60    0.90
   5  -8   8   11.40    1.00
  -5  -8  -8   12.70    1.00
  -5  -8  -8   12.40    1.00
   5  -8   8   13.70    0.80
  -5   8  -9    0.70    0.30
  -5   8  -9   -0.20    0.30
   5   8   9    0.40    0.40
  -5  -8  -9   -0.10    0.40
   5  -8   9    0.20    0.30
  -5  -8  -9    0.60    0.50
   5   8  10    0.50    0.50
  -5   8 -10    0.70    0.40
  -5   8 -10    0.50    0.40
   5  -8  10    0.80    0.40
  -5  -8 -10    0.60    0.50
  -5  -8 -10    0.80    0.50
  -5   8 -11    1.80    0.50
   5   8  11    2.80    0.70
  -5   8 -11    1.80    0.60
  -5  -8 -11    1.60    0.70
  -5  -8 -11    2.10    0.60
   5  -8  11    1.60    0.50
  -5   8 -12    0.60    0.70
  -5   8 -12   -0.60    0.40
   5   8  12    0.70    0.50
  -5  -8 -12    0.80    0.60
   5  -8  12    0.20    0.40
  -5  -8 -12    0.40    0.60
  -5   8 -13    1.20    0.60
   5   8  13    0.40    0.50
  -5  -8 -13    0.40    0.60
  -5  -8 -13    1.20    0.60
   5  -8  13    0.40    0.50
   5   9 -12    1.20    0.60
  -5   9  12    0.30    0.50
  -5  -9  12   -0.10    0.50
   5  -9 -12    0.80    0.60
   5  -9 -12    0.10    0.40
   5   9 -11    1.30    0.60
   5   9 -11   -0.20    0.40
  -5   9  11   -0.40    0.40
   5  -9 -11   -0.20    0.50
  -5  -9  11   -0.10    0.50
   5  -9 -11    0.50    0.50
   5   9 -10   -0.10    0.50
   5   9 -10   -0.10    0.30
  -5   9  10    0.40    0.50
   5  -9 -10   -0.50    0.40
  -5  -9  10    0.20    0.50
   5  -9 -10    0.20    0.50
   5   9  -9    0.20    0.30
  -5   9   9    0.00    0.40
   5   9  -9   -0.10    0.40
   5  -9  -9    0.30    0.50
  -5  -9   9    0.10    0.40
   5  -9  -9    0.20    0.40
   5   9  -8    0.50    0.30
   5   9  -8    1.00    0.50
  -5   9   8    0.30    0.40
   5  -9  -8    0.60    0.30
   5  -9  -8    0.80    0.50
  -5  -9   8    0.50    0.50
   5   9  -7    1.50    0.40
  -5   9   7    1.20    0.40
  -5   9   7    1.10    0.40
   5   9  -7    1.20    0.50
   5  -9  -7    1.90    0.60
  -5  -9   7    2.00    0.50
   5  -9  -7    2.60    0.50
   5   9  -6   -0.30    0.20
   5   9  -6    0.40    0.40
  -5   9   6   -0.10    0.30
  -5   9   6    0.50    0.30
   5  -9  -6    0.10    0.30
  -5  -9   6    0.30    0.40
   5  -9  -6    0.50    0.40
  -5   9   5    1.90    0.50
   5   9  -5    2.00    0.50
  -5   9   5    2.70    0.50
   5   9  -5    2.50    0.40
  -5  -9   5    2.40    0.50
   5  -9  -5    3.00    0.60
  -5  -9   5    1.30    0.30
   5  -9  -5    2.90    0.40
   5   9  -4    3.50    0.40
  -5   9   4    3.50    0.50
   5   9  -4    6.00    0.70
  -5   9   4    3.60    0.50
  -5  -9   4    3.90    0.50
   5  -9  -4    3.90    0.60
   5  -9  -4    3.10    0.40
  -5  -9   4    3.60    0.60
  -5   9   3    0.20    0.30
   5   9  -3    0.00    0.30
  -5   9   3   -0.10    0.20
   5   9  -3    0.00    0.10
  -5  -9   3   -0.20    0.30
   5  -9  -3    0.30    0.30
  -5  -9   3    0.00    0.20
   5   9  -2    1.30    0.40
   5   9  -2    1.50    0.20
  -5   9   2    2.00    0.40
  -5   9   2    1.80    0.40
  -5  -9   2    0.90    0.40
   5  -9  -2    0.90    0.40
  -5  -9   2    2.30    0.40
   5   9  -1    1.80    0.40
   5   9  -1    2.20    0.30
  -5   9   1    2.40    0.40
  -5   9   1    2.50    0.40
  -5  -9   1    1.90    0.40
   5  -9  -1    2.70    0.50
  -5  -9   1    2.60    0.40
   5   9   0    0.20    0.30
   5   9   0    0.10    0.20
  -5   9   0    0.10    0.30
  -5   9   0   -0.20    0.20
  -5  -9   0   -0.40    0.30
   5  -9   0    0.10    0.30
  -5  -9   0   -0.10    0.20
  -5   9  -1    3.70    0.50
  -5   9  -1    2.60    0.50
   5   9   1    3.50    0.60
   5   9   1    3.10    0.30
  -5  -9  -1    3.10    0.50
   5  -9   1    3.30    0.50
  -5  -9  -1    2.60    0.40
  -5   9  -2    0.20    0.30
   5   9   2    0.40    0.20
   5   9   2    0.40    0.30
  -5   9  -2    0.20    0.30
   5  -9   2    0.50    0.30
  -5  -9  -2    0.80    0.30
  -5  -9  -2   -0.10    0.30
   5   9   3    0.60    0.20
   5   9   3    0.40    0.30
  -5   9  -3    0.40    0.30
  -5   9  -3    0.30    0.30
   5  -9   3    0.20    0.30
  -5  -9  -3    0.50    0.20
  -5  -9  -3    1.40    0.40
   5   9   4    1.00    0.30
   5   9   4    0.90    0.40
  -5   9  -4    0.80    0.40
  -5   9  -4    0.40    0.30
  -5  -9  -4    0.60    0.20
   5  -9   4    0.50    0.30
  -5  -9  -4    0.90    0.40
  -5   9  -5    1.10    0.40
   5   9   5    1.50    0.50
  -5   9  -5    2.20    0.40
  -5  -9  -5    1.70    0.40
   5  -9   5    1.90    0.40
  -5  -9  -5    1.40    0.50
  -5   9  -6    9.90    0.80
  -5   9  -6    9.20    0.90
   5   9   6   10.20    0.90
   5  -9   6    9.20    0.70
  -5  -9  -6   10.40    0.80
  -5  -9  -6   10.30    1.00
   5   9   7   -0.10    0.30
  -5   9  -7    0.50    0.40
  -5   9  -7    0.30    0.40
  -5  -9  -7    0.30    0.30
   5  -9   7   -0.10    0.20
  -5  -9  -7    0.50    0.40
   5   9   8   -0.40    0.30
  -5   9  -8    0.20    0.40
   5  -9   8    0.00    0.20
  -5  -9  -8    0.00    0.40
   5  -9   8    0.40    0.40
  -5  -9  -8    0.10    0.40
  -5   9  -9    1.10    0.50
   5   9   9    0.30    0.40
  -5  -9  -9    0.90    0.60
   5  -9   9    0.90    0.50
  -5  -9  -9   -0.40    0.40
   5   9  10    0.00    0.40
  -5   9 -10    0.10    0.40
  -5  -9 -10    0.70    0.50
   5  -9  10   -0.40    0.40
  -5  -9 -10    0.00    0.50
  -5   9 -11   -0.20    0.40
   5   9  11    0.70    0.50
   5  -9  11   -1.00    0.30
  -5  -9 -11    0.10    0.50
  -5  -9 -11   -0.70    0.50
   5   9  12    0.40    0.60
  -5   9 -12   -0.20    0.50
  -5  -9 -12    0.60    0.60
   5  -9  12    0.30    0.50
  -5  -9 -12    1.20    0.60
  -5  10  12   -0.50    0.50
   5  10 -12    0.00    0.60
   5 -10 -12   -0.10    0.70
  -5 -10  12    0.10    0.50
   5 -10 -12   -0.10    0.50
   5  10 -11    0.20    0.50
  -5  10  11    0.40    0.50
  -5 -10  11   -0.60    0.40
   5 -10 -11    0.50    0.50
[truncated: 943,937 more chars]
