# Supplementary material for: Intra- and inter­molecular C—H⋯F hydrogen bonds in the crystal structure of 1,2-bis­[2-(2,3,4,5-tetra­fluoro­phen­yl)ethyn­yl]benzene
Source: Acta Crystallogr E Crystallogr Commun. 2024 Nov 22;80(Pt 12):1298–301. doi: 10.1107/S2056989024010995 (PMC11789178; doi:10.1107/S2056989024010995)
Supplement: Supplementary file 2 [file e-80-01298-Isup2.hkl]

data_I                                                                          
_shelx_title ' eb473_a.res in P2(1)/c'                                          
_shelx_refln_list_code          4                                               
_shelx_F_calc_maximum     1038.17                                               
_exptl_crystal_F_000      1680.00                                               
_reflns_d_resolution_high  0.7785                                               
                                                                                
loop_                                                                           
 _space_group_symop_operation_xyz                                               
 'x, y, z'                                                                      
 '-x, y+1/2, -z+1/2'                                                            
 '-x, -y, -z'                                                                   
 'x, -y-1/2, z-1/2'                                                             
                                                                                
_cell_length_a    21.8447                                                       
_cell_length_b    13.0140                                                       
_cell_length_c    12.1123                                                       
_cell_angle_alpha  90.000                                                       
_cell_angle_beta   92.620                                                       
_cell_angle_gamma  90.000                                                       
                                                                                
_shelx_F_squared_multiplier     1.000                                           
                                                                                
loop_                                                                           
 _refln_index_h                                                                 
 _refln_index_k                                                                 
 _refln_index_l                                                                 
 _refln_F_squared_calc                                                          
 _refln_F_squared_meas                                                          
 _refln_F_squared_sigma                                                         
 _refln_observed_status                                                         
   2   0   0          8.97         -5.34         5.34 o                         
   3   0   0        438.83        396.74        19.38 o                         
   4   0   0      22457.35      20740.04       201.11 o                         
   5   0   0        559.70        595.98        21.36 o                         
   6   0   0     100857.69     101221.81      1301.46 o                         
   7   0   0       1599.16       1548.56        33.60 o                         
   8   0   0        273.09        304.79        19.04 o                         
   9   0   0        287.23        308.77        27.51 o                         
  10   0   0        340.94        350.84        30.37 o                         
  11   0   0          8.49         -3.08        10.68 o                         
  12   0   0       2558.82       2640.57        56.79 o                         
  13   0   0        460.57        473.69        26.70 o                         
  14   0   0         41.56         61.67        16.02 o                         
  15   0   0        154.85        158.70        21.36 o                         
  16   0   0       7782.50       7636.15       119.19 o                         
  17   0   0        384.32        414.46        32.04 o                         
  18   0   0        884.90        989.05        80.84 o                         
  19   0   0        348.56        380.19        33.56 o                         
  20   0   0       3396.22       3452.67        83.55 o                         
  21   0   0         35.84         89.42        26.70 o                         
  22   0   0       2767.13       2828.03        81.78 o                         
  23   0   0        132.36        162.12        32.04 o                         
  24   0   0        936.98        871.47        56.79 o                         
  25   0   0        190.60        196.51        35.32 o                         
  26   0   0        545.12        540.42        47.47 o                         
  27   0   0        151.34        199.82        37.93 o                         
  28   0   0         10.72          7.79        45.44 o                         
   1   1   0        148.65        150.05         3.90 o                         
   2   1   0       3599.41       3529.22        23.59 o                         
   3   1   0        749.13        696.18         9.12 o                         
   4   1   0       4518.52       4347.17        31.19 o                         
   5   1   0         12.59          8.22         5.13 o                         
   6   1   0     109405.95     108017.59       723.65 o                         
   7   1   0         12.80         17.34         5.85 o                         
   8   1   0       7811.53       7163.55        57.52 o                         
   9   1   0       1460.23       1376.02        21.51 o                         
  10   1   0       1584.31       1594.96        23.66 o                         
  11   1   0         89.38         91.97         6.98 o                         
  12   1   0       2595.21       2406.38        31.22 o                         
  13   1   0         13.29         16.49         6.02 o                         
  14   1   0         63.75         49.33        11.33 o                         
  15   1   0        150.31        171.58        15.11 o                         
  16   1   0          1.43         15.42        11.33 o                         
  17   1   0         24.01         18.90        11.77 o                         
  18   1   0        162.93        161.44        22.69 o                         
  19   1   0        214.80        243.57        19.92 o                         
  20   1   0          8.29         15.58        14.21 o                         
  21   1   0         79.65         75.38        16.68 o                         
  22   1   0        175.68        193.05        27.58 o                         
  23   1   0        148.29        185.70        22.83 o                         
  24   1   0         17.86         10.32        17.33 o                         
  25   1   0         47.81         45.13        20.51 o                         
  26   1   0          1.06         24.10        18.96 o                         
  27   1   0          7.20         15.15        19.46 o                         
   0   2   0      40619.64      40882.32       381.15 o                         
   1   2   0       2155.44       2010.98        18.30 o                         
   2   2   0         42.87         45.01         3.44 o                         
   3   2   0       8290.45       8150.72        52.17 o                         
   4   2   0        434.82        423.47         9.61 o                         
   5   2   0        380.62        419.92        10.13 o                         
   6   2   0       3314.87       3464.57        29.63 o                         
   7   2   0        348.78        314.64         9.85 o                         
   8   2   0       1855.74       1871.36        25.09 o                         
   9   2   0         57.38         80.08         8.01 o                         
  10   2   0         75.92         61.25         9.00 o                         
  11   2   0          4.81          8.09         6.00 o                         
  12   2   0         17.32         22.52         6.02 o                         
  13   2   0        121.46        113.33         9.66 o                         
  14   2   0        456.00        456.00        28.11 o                         
  15   2   0       1377.37       1336.08        25.94 o                         
  16   2   0       1187.78       1197.90        37.23 o                         
  17   2   0        105.55        118.55        24.57 o                         
  18   2   0        154.06        154.47        21.37 o                         
  19   2   0        373.79        401.50        24.33 o                         
  20   2   0        228.93        221.90        23.44 o                         
  21   2   0         54.02         47.96        16.68 o                         
  22   2   0        297.72        294.43        24.97 o                         
  23   2   0        164.74        122.47        20.90 o                         
  24   2   0        432.37        422.94        29.25 o                         
  25   2   0          4.31         20.53        18.49 o                         
  26   2   0         18.77         -7.03        18.05 o                         
  27   2   0          2.03         21.58        22.89 o                         
   1   3   0        176.09        205.20         8.01 o                         
   2   3   0        488.39        461.61        10.83 o                         
   3   3   0         83.66         84.56         5.68 o                         
   4   3   0       5898.06       5594.07        44.79 o                         
   5   3   0          1.04         -4.81         4.81 o                         
   6   3   0       1458.11       1454.47        20.54 o                         
   7   3   0          0.75         -4.20         4.49 o                         
   8   3   0         39.73         53.19         5.58 o                         
   9   3   0       4745.75       4522.39        40.12 o                         
  10   3   0        116.02        120.55         8.30 o                         
  11   3   0        764.05        825.89        18.83 o                         
  12   3   0         18.69         24.34         7.62 o                         
  13   3   0       5025.46       4857.55        52.15 o                         
  14   3   0        263.87        291.44        20.23 o                         
  15   3   0          2.81         -2.72         8.46 o                         
  16   3   0        150.50        150.34        13.27 o                         
  17   3   0          0.31         -6.40        10.31 o                         
  18   3   0        135.93        124.77        16.68 o                         
  19   3   0        652.86        658.52        32.83 o                         
  20   3   0        575.90        617.13        30.21 o                         
  21   3   0          2.39        -13.10        13.10 o                         
  22   3   0         18.75         28.41        16.10 o                         
  23   3   0        171.22        167.76        22.66 o                         
  24   3   0        257.66        281.22        26.97 o                         
  25   3   0         82.75         76.72        19.92 o                         
  26   3   0        249.72        217.44        30.35 o                         
  27   3   0         37.95         40.83        22.56 o                         
   0   4   0          0.24         -3.08        10.68 o                         
   1   4   0        388.92        358.18        15.79 o                         
   2   4   0        273.48        267.68        10.31 o                         
   3   4   0      32145.10      31208.62       183.11 o                         
   4   4   0         80.76         66.72         5.72 o                         
   5   4   0      13060.47      12560.07        87.02 o                         
   6   4   0        491.12        512.46        12.92 o                         
   7   4   0       4069.31       3896.74        36.11 o                         
   8   4   0         59.50         76.46         7.70 o                         
   9   4   0       3402.71       3223.63        56.38 o                         
  10   4   0         19.47         17.47         6.56 o                         
  11   4   0       2462.40       2458.81        41.84 o                         
  12   4   0        620.75        597.23        15.47 o                         
  13   4   0       3631.97       3559.98        44.95 o                         
  14   4   0          8.61          0.00         8.46 o                         
  15   4   0       3074.84       3187.80        43.65 o                         
  16   4   0         63.23         51.72        10.83 o                         
  17   4   0          0.02         -2.59        10.65 o                         
  18   4   0         65.37         58.58        15.11 o                         
  19   4   0       2394.65       2601.56        51.22 o                         
  20   4   0        528.48        579.49        29.97 o                         
  21   4   0        734.86        731.60        34.32 o                         
  22   4   0          0.01        -13.16        21.96 o                         
  23   4   0        108.77        123.54        22.75 o                         
  24   4   0         17.49         15.30        17.33 o                         
  25   4   0         80.68         91.95        23.44 o                         
  26   4   0          1.77         27.88        19.30 o                         
  27   4   0        362.54        343.79        33.81 o                         
   1   5   0        744.04        638.96        15.61 o                         
   2   5   0         29.48         23.13         6.74 o                         
   3   5   0      31175.33      30329.75       196.68 o                         
   4   5   0         11.45         23.64         5.58 o                         
   5   5   0          0.00          5.55         4.94 o                         
   6   5   0        666.87        680.75        14.01 o                         
   7   5   0      26903.22      26570.73       226.12 o                         
   8   5   0          6.91         14.23         5.72 o                         
   9   5   0        924.81       1046.48        21.11 o                         
  10   5   0         43.67         34.48         9.61 o                         
  11   5   0         58.75         77.48         8.56 o                         
  12   5   0        169.48        155.22        10.13 o                         
  13   5   0       3091.57       3090.76        38.46 o                         
  14   5   0        202.86        216.80        16.42 o                         
  15   5   0        720.19        703.87        24.04 o                         
  16   5   0         80.95         85.46        13.36 o                         
  17   5   0       4054.31       4072.41        54.74 o                         
  18   5   0         69.26         74.81        23.44 o                         
  19   5   0        196.81        200.05        20.51 o                         
  20   5   0          7.29         10.76        14.61 o                         
  21   5   0          4.57         11.80        15.58 o                         
  22   5   0         63.84         35.63        16.68 o                         
  23   5   0        941.41        949.34        41.20 o                         
  24   5   0         23.59         37.12        17.71 o                         
  25   5   0        107.48        114.98        22.66 o                         
  26   5   0         63.83         55.17        22.08 o                         
   0   6   0         27.99         33.92        11.63 o                         
   1   6   0       2352.09       2890.07        31.22 o                         
   2   6   0        642.99        677.46        15.61 o                         
   3   6   0        990.90        927.84        18.83 o                         
   4   6   0         10.40          1.16         5.85 o                         
   5   6   0       7119.93       6694.74        53.89 o                         
   6   6   0        190.25        188.20         9.85 o                         
   7   6   0       2171.72       2375.22        29.15 o                         
   8   6   0         54.58         71.58         8.10 o                         
   9   6   0       7133.69       6951.54        58.69 o                         
  10   6   0          9.93         12.07         6.78 o                         
  11   6   0        414.42        376.49        17.04 o                         
  12   6   0         43.40         51.60         9.11 o                         
  13   6   0        742.76        807.17        28.20 o                         
  14   6   0        211.20        231.88        15.69 o                         
  15   6   0       2249.94       2372.72        62.31 o                         
  16   6   0        355.13        384.13        20.72 o                         
  17   6   0        173.78        183.77        22.73 o                         
  18   6   0        193.34        194.63        19.92 o                         
  19   6   0         28.42         38.41        14.61 o                         
  20   6   0         70.20         42.20        22.75 o                         
  21   6   0         24.95         13.82        19.31 o                         
  22   6   0         21.98         41.11        16.68 o                         
  23   6   0        529.68        476.73        35.91 o                         
  24   6   0          4.92        -15.58        15.58 o                         
  25   6   0        617.19        570.54        38.22 o                         
  26   6   0          9.86         36.12        26.34 o                         
   1   7   0         95.25         87.18        14.48 o                         
   2   7   0         88.42         94.36         7.17 o                         
   3   7   0       2324.42       2318.29        31.71 o                         
   4   7   0       1278.19       1265.84        23.30 o                         
   5   7   0       2461.74       2685.65        35.30 o                         
   6   7   0       2133.89       2329.67        28.13 o                         
   7   7   0       2206.65       2529.22        30.85 o                         
   8   7   0        264.68        311.51        13.34 o                         
   9   7   0         76.76         69.71         8.56 o                         
  10   7   0       1021.34       1089.26        22.54 o                         
  11   7   0        802.10        835.77        20.43 o                         
  12   7   0        101.31        131.19        11.51 o                         
  13   7   0        850.98        894.86        28.84 o                         
  14   7   0         90.19         99.67        12.29 o                         
  15   7   0         49.82         50.60        12.35 o                         
  16   7   0         20.94         22.57        11.64 o                         
  17   7   0         75.97         80.17        13.85 o                         
  18   7   0         40.04         34.59        12.65 o                         
  19   7   0         43.14         42.70        15.50 o                         
  20   7   0         88.71        106.78        17.33 o                         
  21   7   0         52.87         26.38        16.68 o                         
  22   7   0          4.83         17.18        16.10 o                         
  23   7   0        237.33        203.46        24.33 o                         
  24   7   0         12.65         -2.85        19.48 o                         
  25   7   0          0.67        -46.79        46.79 o                         
   0   8   0       5577.74       5830.39        92.47 o                         
   1   8   0       1789.02       1932.27        34.54 o                         
   2   8   0         16.71         20.35         6.63 o                         
   3   8   0        315.33        358.43        19.83 o                         
   4   8   0        327.61        387.69        15.89 o                         
   5   8   0        459.38        524.83        19.32 o                         
   6   8   0         12.33         17.11         7.09 o                         
   7   8   0        116.17        104.43        10.93 o                         
   8   8   0        892.68        913.26        23.60 o                         
   9   8   0        929.97        934.94        21.33 o                         
  10   8   0       1396.73       1430.57        26.01 o                         
  11   8   0          0.02         -0.46         7.70 o                         
  12   8   0       1443.17       1457.10        28.49 o                         
  13   8   0         87.74         99.91        11.72 o                         
  14   8   0        975.42       1008.31        33.45 o                         
  15   8   0        113.81        101.75        15.21 o                         
  16   8   0         28.58         21.74        13.46 o                         
  17   8   0          1.83        -14.98        16.71 o                         
  18   8   0        205.06        219.61        21.87 o                         
  19   8   0        104.56         97.35        20.17 o                         
  20   8   0         82.55         87.39        29.19 o                         
  21   8   0          4.24         -4.20        17.15 o                         
  22   8   0         20.06        -17.70        17.88 o                         
  23   8   0          7.81        -24.67        26.70 o                         
  24   8   0          0.73         16.19        29.92 o                         
   1   9   0        117.85        140.27        13.46 o                         
   2   9   0        577.35        571.41        24.33 o                         
   3   9   0          9.87         13.63         6.88 o                         
   4   9   0         22.04         32.68         9.66 o                         
   5   9   0         12.72         -3.26         8.46 o                         
   6   9   0       6030.29       5882.98        63.19 o                         
   7   9   0        254.50        287.76        22.29 o                         
   8   9   0       1549.57       1468.00        30.32 o                         
   9   9   0         17.72         20.73         9.93 o                         
  10   9   0       2404.26       2277.68        38.73 o                         
  11   9   0         10.84         28.74         9.97 o                         
  12   9   0       6933.73       7162.14        76.21 o                         
  13   9   0        215.09        232.48        16.87 o                         
  14   9   0       2067.95       2127.54        51.71 o                         
  15   9   0         15.01          0.38        13.85 o                         
  16   9   0         34.98         29.07        16.10 o                         
  17   9   0        158.85        148.97        19.92 o                         
  18   9   0         54.68         76.63        22.75 o                         
  19   9   0          7.01          1.82        17.07 o                         
  20   9   0          0.13        -18.74        19.45 o                         
  21   9   0          1.69         23.40        21.65 o                         
  22   9   0        184.73        206.36        38.94 o                         
  23   9   0         82.33         64.75        32.54 o                         
   0  10   0         11.78         44.57        23.59 o                         
   1  10   0         40.43         20.51        11.77 o                         
   2  10   0         66.62         60.70        15.39 o                         
   3  10   0         62.23         89.16        14.21 o                         
   4  10   0       2903.68       2745.64        47.73 o                         
   5  10   0          3.27          6.17        11.33 o                         
   6  10   0       2361.77       2445.19        39.59 o                         
   7  10   0          4.85         -3.19         9.93 o                         
   8  10   0          1.42         -0.96         9.93 o                         
   9  10   0        251.72        272.67        18.37 o                         
  10  10   0        475.22        454.69        22.60 o                         
  11  10   0        150.72        116.48        14.70 o                         
  12  10   0       3356.72       3467.58        51.84 o                         
  13  10   0          3.19          1.42        10.88 o                         
  14  10   0       4407.48       4389.68        78.45 o                         
  15  10   0          1.44        -13.79        13.79 o                         
  16  10   0         57.99         93.96        17.71 o                         
  17  10   0        137.93         96.39        19.46 o                         
  18  10   0         28.45         22.61        16.68 o                         
  19  10   0         95.07         75.06        24.86 o                         
  20  10   0        282.50        228.89        31.87 o                         
  21  10   0         60.62         43.61        31.15 o                         
  22  10   0          4.76         -9.25        26.70 o                         
   1  11   0         65.52         42.05        13.79 o                         
   2  11   0        314.36        266.12        20.61 o                         
   3  11   0         50.30         35.05        14.21 o                         
   4  11   0        127.88        103.72        17.34 o                         
   5  11   0        170.29        198.04        24.01 o                         
   6  11   0        480.81        451.82        29.65 o                         
   7  11   0        480.60        477.87        26.97 o                         
   8  11   0      19684.40      19397.20       171.53 o                         
   9  11   0       1122.04       1206.22        37.38 o                         
  10  11   0       5456.73       5419.87        74.56 o                         
  11  11   0         18.80         20.12        13.79 o                         
  12  11   0       1053.03       1096.59        35.48 o                         
  13  11   0        960.79        953.14        51.81 o                         
  14  11   0       1078.46       1080.21        38.61 o                         
  15  11   0          1.08         11.56        18.62 o                         
  16  11   0       1547.84       1573.20        63.43 o                         
  17  11   0        143.30         96.10        19.92 o                         
  18  11   0         10.78          0.88        19.61 o                         
  19  11   0          0.49        -13.37        20.26 o                         
  20  11   0          0.98        -23.13        23.67 o                         
  21  11   0          0.12          9.83        29.92 o                         
   0  12   0          7.48          6.17        21.36 o                         
   1  12   0        484.11        499.48        27.53 o                         
   2  12   0        994.51       1011.09        35.73 o                         
   3  12   0         31.01         40.82        14.61 o                         
   4  12   0       1854.37       1876.59        45.16 o                         
   5  12   0        140.82        164.81        19.92 o                         
   6  12   0        105.50        103.44        20.43 o                         
   7  12   0         43.50         40.80        17.11 o                         
   8  12   0          0.53         10.41        15.69 o                         
   9  12   0        209.87        207.95        21.58 o                         
  10  12   0        969.26        890.06        35.08 o                         
  11  12   0          0.00         -9.34        12.55 o                         
  12  12   0          3.61         -5.61        14.15 o                         
  13  12   0          6.76         12.00        16.45 o                         
  14  12   0       2718.05       2769.19        65.68 o                         
  15  12   0         36.20         43.74        20.79 o                         
  16  12   0        139.61        151.56        29.80 o                         
  17  12   0        129.25        122.94        29.80 o                         
  18  12   0         58.46         49.33        32.04 o                         
  19  12   0         41.59         55.96        33.56 o                         
   1  13   0          6.70          2.31        13.46 o                         
   2  13   0         53.51         22.46        16.10 o                         
   3  13   0         28.76         23.68        18.45 o                         
   4  13   0         12.98         26.47        15.58 o                         
   5  13   0         47.06         43.59        18.22 o                         
   6  13   0         25.28          5.20        16.46 o                         
   7  13   0       1215.77       1343.27        41.75 o                         
   8  13   0        455.38        402.49        42.06 o                         
   9  13   0        106.18        126.34        20.01 o                         
  10  13   0        161.17        178.42        22.03 o                         
  11  13   0        162.36        179.03        21.58 o                         
  12  13   0         10.41         23.97        14.96 o                         
  13  13   0          1.48         14.02        18.95 o                         
  14  13   0        484.35        452.41        40.86 o                         
  15  13   0        497.48        496.32        48.06 o                         
  16  13   0        150.29        142.17        36.62 o                         
  17  13   0         39.59         97.73        35.83 o                         
   0  14   0          3.42         -2.06        28.89 o                         
   1  14   0        323.55        316.00        27.22 o                         
   2  14   0         76.51         90.50        18.12 o                         
   3  14   0          7.42         28.44        16.68 o                         
   4  14   0         11.47         29.23        18.05 o                         
   5  14   0         14.21         27.75        16.68 o                         
   6  14   0          0.04         -8.82        15.50 o                         
   7  14   0        188.32        259.40        25.18 o                         
   8  14   0         52.42         34.08        17.71 o                         
   9  14   0        101.01        152.97        22.03 o                         
  10  14   0         69.90         65.22        18.84 o                         
  11  14   0        183.05        129.88        21.87 o                         
  12  14   0         82.91         46.94        22.89 o                         
  13  14   0        115.21        130.24        31.01 o                         
  14  14   0         12.16         33.92        32.04 o                         
  15  14   0         26.21         43.17        32.04 o                         
   1  15   0        136.01        119.11        21.16 o                         
   2  15   0          0.68        -16.68        16.68 o                         
   3  15   0        749.37        843.72        39.15 o                         
   4  15   0          9.17         11.94        17.02 o                         
   5  15   0          0.02         -7.38        21.65 o                         
   6  15   0          0.00         -8.22        16.32 o                         
   7  15   0        394.09        383.49        29.70 o                         
   8  15   0          0.29         27.88        18.96 o                         
   9  15   0         69.53         79.04        20.51 o                         
  10  15   0         15.18         22.13        22.08 o                         
  11  15   0         82.91         56.46        29.50 o                         
  12  15   0         19.60         13.05        31.15 o                         
   0  16   0          0.06         25.25        32.11 o                         
   1  16   0       1102.19       1342.63        58.60 o                         
   2  16   0        102.60        120.32        24.83 o                         
   3  16   0       1018.99       1248.03        51.59 o                         
   4  16   0        100.50         92.96        25.44 o                         
   5  16   0        233.13        257.92        27.35 o                         
   6  16   0         40.43         35.78        19.46 o                         
   7  16   0        144.01        139.25        26.25 o                         
   8  16   0          7.04        -30.46        30.46 o                         
 -27   1   1         97.88         87.01        24.32 o                         
 -26   1   1         77.15         28.87        20.51 o                         
 -25   1   1          4.39         21.94        19.38 o                         
 -24   1   1        190.45        113.60        20.51 o                         
 -23   1   1         25.08         30.95        17.33 o                         
 -22   1   1         19.73         33.37        16.10 o                         
 -21   1   1        212.61        224.75        21.87 o                         
 -20   1   1        593.19        625.57        30.21 o                         
 -19   1   1        127.40        138.06        17.33 o                         
 -18   1   1          0.06         -0.80        11.77 o                         
 -17   1   1         59.14         62.99        13.10 o                         
 -16   1   1        136.54        147.51        15.11 o                         
 -15   1   1         67.07         55.50        11.33 o                         
 -14   1   1       2161.18       2173.62        31.53 o                         
 -13   1   1        170.33        177.32        13.58 o                         
 -12   1   1          0.61         10.51         7.48 o                         
 -11   1   1       2223.79       2109.11        28.59 o                         
 -10   1   1         60.18         86.76         8.46 o                         
  -9   1   1      11002.03      10789.83        80.91 o                         
  -8   1   1          0.40          2.31         5.85 o                         
  -7   1   1         10.23          6.73         5.05 o                         
  -6   1   1      68947.45      68186.80       517.92 o                         
  -5   1   1        280.33        260.25         8.56 o                         
  -4   1   1       3061.31       3087.04        26.82 o                         
  -3   1   1         58.92         35.10         4.99 o                         
  -2   1   1         64.54         75.37         5.94 o                         
  -1   1   1         12.10         17.34         3.27 o                         
   0   1   1      10663.75      10650.27        73.88 o                         
   1   1   1        377.07        380.35         6.99 o                         
   2   1   1        230.36        196.87         5.58 o                         
   3   1   1      11606.23      11557.21        75.87 o                         
   4   1   1       1416.39       1256.98        15.13 o                         
   5   1   1       1459.93       1345.30        15.85 o                         
   6   1   1       4406.73       4251.68        32.85 o                         
   7   1   1        291.28        281.90         8.75 o                         
   8   1   1       7037.96       7037.04        56.55 o                         
   9   1   1        641.37        609.56        15.13 o                         
  10   1   1         22.23         39.59         6.02 o                         
  11   1   1        518.16        502.73        15.39 o                         
  12   1   1          7.88          5.78         5.85 o                         
  13   1   1       1215.15       1223.05        22.40 o                         
  14   1   1        266.14        312.43        13.07 o                         
  15   1   1        352.72        349.00        18.88 o                         
  16   1   1        211.80        201.15        15.58 o                         
  17   1   1        126.90        137.98        20.11 o                         
  18   1   1        149.55        174.54        17.33 o                         
  19   1   1        308.58        346.69        23.73 o                         
  20   1   1        142.63        176.58        26.20 o                         
  21   1   1        184.14        195.93        28.52 o                         
  22   1   1          3.43         15.17        15.03 o                         
  23   1   1         60.39         51.75        18.12 o                         
  24   1   1        931.73        922.99        41.20 o                         
  25   1   1          3.79         13.69        18.05 o                         
  26   1   1          4.07          2.49        17.33 o                         
  27   1   1          0.18         -9.25        20.68 o                         
 -27   2   1          0.91        -14.12        21.46 o                         
 -26   2   1        520.71        520.12        33.77 o                         
 -25   2   1          0.16         -7.47        17.33 o                         
 -24   2   1         19.15        -16.56        16.56 o                         
 -23   2   1        486.45        545.27        31.93 o                         
 -22   2   1        205.64        209.15        21.58 o                         
 -21   2   1         50.62         25.32        14.21 o                         
 -20   2   1        392.54        405.72        29.65 o                         
 -19   2   1        748.02        767.64        31.93 o                         
 -18   2   1        798.63        813.81        47.57 o                         
 -17   2   1         31.76         44.49        12.82 o                         
 -16   2   1        320.79        330.31        20.51 o                         
 -15   2   1        226.79        237.61        14.30 o                         
 -14   2   1         45.28         31.22         9.00 o                         
 -13   2   1        117.22        121.66        10.54 o                         
 -12   2   1       1796.48       1866.59        28.09 o                         
 -11   2   1        286.48        291.73        14.36 o                         
 -10   2   1         42.85         39.31         7.29 o                         
  -9   2   1        493.56        506.98        11.31 o                         
  -8   2   1        542.56        574.74        11.31 o                         
  -7   2   1       2919.54       2852.77        26.99 o                         
  -6   2   1      10685.65      10617.16        79.01 o                         
  -5   2   1        107.64        116.10         6.54 o                         
  -4   2   1       4761.82       4484.11        36.84 o                         
  -3   2   1      16299.84      15436.87        93.16 o                         
  -2   2   1        981.29        935.87        11.51 o                         
  -1   2   1          5.90          5.78         3.27 o                         
   0   2   1      17149.85      17111.06       100.12 o                         
   1   2   1        457.79        445.05        10.19 o                         
   2   2   1       1496.19       1557.04        15.73 o                         
   3   2   1        130.01        144.87         8.88 o                         
   4   2   1       1864.26       1715.48        19.24 o                         
   5   2   1       1912.81       1974.56        21.41 o                         
   6   2   1         21.21         10.93         4.49 o                         
   7   2   1         98.04        106.88         6.24 o                         
   8   2   1        122.48        116.48         6.45 o                         
   9   2   1       1638.34       1545.65        24.04 o                         
  10   2   1       1843.71       1860.28        27.10 o                         
  11   2   1       1848.35       1832.29        27.10 o                         
  12   2   1       1593.41       1631.13        27.10 o                         
  13   2   1       2088.82       2034.35        31.95 o                         
  14   2   1       2644.11       2783.10        38.21 o                         
  15   2   1         56.10         17.41         8.46 o                         
  16   2   1          0.69          6.61         9.52 o                         
  17   2   1       1094.53       1174.07        32.58 o                         
  18   2   1        234.21        280.22        22.75 o                         
  19   2   1          6.26          9.25        12.33 o                         
  20   2   1       1810.64       1981.10        46.91 o                         
  21   2   1          1.27          2.43        14.21 o                         
  22   2   1         39.17          9.25        18.62 o                         
  23   2   1        158.83        121.46        21.16 o                         
  24   2   1         16.96         43.84        18.95 o                         
  25   2   1         75.79         66.23        27.11 o                         
  26   2   1         17.45         11.89        19.04 o                         
  27   2   1         17.61          4.69        18.96 o                         
 -27   3   1         53.08         34.34        30.79 o                         
 -26   3   1         29.25         31.47        20.68 o                         
 -25   3   1        427.34        425.32        33.76 o                         
 -24   3   1          3.92        -12.33        19.53 o                         
 -23   3   1         78.60         61.58        19.38 o                         
 -22   3   1        128.43        149.80        21.11 o                         
 -21   3   1          3.29         -1.46        14.21 o                         
 -20   3   1          7.54         -3.24        13.46 o                         
 -19   3   1       1261.95       1263.57        48.40 o                         
 -18   3   1        216.58        227.55        18.88 o                         
 -17   3   1        396.97        399.50        23.18 o                         
 -16   3   1        994.35        989.41        25.15 o                         
 -15   3   1        111.84        102.43        10.22 o                         
 -14   3   1        633.33        660.80        20.33 o                         
 -13   3   1         19.97         36.64        10.27 o                         
 -12   3   1       1500.17       1314.46        25.55 o                         
 -11   3   1        464.41        484.92        12.44 o                         
 -10   3   1          1.04          0.93         4.94 o                         
  -9   3   1       3179.74       3118.40        41.85 o                         
  -8   3   1        182.22        168.64         9.12 o                         
  -7   3   1       5787.56       5289.06        44.34 o                         
  -6   3   1          0.18         -4.81         4.81 o                         
  -5   3   1       3030.61       2852.71        27.26 o                         
  -4   3   1        365.17        375.89        10.73 o                         
  -3   3   1       2407.61       2288.16        22.39 o                         
  -2   3   1          5.05          8.41         4.49 o                         
  -1   3   1         56.13         49.63         4.94 o                         
   0   3   1         86.85        104.50         5.42 o                         
   1   3   1      15345.02      15180.87        92.61 o                         
   2   3   1          6.15         12.03         4.80 o                         
   3   3   1       2527.96       2526.60        24.86 o                         
   4   3   1        420.45        385.00        10.40 o                         
   5   3   1        194.22        239.33         8.56 o                         
   6   3   1       5587.12       5227.23        41.66 o                         
   7   3   1         42.29         33.92         5.58 o                         
   8   3   1       1551.26       1617.36        21.07 o                         
   9   3   1        128.29        117.27         8.10 o                         
  10   3   1       2543.74       2536.16        34.09 o                         
  11   3   1         60.67         89.42         6.45 o                         
  12   3   1        166.75        134.77         9.93 o                         
  13   3   1       4655.12       4683.11        51.19 o                         
  14   3   1        493.41        491.24        18.37 o                         
  15   3   1         17.24         19.51         9.00 o                         
  16   3   1       1421.80       1459.57        29.19 o                         
  17   3   1       1040.23       1106.24        33.91 o                         
  18   3   1         79.49         51.61        14.21 o                         
  19   3   1        544.86        621.92        28.78 o                         
  20   3   1        245.41        226.45        22.06 o                         
  21   3   1        353.96        378.62        37.23 o                         
  22   3   1         51.55         65.98        17.33 o                         
  23   3   1         86.69         72.86        18.49 o                         
  24   3   1         62.77         65.13        21.32 o                         
  25   3   1          1.02         -0.66        15.77 o                         
  26   3   1        379.10        376.72        32.09 o                         
  27   3   1          1.54         -4.95        18.96 o                         
 -27   4   1         91.34         74.42        24.40 o                         
 -26   4   1         96.14         77.19        23.80 o                         
 -25   4   1        811.25        798.59        41.14 o                         
 -24   4   1        170.07        158.58        22.34 o                         
 -23   4   1        875.55        879.02        41.37 o                         
 -22   4   1        136.66        148.65        21.35 o                         
 -21   4   1          2.91        -14.21        14.21 o                         
 -20   4   1        323.16        316.65        23.93 o                         
 -19   4   1        659.86        619.94        30.31 o                         
 -18   4   1        763.89        791.08        30.50 o                         
 -17   4   1         40.36         34.90        12.26 o                         
 -16   4   1        146.26        139.67        13.59 o                         
 -15   4   1        672.51        747.41        44.34 o                         
 -14   4   1        197.23        208.73        13.93 o                         
 -13   4   1        474.83        472.28        13.11 o                         
 -12   4   1         84.14         95.35         6.68 o                         
 -11   4   1          0.34         -3.08         6.99 o                         
 -10   4   1        667.07        654.20        15.54 o                         
  -9   4   1       2418.31       2302.84        28.06 o                         
  -8   4   1        918.49        916.67        17.44 o                         
  -7   4   1        168.77        162.29        10.45 o                         
  -6   4   1       1693.99       1650.39        21.92 o                         
  -5   4   1       2177.68       2140.47        23.76 o                         
  -4   4   1        217.92        217.07         9.12 o                         
  -3   4   1          3.05         -4.94         4.94 o                         
  -2   4   1         23.63         30.06         4.94 o                         
  -1   4   1       4770.03       4688.53        37.82 o                         
   0   4   1       3798.38       3747.03        38.32 o                         
   1   4   1          5.35          3.47         5.85 o                         
   2   4   1       1300.98       1281.69        21.16 o                         
   3   4   1        310.22        310.61        12.10 o                         
   4   4   1       1125.61       1107.43        17.92 o                         
   5   4   1        264.86        293.95        10.29 o                         
   6   4   1         19.77         22.20         4.94 o                         
   7   4   1       1459.84       1361.75        19.85 o                         
   8   4   1        664.90        659.00        16.61 o                         
   9   4   1       2828.76       3056.84        32.50 o                         
  10   4   1        251.45        256.61        10.28 o                         
  11   4   1        101.51         65.17         9.14 o                         
  12   4   1       1342.14       1332.71        26.59 o                         
  13   4   1        979.15       1109.70        26.19 o                         
  14   4   1        315.72        323.91        17.17 o                         
  15   4   1          0.03         12.33         9.71 o                         
  16   4   1        636.63        633.13        23.11 o                         
  17   4   1       1021.48       1094.74        32.28 o                         
  18   4   1         60.70         79.69        15.17 o                         
  19   4   1       2695.06       2814.06        53.31 o                         
  20   4   1        435.25        464.33        28.13 o                         
  21   4   1        191.12        195.49        20.51 o                         
  22   4   1         83.33         97.32        18.96 o                         
  23   4   1         20.55         38.37        19.51 o                         
  24   4   1         41.78         42.32        18.49 o                         
  25   4   1         38.79         19.25        18.12 o                         
  26   4   1         18.46          7.25        18.12 o                         
  27   4   1          0.04        -22.42        22.42 o                         
 -26   5   1         80.12         92.24        24.40 o                         
 -25   5   1        216.05        244.52        26.16 o                         
 -24   5   1        206.49        229.47        24.11 o                         
 -23   5   1         22.51         -5.29        16.10 o                         
 -22   5   1        391.03        397.03        27.53 o                         
 -21   5   1        251.42        262.87        23.73 o                         
 -20   5   1         18.02         18.50        15.11 o                         
 -19   5   1          3.09        -11.77        11.77 o                         
 -18   5   1        262.19        278.48        21.16 o                         
 -17   5   1          2.25        -11.29        11.29 o                         
 -16   5   1        284.62        290.02        17.94 o                         
 -15   5   1       4269.89       4179.58        81.54 o                         
 -14   5   1          8.01          6.82         8.10 o                         
 -13   5   1        305.02        246.60        11.75 o                         
 -12   5   1         21.99         30.69         6.45 o                         
 -11   5   1       1106.64       1263.32        22.86 o                         
 -10   5   1         23.67         26.49         7.05 o                         
  -9   5   1       1180.75       1146.00        20.43 o                         
  -8   5   1          0.05         -1.03         5.58 o                         
  -7   5   1        920.36        854.11        17.07 o                         
  -6   5   1        229.82        242.42         9.85 o                         
  -5   5   1        489.31        563.45        14.01 o                         
  -4   5   1          3.31          6.48         5.07 o                         
  -3   5   1       3169.05       3074.90        29.49 o                         
  -2   5   1          0.22         -2.78         4.94 o                         
  -1   5   1        481.31        554.00        11.13 o                         
   0   5   1          3.96          1.16         5.85 o                         
   1   5   1      10961.54      10901.34        89.32 o                         
   2   5   1         88.16        106.31         8.01 o                         
   3   5   1       9404.90       9659.91        74.22 o                         
   4   5   1         22.29         26.56         6.12 o                         
   5   5   1       2113.46       2642.38        28.36 o                         
   6   5   1          6.91         12.81         8.40 o                         
   7   5   1         33.37          0.00         5.68 o                         
   8   5   1         49.49         50.88         7.35 o                         
   9   5   1      11080.75      11193.58       106.89 o                         
  10   5   1        619.93        638.09        17.07 o                         
  11   5   1         69.29         78.22         8.75 o                         
  12   5   1        337.04        350.16        15.42 o                         
  13   5   1        178.39        204.65        14.42 o                         
  14   5   1          0.01         -6.17         8.01 o                         
  15   5   1        288.78        273.06        21.32 o                         
  16   5   1        751.43        830.45        26.21 o                         
  17   5   1        744.55        749.21        28.06 o                         
  18   5   1        190.79        230.45        20.51 o                         
  19   5   1        314.84        360.68        24.74 o                         
  20   5   1         50.57         50.12        15.50 o                         
  21   5   1         90.58         95.42        23.01 o                         
  22   5   1        122.71        118.85        20.68 o                         
  23   5   1        156.22        141.06        24.82 o                         
  24   5   1          2.74        -15.50        15.50 o                         
  25   5   1          9.23        -12.43        20.17 o                         
  26   5   1         32.71         21.32        33.38 o                         
 -26   6   1         36.41          5.74        21.35 o                         
 -25   6   1         89.88        101.30        22.83 o                         
 -24   6   1          0.05         -0.97        17.71 o                         
 -23   6   1         48.42         15.07        16.68 o                         
 -22   6   1         41.24         52.34        21.84 o                         
 -21   6   1        695.54        676.09        34.32 o                         
 -20   6   1          0.89         -5.84        14.21 o                         
 -19   6   1        256.65        280.67        22.83 o                         
 -18   6   1         12.61          6.61        12.82 o                         
 -17   6   1        139.41        149.52        15.69 o                         
 -16   6   1        673.99        681.49        27.69 o                         
 -15   6   1         25.46         14.73        10.83 o                         
 -14   6   1        619.43        649.12        20.81 o                         
 -13   6   1       1546.89       1592.95        28.15 o                         
 -12   6   1       1504.67       1500.89        26.26 o                         
 -11   6   1       1167.70       1290.19        24.15 o                         
 -10   6   1          0.70         -4.98         5.72 o                         
  -9   6   1       1804.62       1701.36        33.71 o                         
  -8   6   1        203.60        195.25        11.27 o                         
  -7   6   1        113.52        140.77         9.35 o                         
  -6   6   1        221.29        233.40        10.44 o                         
  -5   6   1       2629.61       2905.23        30.96 o                         
  -4   6   1          1.78          2.78         5.42 o                         
  -3   6   1        653.05        743.29        14.60 o                         
  -2   6   1        696.58        787.72        13.98 o                         
  -1   6   1       7656.97       8563.44        62.20 o                         
   0   6   1          3.18          1.54         7.55 o                         
   1   6   1         20.62          5.78         5.85 o                         
   2   6   1        445.46        430.27        14.70 o                         
   3   6   1       2856.15       2569.19        31.71 o                         
   4   6   1         71.40        117.54         9.66 o                         
   5   6   1       2120.65       2369.99        27.72 o                         
   6   6   1       1947.28       1931.42        25.45 o                         
   7   6   1        489.73        478.27        14.86 o                         
   8   6   1       1013.84        961.23        19.01 o                         
   9   6   1        132.73        130.66         9.61 o                         
  10   6   1        745.46        754.05        17.93 o                         
  11   6   1        471.78        524.84        17.44 o                         
  12   6   1          5.42          1.54         7.14 o                         
  13   6   1       3246.98       3442.20        41.28 o                         
  14   6   1         33.86         17.54         9.93 o                         
  15   6   1       1890.30       1978.75        37.23 o                         
  16   6   1          6.65         -0.62         9.75 o                         
  17   6   1        103.37        117.49        14.70 o                         
  18   6   1         11.57         -1.26        12.26 o                         
  19   6   1         79.12         79.82        15.03 o                         
  20   6   1        166.15        194.36        20.68 o                         
  21   6   1        135.55        148.16        19.92 o                         
  22   6   1        149.54        109.27        20.68 o                         
  23   6   1          0.96         10.96        16.68 o                         
  24   6   1        132.77        134.83        26.25 o                         
  25   6   1        104.00         78.63        27.75 o                         
  26   6   1        275.10        259.00        74.00 o                         
 -25   7   1         46.27         62.23        25.12 o                         
 -24   7   1        102.75        108.71        30.30 o                         
 -23   7   1         50.55         62.59        19.26 o                         
 -22   7   1          0.56          8.91        16.68 o                         
 -21   7   1        443.94        420.50        29.01 o                         
 -20   7   1         28.53         22.61        16.68 o                         
 -19   7   1        210.60        229.09        23.81 o                         
 -18   7   1         26.85         20.11        12.65 o                         
 -17   7   1        275.20        259.31        19.24 o                         
 -16   7   1        109.37        116.01        14.76 o                         
 -15   7   1        181.15        181.42        16.23 o                         
 -14   7   1        180.36        165.71        15.21 o                         
 -13   7   1        679.82        703.69        20.69 o                         
 -12   7   1        364.61        392.30        16.33 o                         
 -11   7   1        317.90        356.44        15.57 o                         
 -10   7   1       1444.83       1499.81        26.19 o                         
  -9   7   1       3546.15       3568.60        54.81 o                         
  -8   7   1        288.54        329.02        17.04 o                         
  -7   7   1        896.61        907.39        19.39 o                         
  -6   7   1       1238.03       1253.63        21.76 o                         
  -5   7   1        108.02        164.23         9.59 o                         
  -4   7   1        185.10        207.46        12.65 o                         
  -3   7   1        282.42        315.78        13.93 o                         
  -2   7   1          3.71          7.93         6.17 o                         
  -1   7   1        922.81        990.49        23.18 o                         
   0   7   1        558.63        552.57        17.66 o                         
   1   7   1       3147.96       3138.62        36.98 o                         
   2   7   1        628.91        742.62        18.83 o                         
   3   7   1       6640.85       7080.94        63.59 o                         
   4   7   1       2691.56       3040.63        37.86 o                         
   5   7   1        255.57        316.55        14.30 o                         
   6   7   1       1970.53       2038.43        27.04 o                         
   7   7   1        489.78        507.43        15.07 o                         
   8   7   1       2194.71       2240.09        30.17 o                         
   9   7   1       2173.53       2221.06        31.71 o                         
  10   7   1        250.03        299.50        13.84 o                         
  11   7   1        507.99        546.72        20.54 o                         
  12   7   1          2.45          5.09         7.70 o                         
  13   7   1         22.35         27.75         8.75 o                         
  14   7   1        146.39        157.57        14.30 o                         
  15   7   1        199.36        212.67        16.87 o                         
  16   7   1          7.43        -10.22        10.22 o                         
  17   7   1          0.89         -2.96        11.64 o                         
  18   7   1          4.84         -5.00        11.85 o                         
  19   7   1          7.48         -3.62        14.61 o                         
  20   7   1        110.80        120.38        18.96 o                         
  21   7   1          1.44         11.65        16.68 o                         
  22   7   1        710.52        679.57        40.43 o                         
  23   7   1        117.44         73.29        23.80 o                         
  24   7   1        570.51        621.49        46.25 o                         
  25   7   1          0.03         17.96        28.18 o                         
 -24   8   1        179.43        210.77        40.05 o                         
 -23   8   1         31.89         48.89        26.34 o                         
 -22   8   1        117.30        112.82        27.16 o                         
 -21   8   1         21.00          5.25        21.80 o                         
 -20   8   1          8.57         25.34        17.88 o                         
 -19   8   1         24.52         12.84        20.71 o                         
 -18   8   1       1262.15       1404.66        48.95 o                         
 -17   8   1        374.67        402.75        26.16 o                         
 -16   8   1        585.13        629.06        27.20 o                         
 -15   8   1        166.09        179.66        19.11 o                         
 -14   8   1         37.27         37.00        12.65 o                         
 -13   8   1        174.46        197.98        14.77 o                         
 -12   8   1       2516.62       2426.34        35.75 o                         
 -11   8   1        697.87        730.72        20.81 o                         
 -10   8   1          1.95          9.74         8.10 o                         
  -9   8   1          6.12         16.55         8.10 o                         
  -8   8   1        781.39        778.00        19.39 o                         
  -7   8   1        169.70        193.32        17.57 o                         
  -6   8   1        534.06        523.61        15.47 o                         
  -5   8   1          7.94         22.39         9.94 o                         
  -4   8   1       3358.39       3562.78        42.65 o                         
  -3   8   1       1816.54       1883.65        29.32 o                         
  -2   8   1       1655.04       1853.45        29.00 o                         
  -1   8   1          9.80         -1.85         9.24 o                         
   0   8   1        125.07        121.98        12.82 o                         
   1   8   1         11.39         18.06         6.41 o                         
   2   8   1        355.68        440.86        15.65 o                         
   3   8   1         37.31         23.55         7.80 o                         
   4   8   1       1275.90       1197.17        24.43 o                         
   5   8   1        634.57        709.29        25.18 o                         
   6   8   1       2459.03       2493.48        35.89 o                         
   7   8   1        540.14        602.52        17.75 o                         
   8   8   1        221.42        178.77        10.60 o                         
   9   8   1        782.46        765.04        20.67 o                         
  10   8   1        268.37        252.40        16.17 o                         
  11   8   1        878.56        853.30        22.69 o                         
  12   8   1        393.30        415.11        18.18 o                         
  13   8   1         41.92         38.19         9.85 o                         
  14   8   1        140.12        121.54        16.68 o                         
  15   8   1         11.50        -12.26        12.26 o                         
  16   8   1        254.94        224.85        20.51 o                         
  17   8   1         72.13         69.38        16.10 o                         
  18   8   1        515.20        576.40        29.74 o                         
  19   8   1         12.65          8.63        16.45 o                         
  20   8   1          0.22          8.89        25.37 o                         
  21   8   1        291.53        276.15        33.85 o                         
  22   8   1        872.64        862.73        84.73 o                         
  23   8   1       1119.09       1135.02        59.86 o                         
  24   8   1        519.01        572.34        67.31 o                         
 -23   9   1          5.57        -22.42        22.42 o                         
 -22   9   1         72.78         26.25        24.93 o                         
 -21   9   1          3.29        -23.33        23.33 o                         
 -20   9   1        939.78        929.75        46.01 o                         
 -19   9   1         30.93         38.76        19.61 o                         
 -18   9   1       4279.56       4450.73        72.05 o                         
 -17   9   1         16.10         18.40        14.61 o                         
 -16   9   1        898.59        954.51        36.20 o                         
 -15   9   1        311.37        330.48        23.18 o                         
 -14   9   1          3.38         -7.86        13.46 o                         
 -13   9   1         39.13         16.10        13.63 o                         
 -12   9   1        824.66        863.69        31.35 o                         
 -11   9   1         28.22         34.69        12.11 o                         
 -10   9   1        737.08        739.90        24.44 o                         
  -9   9   1        121.03        124.46        13.27 o                         
  -8   9   1        105.78        115.29        13.27 o                         
  -7   9   1         17.63         -2.31        10.12 o                         
  -6   9   1        201.22        230.61        18.92 o                         
  -5   9   1        208.13        213.63        13.59 o                         
  -4   9   1       1348.48       1321.41        25.94 o                         
  -3   9   1          0.17         -8.79         8.79 o                         
  -2   9   1       2599.79       2657.13        63.09 o                         
  -1   9   1          2.61          0.66         9.52 o                         
   0   9   1         14.70         12.81        10.31 o                         
   1   9   1         15.82         26.21        11.33 o                         
   2   9   1        392.21        473.76        18.23 o                         
   3   9   1       1084.80       1036.13        22.72 o                         
   4   9   1        273.46        319.65        15.41 o                         
   5   9   1        274.95        288.48        15.39 o                         
   6   9   1       4298.55       4183.36        72.15 o                         
   7   9   1        429.24        455.96        19.24 o                         
   8   9   1        319.45        322.86        17.60 o                         
   9   9   1        571.97        577.85        26.15 o                         
  10   9   1       1295.25       1393.57        31.38 o                         
  11   9   1         14.42          7.47        12.51 o                         
  12   9   1       5722.56       5675.44        65.72 o                         
  13   9   1          2.58         -9.45         9.45 o                         
  14   9   1        616.51        626.83        29.25 o                         
  15   9   1          3.65        -15.17        15.17 o                         
  16   9   1         56.00         47.19        15.03 o                         
  17   9   1          2.49         12.17        14.21 o                         
  18   9   1        443.83        497.62        34.22 o                         
  19   9   1         59.22         36.25        22.42 o                         
  20   9   1        261.62        302.66        34.10 o                         
  21   9   1          1.52         -6.94        23.13 o                         
  22   9   1        614.67        668.88        62.75 o                         
  23   9   1        395.30        296.75        56.86 o                         
 -22  10   1        321.92        287.97        42.72 o                         
 -21  10   1          5.59         -2.27        22.42 o                         
 -20  10   1        374.79        407.42        36.81 o                         
 -19  10   1        297.07        339.56        30.97 o                         
 -18  10   1        121.09        119.71        19.92 o                         
 -17  10   1          0.35        -12.17        14.61 o                         
 -16  10   1         36.92         29.07        19.99 o                         
 -15  10   1         50.97         54.82        16.68 o                         
 -14  10   1        781.33        785.86        33.43 o                         
 -13  10   1        808.35        802.14        28.40 o                         
 -12  10   1       2275.19       2348.32        42.51 o                         
 -11  10   1        249.91        240.86        22.14 o                         
 -10  10   1          1.36          1.11        11.64 o                         
  -9  10   1         85.77         91.42        14.30 o                         
  -8  10   1        521.34        579.26        30.01 o                         
  -7  10   1         23.65         32.53        10.22 o                         
  -6  10   1        865.06        839.42        29.25 o                         
  -5  10   1          3.49        -10.79        11.33 o                         
  -4  10   1       1229.64       1280.44        34.54 o                         
  -3  10   1         36.87         36.16        12.26 o                         
  -2  10   1       1144.66       1158.38        30.75 o                         
  -1  10   1          2.69        -10.45        10.45 o                         
   0  10   1       2950.37       2928.96        48.40 o                         
   1  10   1         43.42         36.12        12.82 o                         
   2  10   1       2689.41       2771.84        48.40 o                         
   3  10   1          1.72          8.14        11.20 o                         
   4  10   1       1512.02       1449.67        36.37 o                         
   5  10   1         29.93         41.63        10.88 o                         
   6  10   1       2235.28       2206.60        37.25 o                         
   7  10   1        296.45        273.06        16.83 o                         
   8  10   1       2102.80       1988.43        37.72 o                         
   9  10   1         32.38         29.47        10.54 o                         
  10  10   1        435.89        528.97        23.11 o                         
  11  10   1          0.25          8.54        10.88 o                         
  12  10   1        388.12        430.45        28.38 o                         
  13  10   1        126.51         98.58        14.30 o                         
  14  10   1        912.45        965.23        34.51 o                         
  15  10   1          3.24         -5.83        14.61 o                         
  16  10   1        275.61        282.24        25.53 o                         
  17  10   1          3.77        -13.38        20.76 o                         
  18  10   1        344.22        371.01        30.53 o                         
  19  10   1         13.40         18.68        23.98 o                         
  20  10   1          3.50        -17.99        21.36 o                         
  21  10   1          0.46          8.45        24.06 o                         
  22  10   1         58.35         38.09        28.18 o                         
 -21  11   1          2.66          8.46        27.80 o                         
 -20  11   1         43.90         63.13        28.07 o                         
 -19  11   1        420.21        383.32        34.58 o                         
 -18  11   1        424.16        462.75        33.48 o                         
 -17  11   1        543.13        593.90        33.57 o                         
 -16  11   1       1591.14       1657.09        46.02 o                         
 -15  11   1         21.82         20.90        16.68 o                         
 -14  11   1        520.31        539.84        37.73 o                         
 -13  11   1        899.57        964.05        36.42 o                         
 -12  11   1       6271.82       6554.23        84.46 o                         
 -11  11   1       1995.75       2013.84        64.12 o                         
 -10  11   1        221.96        205.09        21.16 o                         
  -9  11   1         14.94          2.31        13.46 o                         
  -8  11   1        629.31        561.66        36.16 o                         
  -7  11   1         74.09         71.77        15.58 o                         
  -6  11   1        239.99        232.83        20.92 o                         
  -5  11   1         29.91         37.00        14.21 o                         
  -4  11   1         52.19         43.17        15.11 o                         
  -3  11   1         30.68         -6.17        14.25 o                         
  -2  11   1        206.69        231.25        19.38 o                         
  -1  11   1        862.56        857.08        32.39 o                         
   0  11   1        745.82        794.55        37.37 o                         
   1  11   1        353.53        390.97        24.33 o                         
   2  11   1        519.33        440.38        27.97 o                         
   3  11   1         12.39         29.29        15.11 o                         
   4  11   1        798.86        770.22        41.74 o                         
   5  11   1       4754.91       4736.15        69.05 o                         
   6  11   1      11914.94      12816.33       126.11 o                         
   7  11   1       1635.60       1765.36        45.50 o                         
   8  11   1        600.27        604.73        27.80 o                         
   9  11   1         36.86         63.67        15.50 o                         
  10  11   1       4166.16       4057.78        64.12 o                         
  11  11   1        600.98        590.88        35.85 o                         
  12  11   1        195.61        245.18        18.64 o                         
  13  11   1        434.14        428.31        26.81 o                         
  14  11   1         12.72         30.72        16.10 o                         
  15  11   1         16.70          7.57        18.69 o                         
  16  11   1          8.57         13.17        19.03 o                         
  17  11   1         42.12         35.90        20.79 o                         
  18  11   1         58.16         69.05        22.08 o                         
  19  11   1          1.51         18.70        20.53 o                         
  20  11   1         97.19        112.00        28.89 o                         
 -19  12   1        201.14        253.75        57.93 o                         
 -18  12   1        222.03        204.44        31.87 o                         
 -17  12   1        863.67        926.21        51.59 o                         
 -16  12   1       1302.62       1364.41        53.72 o                         
 -15  12   1         21.01         31.27        19.61 o                         
 -14  12   1        740.29        784.14        43.26 o                         
 -13  12   1         65.71         23.55        18.69 o                         
 -12  12   1        155.31        144.33        19.99 o                         
 -11  12   1          0.06          3.54        14.15 o                         
 -10  12   1          3.72         18.29        15.03 o                         
  -9  12   1        107.68        113.92        24.57 o                         
  -8  12   1        624.67        633.08        30.75 o                         
  -7  12   1        526.29        543.23        29.96 o                         
  -6  12   1          0.05        -11.89        12.82 o                         
  -5  12   1        199.83        183.53        20.51 o                         
  -4  12   1        577.31        588.39        29.47 o                         
  -3  12   1          2.54        -15.27        15.27 o                         
  -2  12   1        854.82        935.24        36.37 o                         
  -1  12   1       1226.52       1203.70        37.57 o                         
   0  12   1         34.27         49.44        15.58 o                         
   1  12   1       2393.73       2299.71        49.67 o                         
   2  12   1         89.80         83.81        16.68 o                         
   3  12   1         99.51         68.86        16.68 o                         
   4  12   1          1.56          8.68        13.79 o                         
   5  12   1        290.50        285.23        23.18 o                         
   6  12   1        339.82        274.62        22.50 o                         
   7  12   1        723.78        746.42        33.24 o                         
   8  12   1        191.31        193.56        27.48 o                         
   9  12   1         38.65         37.41        14.54 o                         
  10  12   1        289.95        327.69        24.32 o                         
  11  12   1       2248.81       2203.33        58.46 o                         
  12  12   1          2.46         -6.99        15.50 o                         
  13  12   1        161.04         96.28        25.12 o                         
  14  12   1         47.09         46.25        23.13 o                         
  15  12   1        204.96        263.94        34.46 o                         
  16  12   1        106.69        120.44        33.38 o                         
  17  12   1         55.37         66.07        26.34 o                         
  18  12   1         66.46         93.96        28.47 o                         
  19  12   1          0.79         16.17        31.15 o                         
 -17  13   1         81.12         50.63        31.67 o                         
 -16  13   1         45.07         21.60        22.56 o                         
 -15  13   1        930.70        885.00        58.28 o                         
 -14  13   1         94.61         71.05        23.76 o                         
 -13  13   1          5.37        -18.94        19.61 o                         
 -12  13   1          6.85         20.22        20.68 o                         
 -11  13   1        383.96        336.46        29.13 o                         
 -10  13   1        706.64        683.42        33.96 o                         
  -9  13   1        183.32        177.76        21.14 o                         
  -8  13   1         13.21         13.54        16.10 o                         
  -7  13   1         12.23         18.07        15.50 o                         
  -6  13   1          0.91         14.41        15.50 o                         
  -5  13   1         20.27         12.44        15.58 o                         
  -4  13   1         43.95         34.66        16.01 o                         
  -3  13   1          5.31          5.84        14.21 o                         
  -2  13   1          0.28        -13.79        13.79 o                         
  -1  13   1          9.47        -11.20        20.68 o                         
   0  13   1         38.13         24.78        16.10 o                         
   1  13   1         11.07          5.55        16.55 o                         
   2  13   1          1.37        -13.79        13.79 o                         
   3  13   1        274.71        275.91        22.83 o                         
   4  13   1        388.11        421.72        27.22 o                         
   5  13   1        958.42        837.99        34.73 o                         
   6  13   1        161.24        199.44        21.00 o                         
   7  13   1          0.85          5.49        19.99 o                         
   8  13   1         73.45         73.03        22.21 o                         
   9  13   1        753.12        776.20        35.08 o                         
  10  13   1         61.87         39.19        17.71 o                         
  11  13   1        122.35         64.30        20.17 o                         
  12  13   1        364.25        287.08        28.71 o                         
  13  13   1         44.20         53.44        24.22 o                         
  14  13   1         57.95         69.58        24.06 o                         
  15  13   1         23.90        -12.20        23.27 o                         
  16  13   1          0.02         18.99        29.19 o                         
  17  13   1         13.76         27.75        32.04 o                         
 -15  14   1        327.51        409.02        47.47 o                         
 -14  14   1         47.91         25.48        24.86 o                         
 -13  14   1        160.54        169.36        30.24 o                         
 -12  14   1          2.81          1.85        17.77 o                         
 -11  14   1         39.58         37.36        22.70 o                         
 -10  14   1         11.96         45.00        18.12 o                         
  -9  14   1          2.70        -15.42        17.01 o                         
  -8  14   1         24.01         37.00        17.33 o                         
  -7  14   1        114.72         88.21        19.46 o                         
  -6  14   1          6.30         -0.10        14.15 o                         
  -5  14   1        662.99        663.07        34.32 o                         
  -4  14   1         44.26         31.93        18.49 o                         
  -3  14   1         51.90         63.29        19.52 o                         
  -2  14   1         14.79          8.04        15.77 o                         
  -1  14   1        963.09       1035.64        46.83 o                         
   0  14   1          0.19          1.04        15.03 o                         
   1  14   1        678.29        692.75        34.32 o                         
   2  14   1          2.71        -13.41        13.41 o                         
   3  14   1         64.61         65.89        18.49 o                         
   4  14   1         18.79          9.04        15.03 o                         
   5  14   1        502.51        523.40        31.06 o                         
   6  14   1         18.21         -2.94        18.11 o                         
   7  14   1         20.34          2.70        15.03 o                         
   8  14   1          9.54        -14.96        14.96 o                         
   9  14   1        355.59        349.55        49.76 o                         
  10  14   1        105.49        125.90        25.05 o                         
  11  14   1        116.52        156.75        51.75 o                         
  12  14   1          0.62         -0.40        28.04 o                         
  13  14   1          1.06          9.25        25.12 o                         
  14  14   1          7.34         -4.35        33.86 o                         
  15  14   1         13.17          1.63        28.18 o                         
 -12  15   1          1.26         -3.35        23.27 o                         
 -11  15   1          0.03        -19.08        19.17 o                         
 -10  15   1         53.07         48.89        22.08 o                         
  -9  15   1        406.58        466.31        44.78 o                         
  -8  15   1          0.06         -0.73        17.71 o                         
  -7  15   1         18.82         44.04        18.96 o                         
  -6  15   1         26.89         18.01        17.28 o                         
  -5  15   1        519.62        588.07        38.13 o                         
  -4  15   1          7.27        -17.02        17.02 o                         
  -3  15   1        160.62        138.52        24.82 o                         
  -2  15   1         10.88         10.89        17.02 o                         
  -1  15   1         36.02         49.13        18.12 o                         
   0  15   1         10.18          5.87        16.41 o                         
   1  15   1        189.58        208.74        23.44 o                         
   2  15   1          1.08         -8.15        15.77 o                         
   3  15   1        711.66        729.53        48.26 o                         
   4  15   1          9.56          9.25        17.93 o                         
   5  15   1          0.06        -15.50        15.50 o                         
   6  15   1          0.04         -8.87        18.49 o                         
   7  15   1        506.81        479.79        36.51 o                         
   8  15   1          0.39        -10.82        20.79 o                         
   9  15   1         65.33         42.98        23.42 o                         
  10  15   1          0.03        -20.79        20.79 o                         
  11  15   1        179.84        146.03        28.25 o                         
  12  15   1          3.60         -4.87        29.19 o                         
  -8  16   1        132.71         90.82        35.53 o                         
  -7  16   1        504.11        471.94        36.95 o                         
  -6  16   1        647.95        587.59        45.81 o                         
  -5  16   1        574.01        549.77        43.88 o                         
  -4  16   1        234.60        346.91        41.16 o                         
  -3  16   1          1.01         18.88        18.12 o                         
  -2  16   1        168.37        125.25        23.17 o                         
  -1  16   1        499.36        501.21        33.77 o                         
   0  16   1        431.80        465.74        32.39 o                         
   1  16   1        342.09        323.21        27.80 o                         
   2  16   1         71.61         87.18        22.36 o                         
   3  16   1        723.01        739.44        39.52 o                         
   4  16   1         51.10          9.41        24.96 o                         
   5  16   1        176.07        195.63        27.97 o                         
   6  16   1         45.43         57.63        23.80 o                         
   7  16   1        123.18        108.60        26.52 o                         
 -27   0   2          1.35         37.00        55.50 o                         
 -26   0   2        149.47        188.91        33.56 o                         
 -25   0   2        162.21        218.67        55.90 o                         
 -24   0   2        444.11        405.26        71.54 o                         
 -23   0   2         83.60        104.83        26.70 o                         
 -22   0   2        625.31        625.70        46.07 o                         
 -21   0   2          5.44         21.58        21.36 o                         
 -20   0   2        774.82        784.57        49.75 o                         
 -19   0   2        317.37        323.57        32.04 o                         
 -18   0   2        243.14        263.80        28.18 o                         
 -17   0   2         22.55         37.00        17.34 o                         
 -16   0   2        469.07        473.25        31.15 o                         
 -15   0   2       1342.62       1396.80        46.07 o                         
 -14   0   2        913.06        896.32        21.82 o                         
 -13   0   2       1007.67       1032.11        26.30 o                         
 -12   0   2      63720.47      63713.51       614.11 o                         
 -11   0   2        394.92        423.44        19.24 o                         
 -10   0   2       4776.35       3889.53        62.72 o                         
  -9   0   2       4221.66       4032.07        49.80 o                         
  -8   0   2        734.67        624.47        18.37 o                         
  -7   0   2        981.27        831.26        25.87 o                         
  -6   0   2    1077797.75     909401.75      8146.79 o                         
  -5   0   2       1736.17       1775.60        82.66 o                         
  -4   0   2         11.35         10.79         5.85 o                         
  -3   0   2        506.91        453.01        13.46 o                         
  -2   0   2       9572.98       8360.15        73.78 o                         
  -1   0   2         73.31         49.33         6.23 o                         
   0   0   2      20667.51      20821.33       168.77 o                         
   1   0   2         13.10         11.56         4.63 o                         
   2   0   2         24.22         -5.85         5.85 o                         
   3   0   2          1.92          2.31         4.63 o                         
   4   0   2      19284.59      18916.72       161.68 o                         
   5   0   2         15.91         15.42         5.85 o                         
   6   0   2      11208.95      11394.97       106.07 o                         
   7   0   2          2.04         -5.85         5.85 o                         
   8   0   2       5211.02       5017.58        58.03 o                         
   9   0   2        652.93        640.14        18.37 o                         
  10   0   2      39499.60      38106.29       323.13 o                         
  11   0   2        664.24        612.11        19.77 o                         
  12   0   2       1114.59       1409.44        27.38 o                         
  13   0   2         96.82         91.09         8.01 o                         
  14   0   2      12092.39      11612.69       243.14 o                         
  15   0   2        297.20        239.85        24.50 o                         
  16   0   2       6355.61       6320.94       114.59 o                         
  17   0   2        591.52        615.08        38.94 o                         
  18   0   2       3827.40       3965.39       134.50 o                         
  19   0   2        184.13        243.02        28.18 o                         
  20   0   2        924.15        956.93        55.49 o                         
  21   0   2        192.19        166.59        28.18 o                         
  22   0   2        325.26        323.75        37.38 o                         
  23   0   2         11.42          9.25        21.80 o                         
  24   0   2         46.23         44.00        25.63 o                         
  25   0   2          2.05         -2.13        24.50 o                         
  26   0   2        102.17         82.13        31.15 o                         
  27   0   2         36.50         30.51        27.80 o                         
 -27   1   2         52.38         70.92        26.34 o                         
 -26   1   2         42.48         70.11        31.72 o                         
 -25   1   2          0.56        -19.99        19.99 o                         
 -24   1   2         10.12         44.12        18.62 o                         
 -23   1   2          2.45         -3.08        16.09 o                         
 -22   1   2         11.01          9.45        14.61 o                         
 -21   1   2        163.96        148.42        19.30 o                         
 -20   1   2        101.67         75.60        15.58 o                         
 -19   1   2         47.02         65.39        15.58 o                         
 -18   1   2         67.64         52.73        13.46 o                         
 -17   1   2         11.17          4.63        11.33 o                         
 -16   1   2        476.98        469.30        27.26 o                         
 -15   1   2        504.28        478.92        17.18 o                         
 -14   1   2       1513.55       1441.26        25.94 o                         
 -13   1   2         73.20         95.63        10.22 o                         
 -12   1   2      46628.45      46505.41       277.16 o                         
 -11   1   2         93.61        108.33         6.68 o                         
 -10   1   2       1892.13       1790.12        23.18 o                         
  -9   1   2         23.98         26.33         5.72 o                         
  -8   1   2       8401.45       7837.13        62.23 o                         
  -7   1   2        147.31        177.55         8.10 o                         
  -6   1   2      18438.48      17302.34       124.38 o                         
  -5   1   2        493.72        409.93        13.39 o                         
  -4   1   2       1351.93       1356.30        17.54 o                         
  -3   1   2       2457.70       2362.82        21.97 o                         
  -2   1   2        341.89        334.25         9.66 o                         
  -1   1   2          7.99         10.41         3.28 o                         
   0   1   2      45109.58      44772.79       269.84 o                         
   1   1   2        164.91        152.91         6.99 o                         
   2   1   2       4850.91       4606.83        35.40 o                         
   3   1   2       1173.08       1117.31        13.66 o                         
   4   1   2       4606.73       4598.04        34.71 o                         
   5   1   2        772.28        772.24        12.45 o                         
   6   1   2      14404.30      13819.85        88.91 o                         
   7   1   2        585.94        608.02        14.86 o                         
   8   1   2        860.88        831.84        14.21 o                         
   9   1   2         38.40         35.46         5.24 o                         
  10   1   2          9.64         24.45         5.15 o                         
  11   1   2         91.69         70.08         6.24 o                         
  12   1   2       1594.25       1609.74        25.15 o                         
  13   1   2       1412.61       1377.02        24.43 o                         
  14   1   2        199.14        221.20        13.44 o                         
  15   1   2        126.47        151.71        17.05 o                         
  16   1   2       1658.80       1668.41        36.87 o                         
  17   1   2        439.81        470.28        24.33 o                         
  18   1   2         98.25        132.76        16.10 o                         
  19   1   2         49.48         52.07        13.79 o                         
  20   1   2         18.48         23.37        14.21 o                         
  21   1   2          2.04          6.82        14.21 o                         
  22   1   2          0.01          1.35        15.03 o                         
  23   1   2         74.43         72.17        19.03 o                         
  24   1   2        310.90        343.71        37.23 o                         
  25   1   2         25.49         20.25        18.12 o                         
  26   1   2         95.32         77.53        21.00 o                         
  27   1   2         75.66         77.59        22.03 o                         
 -27   2   2         20.07        -17.84        19.04 o                         
 -26   2   2        225.76        208.76        26.51 o                         
 -25   2   2        340.71        361.40        37.92 o                         
 -24   2   2          0.00         -3.63        16.10 o                         
 -23   2   2         97.51        100.21        18.88 o                         
 -22   2   2        533.00        511.16        29.47 o                         
 -21   2   2        343.47        395.33        26.43 o                         
 -20   2   2         83.13         68.73        15.58 o                         
 -19   2   2         17.89         18.94        13.79 o                         
 -18   2   2          3.35         -1.54        11.33 o                         
 -17   2   2        135.54        149.97        16.10 o                         
 -16   2   2         24.79         18.50         9.00 o                         
 -15   2   2       1110.91       1081.96        24.72 o                         
 -14   2   2         92.92        118.12        10.22 o                         
 -13   2   2         10.98         14.90         8.01 o                         
 -12   2   2      11192.80      11254.01        82.00 o                         
 -11   2   2          0.41          2.78         4.94 o                         
 -10   2   2        283.01        302.02        12.11 o                         
  -9   2   2       1015.48       1093.90        32.11 o                         
  -8   2   2       2907.36       2577.39        38.78 o                         
  -7   2   2       3271.50       3047.87        29.51 o                         
  -6   2   2      21212.34      20321.61       125.41 o                         
  -5   2   2        512.49        478.47        11.51 o                         
  -4   2   2        307.68        324.28         9.12 o                         
  -3   2   2       5239.59       5090.39        37.78 o                         
  -2   2   2        361.19        346.35        11.31 o                         
  -1   2   2        703.34        691.12        11.51 o                         
   0   2   2          0.66         -3.63         3.63 o                         
   1   2   2       1733.63       1646.84        16.73 o                         
   2   2   2       4557.13       4647.89        37.89 o                         
   3   2   2        454.49        409.83        11.21 o                         
   4   2   2        157.79        176.91         7.70 o                         
   5   2   2         18.96         23.13         4.94 o                         
   6   2   2        437.21        359.26        10.73 o                         
   7   2   2        473.75        406.48        11.51 o                         
   8   2   2       4206.50       4134.15        37.07 o                         
   9   2   2       1106.77       1053.49        17.67 o                         
  10   2   2       2154.39       2124.25        25.86 o                         
  11   2   2       1787.90       1837.29        23.63 o                         
  12   2   2       1274.31       1056.13        17.45 o                         
  13   2   2        280.37        289.30        17.95 o                         
  14   2   2        281.93        330.03        15.61 o                         
  15   2   2        701.65        724.38        21.36 o                         
  16   2   2        346.80        388.52        22.34 o                         
  17   2   2        330.99        362.72        21.87 o                         
  18   2   2        772.48        747.39        37.92 o                         
  19   2   2          2.32         15.86        12.82 o                         
  20   2   2          4.50        -12.26        12.26 o                         
  21   2   2         10.21         12.17        15.86 o                         
  22   2   2        318.30        260.75        27.84 o                         
  23   2   2         42.78         41.50        17.71 o                         
  24   2   2          0.02          7.79        20.68 o                         
  25   2   2         13.57          5.03        16.64 o                         
  26   2   2          0.76        -18.12        18.12 o                         
  27   2   2        116.13         86.89        26.25 o                         
 -27   3   2          0.20         13.65        20.17 o                         
 -26   3   2        146.07         97.98        22.89 o                         
 -25   3   2        231.80        263.47        27.22 o                         
 -24   3   2         34.85          6.43        18.78 o                         
 -23   3   2        142.79        102.02        19.92 o                         
 -22   3   2         10.04         13.14        14.21 o                         
 -21   3   2        307.93        299.26        24.33 o                         
 -20   3   2        148.42        126.43        18.05 o                         
 -19   3   2        513.63        524.89        27.53 o                         
 -18   3   2          1.47          4.63        15.17 o                         
 -17   3   2         68.97         57.18        12.26 o                         
 -16   3   2         43.06         29.54         9.22 o                         
 -15   3   2        181.83        193.91        13.93 o                         
 -14   3   2         91.15         91.18        10.54 o                         
 -13   3   2        949.74        903.44        19.08 o                         
 -12   3   2        850.22        900.30        17.23 o                         
 -11   3   2          4.37          5.14         5.58 o                         
 -10   3   2        744.01        667.97        17.04 o                         
  -9   3   2       1022.50        970.38        17.44 o                         
  -8   3   2       1479.42       1397.09        20.43 o                         
  -7   3   2        340.46        370.87        12.20 o                         
  -6   3   2       1509.61       1472.19        19.52 o                         
  -5   3   2        582.03        523.83        11.97 o                         
  -4   3   2        281.64        291.27         9.81 o                         
  -3   3   2       1423.74       1371.16        17.38 o                         
  -2   3   2       5147.33       4927.52        45.21 o                         
  -1   3   2         13.60         13.45         4.49 o                         
   0   3   2        752.47        737.02        12.11 o                         
   1   3   2       3283.46       3227.23        27.08 o                         
   2   3   2        128.79        155.86         7.35 o                         
   3   3   2       9209.60       8685.89        59.34 o                         
   4   3   2        428.35        391.99        10.16 o                         
   5   3   2       3203.10       3373.93        30.78 o                         
   6   3   2         66.57         64.41         6.78 o                         
   7   3   2       9361.39       9289.67        66.74 o                         
   8   3   2         15.21         20.81         6.54 o                         
   9   3   2        979.43        765.15        16.36 o                         
  10   3   2       1179.87       1181.27        18.89 o                         
  11   3   2        173.46        177.42         9.85 o                         
  12   3   2        651.34        678.42        16.03 o                         
  13   3   2       1282.36       1253.15        25.62 o                         
  14   3   2       1799.67       1819.68        31.43 o                         
  15   3   2         97.87        106.61        11.64 o                         
  16   3   2        124.74        150.80        12.92 o                         
  17   3   2        961.94       1019.47        31.65 o                         
  18   3   2        387.62        431.13        24.33 o                         
  19   3   2         24.47         28.24        14.21 o                         
  20   3   2        388.70        373.67        25.42 o                         
  21   3   2        388.57        431.01        36.54 o                         
  22   3   2          3.03          0.60        17.24 o                         
  23   3   2        298.27        244.18        23.36 o                         
  24   3   2         13.52         -0.31        20.04 o                         
  25   3   2        160.60        159.46        23.36 o                         
  26   3   2         30.51         24.54        26.50 o                         
  27   3   2        330.03        313.09        56.28 o                         
 -27   4   2        327.49        281.18        32.13 o                         
 -26   4   2        118.34        118.26        25.17 o                         
 -25   4   2        313.37        329.99        31.24 o                         
 -24   4   2          0.21        -15.50        15.50 o                         
 -23   4   2          1.97         -9.91        18.02 o                         
 -22   4   2         19.58         24.24        15.58 o                         
 -21   4   2        257.72        276.40        23.73 o                         
 -20   4   2          3.25         11.68        14.21 o                         
 -19   4   2         26.90         14.98        12.82 o                         
 -18   4   2         31.26          7.05        12.82 o                         
 -17   4   2        324.16        320.32        19.77 o                         
 -16   4   2         21.64         22.97        11.05 o                         
 -15   4   2       3345.06       3376.83        49.12 o                         
 -14   4   2          0.98          2.01        11.17 o                         
 -13   4   2       1509.49       1432.22        25.49 o                         
 -12   4   2       1186.32       1142.75        20.39 o                         
 -11   4   2       4181.99       3846.77        40.62 o                         
 -10   4   2        280.26        290.20        12.49 o                         
  -9   4   2       4128.10       4058.19        39.15 o                         
  -8   4   2          0.73          0.00         4.94 o                         
  -7   4   2       4320.37       4022.30        37.69 o                         
  -6   4   2         30.82         31.90         6.56 o                         
  -5   4   2       3182.68       3218.23        30.94 o                         
  -4   4   2        503.13        483.33        11.97 o                         
  -3   4   2      34056.59      32524.93       192.89 o                         
  -2   4   2          0.01         -4.20         4.77 o                         
  -1   4   2       6900.97       6937.88        50.79 o                         
   0   4   2         15.63         11.10         4.94 o                         
   1   4   2       3204.83       3124.03        30.71 o                         
   2   4   2         89.81        100.74         6.78 o                         
   3   4   2       3062.77       3110.66        42.39 o                         
   4   4   2        683.46        687.45        13.66 o                         
   5   4   2       4419.43       4534.78        39.15 o                         
   6   4   2       1464.86       1516.79        20.81 o                         
   7   4   2      31528.47      31794.09       193.55 o                         
   8   4   2         16.97         24.13         6.78 o                         
   9   4   2       9638.58       9579.53        72.26 o                         
  10   4   2         23.22         27.41         6.15 o                         
  11   4   2        186.48        245.92        11.72 o                         
  12   4   2        219.57        221.47        10.78 o                         
  13   4   2       8288.29       8152.01        80.51 o                         
  14   4   2       1166.43       1157.21        26.73 o                         
  15   4   2       1379.38       1428.64        30.71 o                         
  16   4   2        206.65        207.49        15.69 o                         
  17   4   2        606.97        628.70        28.13 o                         
  18   4   2         59.92         56.64        15.03 o                         
  19   4   2        654.12        632.69        28.67 o                         
  20   4   2         49.67         29.16        14.61 o                         
  21   4   2        221.70        236.87        21.41 o                         
  22   4   2         64.19         67.42        17.71 o                         
  23   4   2        137.80        135.63        20.90 o                         
  24   4   2         28.40         30.73        20.79 o                         
  25   4   2         26.47        -21.80        22.08 o                         
  26   4   2          0.51        -20.29        23.87 o                         
 -26   5   2         28.84         17.74        20.17 o                         
 -25   5   2         20.84         45.52        20.53 o                         
 -24   5   2         32.02          9.61        21.37 o                         
 -23   5   2       1265.16       1368.94        44.46 o                         
 -22   5   2          5.98         22.01        15.58 o                         
 -21   5   2          0.99        -15.11        15.11 o                         
 -20   5   2         94.72        101.05        17.02 o                         
 -19   5   2        862.51        842.60        40.11 o                         
 -18   5   2        125.82        107.70        17.33 o                         
 -17   5   2        228.40        241.54        16.87 o                         
 -16   5   2         30.82         22.06        11.66 o                         
 -15   5   2          8.53         30.83        10.54 o                         
 -14   5   2          0.04          2.94         6.45 o                         
 -13   5   2       3430.57       3408.34        40.04 o                         
 -12   5   2       1134.52       1079.57        28.48 o                         
 -11   5   2        776.69        781.43        18.80 o                         
 -10   5   2         30.65         29.95         7.35 o                         
  -9   5   2       2811.82       2703.78        32.34 o                         
  -8   5   2         75.00         83.93         9.68 o                         
  -7   5   2       2371.28       2251.59        27.95 o                         
  -6   5   2        144.80        166.24         9.81 o                         
  -5   5   2       1213.18       1277.64        20.07 o                         
  -4   5   2         96.54         86.57         7.70 o                         
  -3   5   2      35228.83      33795.96       215.60 o                         
  -2   5   2        118.19        131.96         8.10 o                         
  -1   5   2        170.36        157.51         8.56 o                         
   0   5   2          0.05         -5.42         5.42 o                         
   1   5   2      39036.01      39792.74       234.03 o                         
   2   5   2          2.86          0.00         7.43 o                         
   3   5   2       4076.79       4375.39        38.70 o                         
   4   5   2        122.63        129.21         8.10 o                         
   5   5   2       3985.60       4152.97        38.22 o                         
   6   5   2        100.69        125.31         8.10 o                         
   7   5   2       2329.42       2427.36        28.36 o                         
   8   5   2        212.46        210.85        11.10 o                         
   9   5   2       7229.07       6836.22        57.99 o                         
  10   5   2        245.09        252.02        11.51 o                         
  11   5   2       5014.82       4998.90        48.98 o                         
  12   5   2         38.41         40.56         7.83 o                         
  13   5   2        277.53        302.53        13.84 o                         
  14   5   2          5.41         -4.90         8.46 o                         
  15   5   2          0.36         -8.46         8.46 o                         
  16   5   2        116.70        120.82        12.92 o                         
  17   5   2       3243.70       3444.82        51.36 o                         
  18   5   2         44.84         39.43        16.87 o                         
  19   5   2        237.69        221.66        20.01 o                         
  20   5   2          1.99         -3.11        12.29 o                         
  21   5   2         95.89         85.32        17.71 o                         
  22   5   2        203.54        251.75        37.20 o                         
  23   5   2         52.45         32.53        21.35 o                         
  24   5   2        151.82        199.95        27.97 o                         
  25   5   2        162.73        127.80        30.35 o                         
  26   5   2          7.01         20.99        23.80 o                         
 -26   6   2         11.42          3.83        21.35 o                         
 -25   6   2         15.25         27.30        20.17 o                         
 -24   6   2         22.43          6.73        18.69 o                         
 -23   6   2          0.07          1.65        18.62 o                         
 -22   6   2         11.51         18.83        16.10 o                         
 -21   6   2        606.48        585.09        35.51 o                         
 -20   6   2         71.59         42.08        22.06 o                         
 -19   6   2        137.95        106.53        18.05 o                         
 -18   6   2         67.43         89.88        16.68 o                         
 -17   6   2         70.94         76.53        13.22 o                         
 -16   6   2          5.21         -0.33        10.22 o                         
 -15   6   2       3544.92       3545.06        55.71 o                         
 -14   6   2         51.78         57.18         9.59 o                         
 -13   6   2       1235.56       1262.05        25.92 o                         
 -12   6   2          9.04          3.24         7.70 o                         
 -11   6   2       3025.75       2833.99        35.83 o                         
 -10   6   2          4.13         12.33         7.35 o                         
  -9   6   2       2544.31       2493.59        32.81 o                         
  -8   6   2         78.63         91.46         8.75 o                         
  -7   6   2         17.71         50.19         8.30 o                         
  -6   6   2        125.88        133.47         9.55 o                         
  -5   6   2       5484.66       5970.59        54.38 o                         
  -4   6   2       1664.89       1774.16        27.10 o                         
  -3   6   2       2501.90       2495.19        31.69 o                         
  -2   6   2         16.11          3.70         5.16 o                         
  -1   6   2       1334.60       1203.56        18.89 o                         
   0   6   2        199.30        183.77         9.16 o                         
   1   6   2        244.13        365.08        13.27 o                         
   2   6   2        316.15        382.93        13.81 o                         
   3   6   2       2991.96       2980.28        33.60 o                         
   4   6   2        172.21        212.45         9.85 o                         
   5   6   2       2247.33       1990.59        25.77 o                         
   6   6   2         23.98         15.91         8.74 o                         
   7   6   2       1327.32       1469.77        23.21 o                         
   8   6   2        139.76        131.27         8.94 o                         
   9   6   2       4014.21       4147.95        43.91 o                         
  10   6   2       1838.73       1936.38        28.36 o                         
  11   6   2       1079.76       1149.62        22.69 o                         
  12   6   2        623.54        647.65        21.41 o                         
  13   6   2          2.47         -6.06         6.06 o                         
  14   6   2        107.98        120.62        14.59 o                         
  15   6   2        140.43        142.06        13.22 o                         
  16   6   2         29.74         -1.32        10.49 o                         
  17   6   2        490.79        527.35        24.72 o                         
  18   6   2         45.84         52.38        14.61 o                         
  19   6   2       1929.44       2023.70        46.37 o                         
  20   6   2         50.68         40.08        16.68 o                         
  21   6   2         15.61        -10.02        21.35 o                         
  22   6   2        134.19        163.81        33.96 o                         
  23   6   2          9.14         14.80        20.68 o                         
  24   6   2        251.37        278.38        40.79 o                         
  25   6   2        226.91        283.26        30.97 o                         
 -25   7   2          7.42         21.80        22.08 o                         
 -24   7   2          0.03        -18.69        18.69 o                         
 -23   7   2          1.16         -9.64        17.18 o                         
 -22   7   2         86.07         61.30        20.79 o                         
 -21   7   2          0.32        -13.79        13.79 o                         
 -20   7   2         78.61         57.72        18.05 o                         
 -19   7   2        699.70        656.83        44.41 o                         
 -18   7   2        123.33        129.87        17.17 o                         
 -17   7   2         98.68        109.45        15.21 o                         
 -16   7   2        397.24        446.79        22.77 o                         
 -15   7   2        210.53        190.95        16.82 o                         
 -14   7   2        203.69        210.51        14.86 o                         
 -13   7   2        919.82        940.53        24.03 o                         
 -12   7   2        498.81        524.86        19.21 o                         
 -11   7   2       2340.30       2392.23        34.15 o                         
 -10   7   2         13.34          8.33        10.49 o                         
  -9   7   2        727.76        739.27        19.52 o                         
  -8   7   2          3.00          8.41         7.05 o                         
  -7   7   2         24.71         18.50         8.10 o                         
  -6   7   2        845.50        886.33        18.34 o                         
  -5   7   2        305.93        321.25        16.61 o                         
  -4   7   2        641.88        670.01        16.14 o                         
  -3   7   2       1024.01        996.77        18.06 o                         
  -2   7   2       1022.84       1070.49        23.84 o                         
  -1   7   2        785.63        928.98        19.98 o                         
   0   7   2       4405.49       4714.87        47.22 o                         
   1   7   2       4579.25       5244.52        58.30 o                         
   2   7   2        431.06        472.59        15.13 o                         
   3   7   2       2394.73       2371.21        36.11 o                         
   4   7   2        396.75        411.41        16.23 o                         
   5   7   2       4630.97       5030.96        46.63 o                         
   6   7   2       2177.80       2245.41        28.36 o                         
   7   7   2       1670.23       1772.15        29.28 o                         
   8   7   2        661.34        667.82        17.52 o                         
   9   7   2        143.82        124.32        10.44 o                         
  10   7   2        669.72        688.51        19.01 o                         
  11   7   2        413.38        417.79        16.78 o                         
  12   7   2         21.27         11.56         7.70 o                         
  13   7   2        236.77        247.71        13.84 o                         
  14   7   2         30.12         26.68        11.21 o                         
  15   7   2        204.23        199.98        15.85 o                         
  16   7   2         20.88         24.79        11.64 o                         
  17   7   2        343.96        359.58        22.19 o                         
  18   7   2         82.75         66.93        15.03 o                         
  19   7   2        280.18        255.59        26.25 o                         
  20   7   2        191.27        214.16        24.40 o                         
  21   7   2        273.02        277.56        27.97 o                         
  22   7   2         23.73         46.69        19.61 o                         
  23   7   2        120.42        169.70        31.01 o                         
  24   7   2        100.73         39.94        25.12 o                         
  25   7   2        599.76        587.98       145.13 o                         
 -24   8   2        752.81        679.46        48.12 o                         
 -23   8   2         11.67         15.98        25.12 o                         
 -22   8   2         17.84         16.19        23.13 o                         
 -21   8   2        272.77        183.06        28.07 o                         
 -20   8   2        303.72        302.52        29.66 o                         
 -19   8   2        121.13        104.30        21.35 o                         
 -18   8   2        454.31        448.96        32.87 o                         
 -17   8   2          0.21          2.52        13.27 o                         
 -16   8   2        380.23        417.98        23.46 o                         
 -15   8   2        827.61        824.95        29.44 o                         
 -14   8   2        525.90        542.18        24.25 o                         
 -13   8   2         51.24         78.67        11.51 o                         
 -12   8   2          3.74          0.51         8.56 o                         
 -11   8   2        490.11        518.36        19.85 o                         
 -10   8   2        768.12        775.11        20.67 o                         
  -9   8   2        454.44        491.07        17.67 o                         
  -8   8   2          1.60          2.64         7.35 o                         
  -7   8   2        951.21        968.03        31.90 o                         
  -6   8   2       2684.46       2749.34        34.41 o                         
  -5   8   2        463.41        479.61        15.07 o                         
  -4   8   2        117.64        141.92         8.94 o                         
  -3   8   2         20.92         37.62         6.93 o                         
  -2   8   2        103.96         97.01         6.77 o                         
  -1   8   2          0.43         -6.21         6.21 o                         
   0   8   2         39.06         44.93         9.52 o                         
   1   8   2       1123.42       1120.36        22.77 o                         
   2   8   2        984.33        921.02        21.09 o                         
   3   8   2        163.11        186.42        14.21 o                         
   4   8   2       1215.92       1295.97        32.96 o                         
   5   8   2         66.89         70.84         9.22 o                         
   6   8   2        936.03        909.99        22.28 o                         
   7   8   2         11.38         -1.68         7.05 o                         
   8   8   2       1074.48       1014.92        23.40 o                         
   9   8   2         85.26         80.19         9.85 o                         
  10   8   2         12.66          9.25         8.10 o                         
  11   8   2         11.13          5.97         9.22 o                         
  12   8   2         13.19         21.14        10.22 o                         
  13   8   2         29.08         32.04        10.22 o                         
  14   8   2         84.29         89.51        15.61 o                         
  15   8   2         78.17         68.47        14.61 o                         
  16   8   2         35.66         16.69        14.61 o                         
  17   8   2        223.66        227.98        24.40 o                         
  18   8   2        291.56        292.50        25.05 o                         
  19   8   2       2218.82       2410.18        69.38 o                         
  20   8   2       2220.65       2367.63        71.58 o                         
  21   8   2        411.25        432.86        41.39 o                         
  22   8   2         24.04          8.85        24.06 o                         
  23   8   2          0.70        -11.56        23.13 o                         
  24   8   2          0.75         31.95        25.12 o                         
 -23   9   2         50.48         55.31        25.84 o                         
 -22   9   2         28.85         -1.38        28.44 o                         
 -21   9   2          1.86         19.76        25.12 o                         
 -20   9   2       1547.24       1666.70        60.70 o                         
 -19   9   2         28.54         25.63        24.26 o                         
 -18   9   2       3686.85       4171.05        69.38 o                         
 -17   9   2         44.01         60.70        19.17 o                         
 -16   9   2        169.73        177.74        20.51 o                         
 -15   9   2        115.09        119.66        18.88 o                         
 -14   9   2        259.33        286.59        21.87 o                         
 -13   9   2        159.95        153.34        14.70 o                         
 -12   9   2        688.01        670.11        33.75 o                         
 -11   9   2          2.00         -5.55         9.66 o                         
 -10   9   2         72.92         73.29        12.35 o                         
  -9   9   2         10.83          4.32         9.66 o                         
  -8   9   2       1676.68       1691.93        33.00 o                         
  -7   9   2         16.99          9.25         9.66 o                         
  -6   9   2          4.00         -7.62         7.62 o                         
  -5   9   2        144.28        148.59        16.76 o                         
  -4   9   2        338.78        361.09        21.60 o                         
  -3   9   2          2.84         -3.96         6.63 o                         
  -2   9   2        275.89        294.64        18.88 o                         
  -1   9   2         65.50         73.98        15.11 o                         
   0   9   2      15587.83      15032.16       136.10 o                         
   1   9   2          0.06          1.85         6.63 o                         
   2   9   2       1838.09       1792.01        30.60 o                         
   3   9   2        214.27        228.64        14.70 o                         
   4   9   2       4119.39       4024.34        48.40 o                         
   5   9   2         39.48         32.07         9.66 o                         
   6   9   2       6091.62       5923.35        63.84 o                         
   7   9   2        312.06        321.22        16.87 o                         
   8   9   2        944.86        925.06        25.47 o                         
   9   9   2        137.99        152.22        15.89 o                         
  10   9   2          3.20          2.02        10.13 o                         
  11   9   2        145.10        148.36        15.08 o                         
  12   9   2          7.82          3.96        10.22 o                         
  13   9   2          1.59         -9.22         9.22 o                         
  14   9   2        299.93        309.94        25.51 o                         
  15   9   2         26.52         12.73        17.00 o                         
  16   9   2        362.11        420.12        30.42 o                         
  17   9   2        400.08        362.35        30.42 o                         
  18   9   2        400.19        391.25        34.88 o                         
  19   9   2         64.46         84.86        29.37 o                         
  20   9   2        537.10        539.92        78.42 o                         
  21   9   2         88.98        124.88        27.75 o                         
  22   9   2       2561.89       2645.25        89.45 o                         
  23   9   2          0.00          2.94        25.12 o                         
 -22  10   2         15.25        -12.27        22.42 o                         
 -21  10   2          0.00        -19.59        21.65 o                         
 -20  10   2       1469.99       1629.33        59.86 o                         
 -19  10   2         88.64         85.68        24.00 o                         
 -18  10   2        976.94       1036.39        48.06 o                         
 -17  10   2        148.32        143.54        20.90 o                         
 -16  10   2        745.30        804.12        37.20 o                         
 -15  10   2        412.92        507.28        31.56 o                         
 -14  10   2        380.40        424.36        26.67 o                         
 -13  10   2        145.41        158.19        17.54 o                         
 -12  10   2        375.80        404.53        22.60 o                         
 -11  10   2          2.08          0.71        11.21 o                         
 -10  10   2        718.47        726.41        36.43 o                         
  -9  10   2         90.97        110.33        14.30 o                         
  -8  10   2        533.48        541.56        22.59 o                         
  -7  10   2        358.38        317.80        17.94 o                         
  -6  10   2        211.01        212.61        18.88 o                         
  -5  10   2         30.55         19.82        13.79 o                         
  -4  10   2        766.02        812.30        29.97 o                         
  -3  10   2          1.04          4.63        11.33 o                         
  -2  10   2       2651.19       2488.55        45.16 o                         
  -1  10   2        237.74        240.56        21.35 o                         
   0  10   2       3238.84       3465.51        53.31 o                         
   1  10   2         87.39         88.32        15.11 o                         
   2  10   2        942.37        855.72        29.25 o                         
   3  10   2          1.76        -10.63        10.63 o                         
   4  10   2         45.97         57.59        10.88 o                         
   5  10   2          1.80         10.90        10.22 o                         
   6  10   2       7021.74       7004.02        73.45 o                         
   7  10   2         14.77         17.18         9.97 o                         
   8  10   2       5406.52       5031.18        61.08 o                         
   9  10   2          7.50          3.91        10.88 o                         
  10  10   2        146.36        174.87        16.24 o                         
  11  10   2         73.14         70.75        12.92 o                         
  12  10   2        105.82        111.86        14.07 o                         
  13  10   2         80.62         41.16        15.03 o                         
  14  10   2        180.83        159.58        21.46 o                         
  15  10   2         74.22         57.68        17.77 o                         
  16  10   2         74.84        107.30        20.68 o                         
  17  10   2          4.66         22.28        21.49 o                         
  18  10   2        330.56        305.08        28.25 o                         
  19  10   2        122.81        108.36        26.34 o                         
  20  10   2        255.82        262.51        39.73 o                         
  21  10   2          0.03         28.55        24.06 o                         
 -20  11   2        969.15        996.76        55.21 o                         
 -19  11   2        131.86        149.52        26.25 o                         
 -18  11   2        230.44        232.08        38.01 o                         
 -17  11   2          6.32        -13.03        18.69 o                         
 -16  11   2       2291.88       2450.08        56.97 o                         
 -15  11   2        187.03        182.85        23.17 o                         
 -14  11   2       5420.23       5600.35        91.08 o                         
 -13  11   2        285.75        304.57        30.13 o                         
 -12  11   2          6.52         14.98        14.61 o                         
 -11  11   2         36.80         35.29        14.61 o                         
 -10  11   2          1.13        -13.46        13.46 o                         
  -9  11   2         92.40         74.00        17.33 o                         
  -8  11   2        136.24        146.25        23.18 o                         
  -7  11   2         28.35         38.39        13.46 o                         
  -6  11   2         17.22         35.46        15.11 o                         
  -5  11   2         18.87         -0.88        17.93 o                         
  -4  11   2       2731.76       2623.24        49.99 o                         
  -3  11   2        664.31        652.31        29.25 o                         
  -2  11   2        430.04        454.68        25.67 o                         
  -1  11   2        186.80        175.40        18.49 o                         
   0  11   2       2969.20       2976.40        53.31 o                         
   1  11   2        158.29        189.93        22.75 o                         
   2  11   2      29317.06      27988.68       236.60 o                         
   3  11   2       2333.14       2622.88        50.10 o                         
   4  11   2       4793.83       4479.22        74.25 o                         
   5  11   2        260.79        274.63        22.34 o                         
   6  11   2        669.60        742.63        31.42 o                         
   7  11   2       1501.40       1515.60        38.49 o                         
   8  11   2        693.14        652.38        28.42 o                         
   9  11   2          7.92         -4.48        13.79 o                         
  10  11   2       1786.28       1725.78        41.75 o                         
  11  11   2         87.30         81.13        16.01 o                         
  12  11   2         14.64         29.48        14.54 o                         
  13  11   2          0.39         14.07        17.07 o                         
  14  11   2        111.62        161.67        22.20 o                         
  15  11   2         27.23         38.88        17.44 o                         
  16  11   2          0.46         26.37        18.31 o                         
  17  11   2         25.07         19.62        18.18 o                         
  18  11   2         44.50         67.67        21.46 o                         
  19  11   2          0.01          1.57        23.27 o                         
  20  11   2        334.00        265.50        35.27 o                         
 -19  12   2         15.94          7.19        23.83 o                         
 -18  12   2        134.45        119.02        29.40 o                         
 -17  12   2         22.97          7.28        23.27 o                         
 -16  12   2        201.87        204.99        31.40 o                         
 -15  12   2          2.83         -7.71        28.04 o                         
 -14  12   2        136.81        198.34        26.25 o                         
 -13  12   2        128.08        128.62        22.08 o                         
 -12  12   2        104.72        128.46        18.96 o                         
 -11  12   2        132.85        133.21        18.96 o                         
 -10  12   2        297.55        270.87        23.73 o                         
  -9  12   2         14.35         -0.49        14.21 o                         
  -8  12   2          1.65         -1.43        13.79 o                         
  -7  12   2        158.30        156.26        18.88 o                         
  -6  12   2          4.65         -1.46        14.21 o                         
  -5  12   2        400.77        449.03        27.05 o                         
  -4  12   2       1810.31       1718.02        46.88 o                         
  -3  12   2         36.59         37.64        15.58 o                         
  -2  12   2       3796.32       3701.68        82.05 o                         
  -1  12   2         24.57         13.40        15.58 o                         
   0  12   2        106.69        105.81        18.05 o                         
   1  12   2          3.22         -2.78        13.46 o                         
   2  12   2        799.62        802.29        37.68 o                         
   3  12   2        582.80        512.31        32.40 o                         
   4  12   2       2365.65       2286.04        49.16 o                         
   5  12   2         64.39         82.94        16.32 o                         
   6  12   2        968.90        892.68        35.48 o                         
   7  12   2        155.35        152.25        18.12 o                         
   8  12   2       3844.42       3631.33        61.48 o                         
   9  12   2         30.27         25.93        17.07 o                         
  10  12   2         56.21         50.17        18.18 o                         
  11  12   2         90.54         97.84        20.79 o                         
  12  12   2        168.11        144.08        23.80 o                         
  13  12   2          1.99         10.88        27.57 o                         
  14  12   2         23.18         72.74        25.12 o                         
  15  12   2         63.11         71.53        27.16 o                         
  16  12   2          0.54         53.89        24.06 o                         
  17  12   2          0.40         32.58        24.06 o                         
  18  12   2         18.03         47.93        26.22 o                         
 -17  13   2        142.45        117.76        29.80 o                         
 -16  13   2         50.74         26.49        25.12 o                         
 -15  13   2          6.92         24.13        24.06 o                         
 -14  13   2        279.47        304.41        35.66 o                         
 -13  13   2        888.54       1035.89        48.09 o                         
 -12  13   2          0.72         -5.81        15.50 o                         
 -11  13   2         31.06         26.33        17.33 o                         
 -10  13   2         30.91         45.41        17.39 o                         
  -9  13   2          2.76         11.74        15.03 o                         
  -8  13   2          3.59        -13.79        13.79 o                         
  -7  13   2        165.28        174.85        20.90 o                         
  -6  13   2         20.70          5.83        14.61 o                         
  -5  13   2         13.93          3.15        17.93 o                         
  -4  13   2          3.50         17.36        15.03 o                         
  -3  13   2         86.24        129.57        18.77 o                         
  -2  13   2         37.00         55.16        16.68 o                         
  -1  13   2         72.03         47.85        15.58 o                         
   0  13   2        170.77        156.96        19.70 o                         
   1  13   2        123.58        151.24        19.92 o                         
   2  13   2        553.02        522.06        32.40 o                         
   3  13   2        699.74        632.43        32.09 o                         
   4  13   2         76.67        107.36        17.39 o                         
   5  13   2         34.84         -6.17        15.86 o                         
   6  13   2         70.32         56.51        18.49 o                         
   7  13   2          4.57        -10.14        14.15 o                         
   8  13   2        186.57        131.06        23.42 o                         
   9  13   2        709.85        606.66        36.95 o                         
  10  13   2         12.13        -18.02        18.02 o                         
  11  13   2         73.64         66.63        20.79 o                         
  12  13   2         19.90         35.79        20.17 o                         
  13  13   2          3.43         -1.63        21.65 o                         
  14  13   2          8.61        -17.79        37.23 o                         
  15  13   2        184.61        148.06        28.72 o                         
  16  13   2        146.63        180.56        34.46 o                         
  17  13   2         24.20          0.55        37.38 o                         
 -15  14   2         96.97         86.33        33.43 o                         
 -14  14   2         18.74         50.53        26.70 o                         
 -13  14   2         95.25         72.70        27.16 o                         
 -12  14   2          4.86          6.94        19.17 o                         
 -11  14   2          0.00         21.25        19.17 o                         
 -10  14   2          0.03        -17.07        17.07 o                         
  -9  14   2         18.29          3.77        16.68 o                         
  -8  14   2         45.74         46.75        18.12 o                         
  -7  14   2        229.54        191.33        23.73 o                         
  -6  14   2          0.41         15.42        16.68 o                         
  -5  14   2        157.43        104.05        20.27 o                         
  -4  14   2         60.69         67.54        18.49 o                         
  -3  14   2         15.45         43.54        16.41 o                         
  -2  14   2         47.34         11.31        24.82 o                         
  -1  14   2          0.20         13.21        16.10 o                         
   0  14   2         16.50          6.09        16.41 o                         
   1  14   2         52.88         66.12        20.17 o                         
   2  14   2         56.98         55.97        20.61 o                         
   3  14   2         16.48         30.00        18.12 o                         
   4  14   2         21.60          7.93        17.04 o                         
   5  14   2         92.47         71.24        20.01 o                         
   6  14   2         29.82         40.28        19.70 o                         
   7  14   2        798.22        752.44        42.42 o                         
   8  14   2          2.56         28.19        19.61 o                         
   9  14   2        561.68        557.87        38.22 o                         
  10  14   2          0.09         21.83        21.18 o                         
  11  14   2         71.29         74.84        22.20 o                         
  12  14   2          5.33         17.62        26.34 o                         
  13  14   2         12.65        -14.88        24.06 o                         
  14  14   2          2.68          6.31        25.12 o                         
 -11  15   2         72.87         67.01        25.05 o                         
 -10  15   2         22.43          1.16        19.17 o                         
  -9  15   2        162.21        196.45        27.22 o                         
  -8  15   2         22.66         34.52        18.96 o                         
  -7  15   2         40.35         36.48        18.96 o                         
  -6  15   2         65.05         22.10        18.56 o                         
  -5  15   2        358.16        356.76        29.25 o                         
  -4  15   2          0.28         -1.10        17.71 o                         
  -3  15   2        962.45       1166.45        46.33 o                         
  -2  15   2         11.56         -5.34        18.62 o                         
  -1  15   2         57.29         43.80        19.92 o                         
   0  15   2         11.83         23.55        18.69 o                         
   1  15   2        264.06        204.40        22.83 o                         
   2  15   2          3.41         17.53        17.71 o                         
   3  15   2        218.59        173.53        27.64 o                         
   4  15   2          2.19          1.76        19.61 o                         
   5  15   2          4.77        -10.97        20.79 o                         
   6  15   2          0.01        -15.42        19.61 o                         
   7  15   2        253.18        204.72        28.60 o                         
   8  15   2          1.67        -13.64        33.79 o                         
   9  15   2        294.96        258.71        39.75 o                         
  10  15   2          0.91         14.98        24.40 o                         
  11  15   2          5.21         16.46        20.79 o                         
  -7  16   2        815.38        855.51        61.50 o                         
  -6  16   2          0.12        -20.03        20.03 o                         
  -5  16   2       1080.23       1075.08        65.25 o                         
  -4  16   2         96.04         96.96        25.05 o                         
  -3  16   2        111.13        131.65        36.29 o                         
  -2  16   2         11.50         -2.79        18.62 o                         
  -1  16   2         93.16         85.72        25.05 o                         
   0  16   2         56.26         33.27        20.72 o                         
   1  16   2        306.35        315.31        34.00 o                         
   2  16   2          1.01        -10.89        24.21 o                         
   3  16   2          5.09        -20.52        25.58 o                         
   4  16   2         88.05         49.95        24.82 o                         
   5  16   2         15.72          6.17        22.89 o                         
   6  16   2         58.22         25.41        22.36 o                         
   7  16   2        106.23         42.20        38.29 o                         
 -27   1   3         21.38         -4.33        38.80 o                         
 -26   1   3        162.82        108.69        25.51 o                         
 -25   1   3         11.38          7.35        18.90 o                         
 -24   1   3          0.98        -12.26        15.50 o                         
 -23   1   3          0.01        -13.08        15.58 o                         
 -22   1   3         10.46        -10.79        15.11 o                         
 -21   1   3         21.57         36.10        22.75 o                         
 -20   1   3        665.95        642.26        48.26 o                         
 -19   1   3        439.85        412.39        26.31 o                         
 -18   1   3       1056.00       1008.18        35.40 o                         
 -17   1   3        992.07       1074.88        31.65 o                         
 -16   1   3        844.99        875.70        33.55 o                         
 -15   1   3       2312.79       2224.75        36.26 o                         
 -14   1   3        129.78        151.14         9.62 o                         
 -13   1   3        194.88        213.02        15.30 o                         
 -12   1   3      44367.11      43148.09       277.20 o                         
 -11   1   3         29.02         30.06         7.21 o                         
 -10   1   3       3161.11       3255.41        33.75 o                         
  -9   1   3          7.94          9.25         5.58 o                         
  -8   1   3        414.02        331.88        15.30 o                         
  -7   1   3        547.20        546.81        12.71 o                         
  -6   1   3       1890.61       1659.79        21.88 o                         
  -5   1   3         13.12          5.89         4.81 o                         
  -4   1   3         10.76          2.78         4.94 o                         
  -3   1   3        857.09        913.82        15.69 o                         
  -2   1   3        585.83        458.81        12.11 o                         
  -1   1   3        184.07        175.56         5.72 o                         
   0   1   3       8161.41       8087.50        53.32 o                         
   1   1   3        633.11        594.01        11.12 o                         
   2   1   3      12543.41      12573.34        79.50 o                         
   3   1   3       1360.76       1254.17        17.88 o                         
   4   1   3      15165.09      15539.03       114.14 o                         
   5   1   3        208.10        198.91         9.12 o                         
   6   1   3        572.11        484.63        11.72 o                         
   7   1   3        682.98        650.95        13.66 o                         
   8   1   3       1727.16       1560.62        20.93 o                         
   9   1   3          7.61          3.70         4.94 o                         
  10   1   3       3939.38       3879.68        37.70 o                         
  11   1   3        112.33        121.86        11.36 o                         
  12   1   3         95.50        123.47         8.94 o                         
  13   1   3        837.24        843.99        17.66 o                         
  14   1   3       4060.79       3986.68        40.58 o                         
  15   1   3        212.73        213.83        14.30 o                         
  16   1   3         21.97         33.22        12.26 o                         
  17   1   3          0.89         -4.63         9.52 o                         
  18   1   3       2961.94       2965.20        52.85 o                         
  19   1   3          0.12         -2.94        11.83 o                         
  20   1   3         30.44         12.17        22.75 o                         
  21   1   3          0.33        -12.82        12.82 o                         
  22   1   3          9.84         14.41        15.50 o                         
  23   1   3          4.19          2.81        15.03 o                         
  24   1   3        235.77        224.96        24.32 o                         
  25   1   3          0.06          1.88        18.12 o                         
  26   1   3         64.81         80.82        24.81 o                         
  27   1   3          7.35          9.15        23.42 o                         
 -27   2   3         56.54         73.35        27.82 o                         
 -26   2   3        180.07        208.07        30.06 o                         
 -25   2   3        108.69         81.88        33.71 o                         
 -24   2   3         10.40          3.36        18.69 o                         
 -23   2   3         42.86         24.90        17.33 o                         
 -22   2   3         43.93         46.15        17.24 o                         
 -21   2   3          8.51        -13.46        13.46 o                         
 -20   2   3        140.33        133.56        20.68 o                         
 -19   2   3        116.43         84.24        16.10 o                         
 -18   2   3       3310.51       3284.24        75.90 o                         
 -17   2   3          0.09         -2.13        10.31 o                         
 -16   2   3         95.26         93.59        12.11 o                         
 -15   2   3        382.85        340.36        22.23 o                         
 -14   2   3          4.13         -6.12         6.12 o                         
 -13   2   3       1738.06       1807.22        26.87 o                         
 -12   2   3       3538.97       3578.52        37.64 o                         
 -11   2   3          6.44         -4.96         6.15 o                         
 -10   2   3       1252.21       1203.31        21.41 o                         
  -9   2   3       1629.23       1549.80        21.90 o                         
  -8   2   3        334.75        326.20        11.72 o                         
  -7   2   3        269.90        243.97        11.14 o                         
  -6   2   3       5181.41       5092.39        41.75 o                         
  -5   2   3        130.19        130.37         6.06 o                         
  -4   2   3        101.21        140.67         6.06 o                         
  -3   2   3        336.31        337.89        10.83 o                         
  -2   2   3       2043.43       1872.21        20.54 o                         
  -1   2   3       2599.03       2626.62        24.55 o                         
   0   2   3        612.35        562.13        13.31 o                         
   1   2   3        137.80        170.28         8.46 o                         
   2   2   3          0.68         -5.78         5.85 o                         
   3   2   3        974.79        826.87        15.21 o                         
   4   2   3       2216.99       2016.58        27.52 o                         
   5   2   3       7173.79       6957.84        56.78 o                         
   6   2   3        379.05        438.95        11.13 o                         
   7   2   3       1151.85       1111.36        17.44 o                         
   8   2   3      15504.17      15826.49       105.05 o                         
   9   2   3        914.00        786.59        16.45 o                         
  10   2   3       2289.43       2127.11        26.34 o                         
  11   2   3       1624.91       1633.66        22.85 o                         
  12   2   3       3234.85       3389.95        36.87 o                         
  13   2   3        154.82        142.85         9.62 o                         
  14   2   3       3446.58       3618.62        55.94 o                         
  15   2   3        106.22        116.97        10.88 o                         
  16   2   3          2.13          8.56        12.51 o                         
  17   2   3        359.06        378.15        22.75 o                         
  18   2   3         32.90         15.56        13.10 o                         
  19   2   3        203.71        206.78        19.92 o                         
  20   2   3          3.25          9.71        13.46 o                         
  21   2   3         11.53         33.24        15.50 o                         
  22   2   3         19.30         10.74        21.84 o                         
  23   2   3          4.72         22.18        16.01 o                         
  24   2   3        643.29        640.22        44.13 o                         
  25   2   3        652.08        678.95        42.60 o                         
  26   2   3        159.46        182.68        27.97 o                         
  27   2   3        489.20        468.34        38.42 o                         
 -27   3   3          2.77         26.10        30.69 o                         
 -26   3   3          5.23        -22.56        22.56 o                         
 -25   3   3        327.96        242.46        32.57 o                         
 -24   3   3        296.60        292.44        28.96 o                         
 -23   3   3        103.06         82.79        24.82 o                         
 -22   3   3        134.82        148.21        22.08 o                         
 -21   3   3         74.76         54.45        17.02 o                         
 -20   3   3        120.59        111.00        16.58 o                         
 -19   3   3         38.36         23.36        16.58 o                         
 -18   3   3        146.92        119.69        22.06 o                         
 -17   3   3        624.22        581.84        34.61 o                         
 -16   3   3          0.71         -4.05         9.00 o                         
 -15   3   3        917.10        984.97        25.55 o                         
 -14   3   3        463.16        440.01        20.16 o                         
 -13   3   3         41.46         41.03         8.10 o                         
 -12   3   3        220.95        225.43        11.51 o                         
 -11   3   3       1081.49       1105.32        28.41 o                         
 -10   3   3        585.83        601.10        15.75 o                         
  -9   3   3       5242.09       4923.66        45.07 o                         
  -8   3   3          7.85         -0.93         4.94 o                         
  -7   3   3       1475.42       1369.05        20.81 o                         
  -6   3   3        143.56        145.17         8.56 o                         
  -5   3   3       4683.73       4547.07        38.55 o                         
  -4   3   3         17.19         25.69         5.58 o                         
  -3   3   3       1075.06       1089.41        17.17 o                         
  -2   3   3       2820.08       2619.58        25.14 o                         
  -1   3   3        256.60        293.72        11.58 o                         
   0   3   3       2857.54       2662.55        26.19 o                         
   1   3   3       1036.81        987.59        14.38 o                         
   2   3   3       2076.44       2221.35        26.82 o                         
   3   3   3        142.04        116.76         7.62 o                         
   4   3   3       2125.93       2162.20        26.82 o                         
   5   3   3        147.38        106.07         8.01 o                         
   6   3   3       1477.51       1228.96        19.35 o                         
   7   3   3       4881.73       5169.77        44.28 o                         
   8   3   3       1370.62       1385.37        23.16 o                         
   9   3   3       1255.50       1228.63        20.26 o                         
  10   3   3       2413.96       2306.76        27.75 o                         
  11   3   3       3364.11       3315.08        36.57 o                         
  12   3   3        460.20        466.38        17.23 o                         
  13   3   3         67.11         56.90         9.18 o                         
  14   3   3        763.11        774.37        32.21 o                         
  15   3   3        375.16        415.10        18.64 o                         
  16   3   3          9.60         -4.05         9.00 o                         
  17   3   3        108.99        111.46        15.11 o                         
  18   3   3        209.83        211.83        19.30 o                         
  19   3   3          4.82         -9.25        11.83 o                         
  20   3   3        286.06        269.07        22.50 o                         
  21   3   3         11.05        -17.24        17.24 o                         
  22   3   3        265.20        267.58        26.79 o                         
  23   3   3         30.99         26.42        33.70 o                         
  24   3   3        127.04        117.68        32.63 o                         
  25   3   3       1914.21       2125.39        63.43 o                         
  26   3   3         25.99         34.70        27.52 o                         
 -26   4   3        157.88        130.86        34.36 o                         
 -25   4   3        340.57        237.39        27.64 o                         
 -24   4   3        178.20        196.29        24.40 o                         
 -23   4   3         13.35          7.99        18.69 o                         
 -22   4   3         68.95         81.77        21.76 o                         
 -21   4   3        114.56        115.28        21.35 o                         
 -20   4   3         15.10         -1.85        13.46 o                         
 -19   4   3        297.33        278.87        28.96 o                         
 -18   4   3          0.06        -11.33        11.33 o                         
 -17   4   3          0.62          0.96         9.93 o                         
 -16   4   3         23.22         29.12        10.54 o                         
 -15   4   3        688.01        667.57        29.58 o                         
 -14   4   3        193.44        177.97        11.15 o                         
 -13   4   3         84.44         98.00         9.35 o                         
 -12   4   3          9.77          6.55         6.06 o                         
 -11   4   3        204.53        243.50        11.97 o                         
 -10   4   3        166.49        154.44        11.53 o                         
  -9   4   3       1251.26       1201.20        20.81 o                         
  -8   4   3        132.00        148.76         9.35 o                         
  -7   4   3       1761.98       1826.78        24.55 o                         
  -6   4   3        938.56        955.61        17.44 o                         
  -5   4   3       2655.49       2718.05        29.65 o                         
  -4   4   3        279.52        292.62        11.10 o                         
  -3   4   3       1591.93       1505.71        20.07 o                         
  -2   4   3        277.16        296.72        10.73 o                         
  -1   4   3        405.11        412.17        12.29 o                         
   0   4   3       1251.08       1168.45        17.77 o                         
   1   4   3      11942.93      11321.72        77.00 o                         
   2   4   3        482.11        482.49        17.62 o                         
   3   4   3       5568.22       5977.30        62.06 o                         
   4   4   3       4411.80       4304.77        42.74 o                         
   5   4   3       2119.34       1914.25        23.45 o                         
   6   4   3        847.41        887.73        16.10 o                         
   7   4   3       4315.36       5019.18        44.28 o                         
   8   4   3        192.30        221.34        10.44 o                         
   9   4   3        135.70        144.45         9.35 o                         
  10   4   3       1141.49       1092.16        19.85 o                         
  11   4   3       2631.40       2899.91        33.70 o                         
  12   4   3         43.19         53.23         8.30 o                         
  13   4   3       6003.27       6247.96        65.55 o                         
  14   4   3        655.05        644.35        18.43 o                         
  15   4   3        202.00        191.46        13.22 o                         
  16   4   3        127.72        140.49        14.87 o                         
  17   4   3        252.32        266.86        20.01 o                         
  18   4   3         12.61         11.35        11.83 o                         
  19   4   3          1.36        -11.39        11.39 o                         
  20   4   3          3.03         -3.39        11.59 o                         
  21   4   3        157.90        177.55        24.40 o                         
  22   4   3         50.88         84.53        21.35 o                         
  23   4   3         73.69         66.35        21.35 o                         
  24   4   3        124.70        146.90        27.07 o                         
  25   4   3        805.46        829.16        52.39 o                         
  26   4   3        229.86        268.10        32.13 o                         
 -26   5   3         10.26        -12.33        19.61 o                         
 -25   5   3          0.02        -18.31        18.31 o                         
 -24   5   3         79.17         85.65        22.89 o                         
 -23   5   3         14.83          5.34        17.07 o                         
 -22   5   3         59.83         52.14        19.76 o                         
 -21   5   3       1254.93       1292.55        45.28 o                         
 -20   5   3          0.76          6.61        12.82 o                         
 -19   5   3          0.73         13.41        13.46 o                         
 -18   5   3         77.56         74.59        15.17 o                         
 -17   5   3        438.09        410.93        21.53 o                         
 -16   5   3         51.86         43.94        12.11 o                         
 -15   5   3         33.69         51.59        11.21 o                         
 -14   5   3         29.00         23.13         8.56 o                         
 -13   5   3        270.04        305.01        14.60 o                         
 -12   5   3        124.09        125.45        10.73 o                         
 -11   5   3        413.85        411.76        15.57 o                         
 -10   5   3         29.01         35.05         8.10 o                         
  -9   5   3       7716.61       7665.04        64.22 o                         
  -8   5   3         31.00         38.76         7.35 o                         
  -7   5   3        106.43        120.29         9.12 o                         
  -6   5   3         53.34         46.25         7.05 o                         
  -5   5   3      10845.58      10231.93        74.57 o                         
  -4   5   3          4.43          1.16         6.54 o                         
  -3   5   3       8287.79       8421.09        62.99 o                         
  -2   5   3         42.37         37.00         7.05 o                         
  -1   5   3        697.92       1034.61        17.77 o                         
   0   5   3          0.05         -4.20         4.49 o                         
   1   5   3       6299.52       7264.09        56.31 o                         
   2   5   3          5.10         -2.87         5.05 o                         
   3   5   3      12064.51      12600.85        94.17 o                         
   4   5   3         35.90         31.31         5.72 o                         
   5   5   3       1364.39       1594.05        22.06 o                         
   6   5   3         17.20         25.26         5.72 o                         
   7   5   3       3462.58       3540.12        49.63 o                         
   8   5   3         30.44         35.84         6.06 o                         
   9   5   3         11.78         12.21         5.88 o                         
  10   5   3        381.68        427.41        14.21 o                         
  11   5   3       5293.60       5265.34        56.97 o                         
  12   5   3          6.29          7.32         6.06 o                         
  13   5   3         83.40         88.55         8.94 o                         
  14   5   3          1.75          3.41         8.86 o                         
  15   5   3        501.68        512.19        24.48 o                         
  16   5   3        120.00        119.42        13.93 o                         
  17   5   3       1303.41       1357.59        33.22 o                         
  18   5   3         29.40         21.74        13.46 o                         
  19   5   3        255.20        266.34        25.51 o                         
  20   5   3         92.95         74.44        19.61 o                         
  21   5   3        188.74        223.24        25.05 o                         
  22   5   3        264.06        299.98        35.42 o                         
  23   5   3        175.13         98.33        23.42 o                         
  24   5   3         32.86         20.81        22.43 o                         
  25   5   3         74.72         60.13        25.05 o                         
 -25   6   3          1.44         39.04        22.92 o                         
 -24   6   3         15.39        -15.86        24.31 o                         
 -23   6   3         28.64         55.50        20.68 o                         
 -22   6   3        147.47        141.95        23.80 o                         
 -21   6   3          2.37          0.39        17.18 o                         
 -20   6   3        192.16        155.77        22.56 o                         
 -19   6   3        559.43        570.63        32.83 o                         
 -18   6   3        213.16        210.61        19.92 o                         
 -17   6   3        651.61        633.86        31.01 o                         
 -16   6   3          3.74          7.83        11.21 o                         
 -15   6   3         47.02         62.41        14.43 o                         
 -14   6   3          3.26         -7.62         9.12 o                         
 -13   6   3        200.42        185.87        13.34 o                         
 -12   6   3        596.18        621.04        20.07 o                         
 -11   6   3        231.92        245.16        13.34 o                         
 -10   6   3         46.42         51.74         8.56 o                         
  -9   6   3        959.74       1019.12        21.77 o                         
  -8   6   3        887.73        949.99        20.07 o                         
  -7   6   3       4888.80       5288.69        49.64 o                         
  -6   6   3         17.27         20.26         7.35 o                         
  -5   6   3         27.30         11.61         7.65 o                         
  -4   6   3        157.72        135.16         8.56 o                         
  -3   6   3        233.24        211.08        11.10 o                         
  -2   6   3         23.95         21.35         5.95 o                         
  -1   6   3       2064.82       2332.89        27.64 o                         
   0   6   3          4.67          2.06         5.68 o                         
   1   6   3        535.70        600.35        14.21 o                         
   2   6   3        162.00        135.08        12.24 o                         
   3   6   3        189.15        187.19        10.54 o                         
   4   6   3         95.80        121.24         8.75 o                         
   5   6   3        958.30       1013.00        20.76 o                         
   6   6   3        177.73        192.64         9.85 o                         
   7   6   3       9488.07      10190.50        77.85 o                         
   8   6   3        114.12        143.93         9.16 o                         
   9   6   3       1288.50       1371.70        23.82 o                         
  10   6   3        153.74        148.90        10.73 o                         
  11   6   3        915.35        876.19        20.43 o                         
  12   6   3          7.03         13.65         7.35 o                         
  13   6   3         37.40         49.10         8.34 o                         
  14   6   3        415.18        442.92        20.47 o                         
  15   6   3        872.16        854.51        30.95 o                         
  16   6   3        722.57        726.74        26.82 o                         
  17   6   3        494.94        514.86        25.89 o                         
  18   6   3        235.44        231.63        22.89 o                         
  19   6   3        474.72        570.57        33.48 o                         
  20   6   3        474.91        557.24        35.01 o                         
  21   6   3        797.02        819.38        41.12 o                         
  22   6   3         80.72         80.97        22.56 o                         
  23   6   3         50.99         69.55        22.89 o                         
  24   6   3         42.63         14.39        22.89 o                         
  25   6   3         43.79         35.29        22.89 o                         
 -25   7   3        174.76         77.81        25.51 o                         
 -24   7   3         29.83         42.48        22.89 o                         
 -23   7   3        269.70        193.16        25.98 o                         
 -22   7   3         75.19         76.97        22.08 o                         
 -21   7   3         24.50          0.40        23.17 o                         
 -20   7   3          4.17         10.79        17.18 o                         
 -19   7   3        236.11        268.49        25.51 o                         
 -18   7   3         23.83         29.38        14.36 o                         
 -17   7   3        227.79        212.02        18.38 o                         
 -16   7   3        474.21        481.13        22.77 o                         
 -15   7   3        785.83        860.92        32.41 o                         
 -14   7   3        117.16         90.68        12.75 o                         
 -13   7   3         11.77         18.50         9.35 o                         
 -12   7   3        403.57        443.31        24.04 o                         
 -11   7   3          5.79          9.74         8.10 o                         
 -10   7   3         57.33         55.50        10.09 o                         
  -9   7   3       1377.13       1405.61        25.70 o                         
  -8   7   3        206.94        196.56        12.20 o                         
  -7   7   3        388.18        410.24        15.35 o                         
  -6   7   3          0.15          0.80         6.78 o                         
  -5   7   3       1946.55       1961.34        27.75 o                         
  -4   7   3        613.27        672.63        16.61 o                         
  -3   7   3       5354.26       5645.30        50.70 o                         
  -2   7   3       2441.50       2682.98        31.53 o                         
  -1   7   3       1038.29       1100.23        19.09 o                         
   0   7   3       2229.92       2315.95        28.13 o                         
   1   7   3        176.97        179.70        10.13 o                         
   2   7   3       4633.69       4850.32        45.55 o                         
   3   7   3       3282.97       3476.67        38.90 o                         
   4   7   3       1193.14       1272.81        26.65 o                         
   5   7   3       1195.29       1245.18        20.92 o                         
   6   7   3         67.38         72.76         8.10 o                         
   7   7   3        221.73        199.61        11.28 o                         
   8   7   3        122.33        158.41        11.10 o                         
   9   7   3        668.93        630.20        19.89 o                         
  10   7   3          7.03         14.34         7.70 o                         
  11   7   3        412.82        436.98        16.45 o                         
  12   7   3        463.80        479.85        17.20 o                         
  13   7   3        308.88        291.74        15.10 o                         
  14   7   3         59.46         63.99        11.06 o                         
  15   7   3        673.12        693.07        29.25 o                         
  16   7   3       1756.17       1811.25        42.32 o                         
  17   7   3        424.69        423.04        25.89 o                         
  18   7   3       1363.09       1417.21        46.78 o                         
  19   7   3         58.80         26.95        19.34 o                         
  20   7   3        489.47        513.78        35.40 o                         
  21   7   3        673.45        705.22        42.33 o                         
  22   7   3        347.81        327.98        35.66 o                         
  23   7   3       1122.02       1127.51        59.86 o                         
  24   7   3        553.53        533.48        43.76 o                         
 -24   8   3       1005.10        904.06        63.38 o                         
 -23   8   3        110.50        104.88        27.16 o                         
 -22   8   3        350.29        376.85        36.56 o                         
 -21   8   3          7.06          8.74        20.43 o                         
 -20   8   3        127.97        153.48        28.72 o                         
 -19   8   3         49.68         69.58        24.06 o                         
 -18   8   3       1023.57       1050.40        81.43 o                         
 -17   8   3        492.64        535.03        28.51 o                         
 -16   8   3        180.76        173.07        19.26 o                         
 -15   8   3          0.00         11.18        12.11 o                         
 -14   8   3        224.47        207.62        15.62 o                         
 -13   8   3          7.99          6.94         9.59 o                         
 -12   8   3        127.07        154.09        14.07 o                         
 -11   8   3         65.74         62.69        10.73 o                         
 -10   8   3        809.95        817.03        22.29 o                         
  -9   8   3        322.36        377.37        21.41 o                         
  -8   8   3        139.32        157.72        11.93 o                         
  -7   8   3        195.53        261.25        13.66 o                         
  -6   8   3        583.51        621.78        19.04 o                         
  -5   8   3          0.97         -5.40         6.06 o                         
  -4   8   3         98.97         79.53         8.75 o                         
  -3   8   3        333.08        338.08        13.61 o                         
  -2   8   3       2334.34       2318.43        29.65 o                         
  -1   8   3        140.72        118.47         9.16 o                         
   0   8   3         43.87         57.84         8.30 o                         
   1   8   3        204.46        222.16        13.22 o                         
   2   8   3        548.52        534.21        18.37 o                         
   3   8   3        179.74        151.03        13.46 o                         
   4   8   3          1.67         -6.33         7.62 o                         
   5   8   3        345.86        338.49        13.31 o                         
   6   8   3        222.39        204.23        10.75 o                         
   7   8   3         59.58         64.13         9.61 o                         
   8   8   3        118.94        138.06        10.60 o                         
   9   8   3         62.81         67.94         8.75 o                         
  10   8   3        485.63        460.59        20.61 o                         
  11   8   3        179.39        185.36        19.98 o                         
  12   8   3        451.48        459.91        24.13 o                         
  13   8   3          1.37         -6.17        10.99 o                         
  14   8   3        658.49        749.30        53.65 o                         
  15   8   3       1457.45       1534.13        45.28 o                         
  16   8   3       2456.60       2561.54        57.74 o                         
  17   8   3       2241.70       2282.54        56.61 o                         
  18   8   3       1944.08       2049.57        56.15 o                         
  19   8   3        219.24        185.59        27.75 o                         
  20   8   3        323.63        359.10        37.38 o                         
  21   8   3         18.52          8.74        20.43 o                         
  22   8   3        206.25        209.28        30.56 o                         
  23   8   3        102.14         74.39        38.72 o                         
 -23   9   3         32.57         34.89        25.84 o                         
 -22   9   3        591.21        592.55        56.08 o                         
 -21   9   3          9.20        -18.50        33.38 o                         
 -20   9   3          6.33         15.28        24.06 o                         
 -19   9   3          1.23        -13.36        20.43 o                         
 -18   9   3         78.51         67.72        20.79 o                         
 -17   9   3         15.59         21.81        18.57 o                         
 -16   9   3        281.99        265.07        25.51 o                         
 -15   9   3         48.54         38.87        18.34 o                         
 -14   9   3          0.24         -4.63        14.48 o                         
 -13   9   3          9.68         20.21        12.11 o                         
 -12   9   3        235.20        240.85        18.36 o                         
 -11   9   3        381.74        345.13        23.37 o                         
 -10   9   3          0.69          8.93         9.93 o                         
  -9   9   3          0.25         -9.22         9.22 o                         
  -8   9   3        507.22        536.97        21.97 o                         
  -7   9   3          0.74         11.10         9.66 o                         
  -6   9   3        976.14        986.50        29.86 o                         
  -5   9   3          0.03          1.39         6.63 o                         
  -4   9   3          7.56         11.31         7.17 o                         
  -3   9   3       1035.90       1059.55        27.86 o                         
  -2   9   3          1.72          0.00         6.56 o                         
  -1   9   3        208.96        208.12        17.53 o                         
   0   9   3       6403.99       6286.05        64.49 o                         
   1   9   3        634.55        639.31        23.93 o                         
   2   9   3       2048.13       1949.31        33.22 o                         
   3   9   3        107.71         92.79        12.33 o                         
   4   9   3       1287.18       1312.42        27.38 o                         
   5   9   3         57.13         49.04         9.66 o                         
   6   9   3       3046.39       2984.99        52.49 o                         
   7   9   3         42.99         43.17        10.79 o                         
   8   9   3        151.84        146.93        13.59 o                         
   9   9   3          1.10         -5.05         8.64 o                         
  10   9   3         95.13         82.55        14.53 o                         
  11   9   3         32.92         33.04        19.30 o                         
  12   9   3       1918.53       1915.31        42.50 o                         
  13   9   3        174.45        189.28        19.30 o                         
  14   9   3       1751.28       1682.49        47.86 o                         
  15   9   3          0.88         -8.09        17.18 o                         
  16   9   3       1615.59       1612.07        49.28 o                         
  17   9   3        639.47        629.37        36.68 o                         
  18   9   3        382.92        412.14        31.24 o                         
  19   9   3        893.21       1010.37        59.35 o                         
  20   9   3        109.53         98.04        27.16 o                         
  21   9   3        348.80        310.08        36.56 o                         
  22   9   3         35.72          8.71        49.40 o                         
 -22  10   3        186.64        131.97        49.56 o                         
 -21  10   3         42.11          0.31        21.48 o                         
 -20  10   3        200.92        180.96        30.56 o                         
 -19  10   3        454.42        499.23        37.23 o                         
 -18  10   3       1519.98       1495.22        49.81 o                         
 -17  10   3        129.19        137.64        22.89 o                         
 -16  10   3         75.06        101.75        21.35 o                         
 -15  10   3          9.44         16.38        16.45 o                         
 -14  10   3        201.75        267.11        22.83 o                         
 -13  10   3          1.66        -10.69        10.69 o                         
 -12  10   3        859.40        857.93        29.60 o                         
 -11  10   3         25.52         28.14        12.11 o                         
 -10  10   3       1164.96       1178.93        36.39 o                         
  -9  10   3        337.98        370.06        20.72 o                         
  -8  10   3        632.39        651.48        25.59 o                         
  -7  10   3         70.40         98.51        14.70 o                         
  -6  10   3       5935.60       6012.68        81.74 o                         
  -5  10   3        114.51        110.33        15.50 o                         
  -4  10   3       5189.00       5266.71        68.35 o                         
  -3  10   3        432.95        448.97        23.73 o                         
  -2  10   3       5815.91       5502.76        69.79 o                         
  -1  10   3        219.46        198.25        18.05 o                         
   0  10   3       1425.81       1293.30        34.32 o                         
   1  10   3          1.55        -11.31        14.79 o                         
   2  10   3       3702.16       3491.57        54.16 o                         
   3  10   3          7.25          2.78         9.45 o                         
   4  10   3       1464.24       1551.81        32.19 o                         
   5  10   3          3.94         12.33         9.45 o                         
   6  10   3         76.74        113.09        13.22 o                         
   7  10   3          0.24         -3.70         9.45 o                         
   8  10   3        472.82        463.64        21.53 o                         
   9  10   3         17.42         -5.63        11.39 o                         
  10  10   3        110.17        107.06        16.68 o                         
  11  10   3         10.52         -5.47        11.83 o                         
  12  10   3       1549.21       1542.12        57.23 o                         
  13  10   3         31.54         40.32        18.62 o                         
  14  10   3        243.14        245.99        24.60 o                         
  15  10   3          1.21          2.13        16.45 o                         
  16  10   3        329.08        371.87        29.77 o                         
  17  10   3        243.30        210.52        25.75 o                         
  18  10   3        275.51        290.53        30.15 o                         
  19  10   3         42.14         31.10        23.27 o                         
  20  10   3         33.14         12.47        24.06 o                         
  21  10   3          0.12         25.48        22.42 o                         
 -20  11   3        315.37        324.75        37.54 o                         
 -19  11   3        256.98        244.29        29.27 o                         
 -18  11   3       1885.28       1938.45        57.56 o                         
 -17  11   3        303.31        250.92        29.66 o                         
 -16  11   3         14.58         -4.34        19.17 o                         
 -15  11   3          2.11        -10.79        20.43 o                         
 -14  11   3        621.25        625.33        46.73 o                         
 -13  11   3         17.12         -1.63        15.56 o                         
 -12  11   3         99.75         87.67        17.93 o                         
 -11  11   3         27.27          8.33        13.46 o                         
 -10  11   3          0.03         -0.09        13.10 o                         
  -9  11   3        101.21         75.33        33.78 o                         
  -8  11   3         83.10         94.99        16.10 o                         
  -7  11   3       1760.20       1598.65        40.67 o                         
  -6  11   3       1021.38       1020.56        35.12 o                         
  -5  11   3        778.68        881.67        43.18 o                         
  -4  11   3        950.16        959.88        33.06 o                         
  -3  11   3        213.06        215.74        25.96 o                         
  -2  11   3       1107.59       1092.17        35.12 o                         
  -1  11   3       4161.78       3976.06        61.99 o                         
   0  11   3       8835.69       9857.04       114.62 o                         
   1  11   3       1493.98       1432.36        38.12 o                         
   2  11   3        373.83        343.74        22.83 o                         
   3  11   3         78.01         92.07        15.50 o                         
   4  11   3       4095.59       4040.89        61.70 o                         
   5  11   3        313.22        297.48        21.41 o                         
   6  11   3         12.00         -0.84        11.83 o                         
   7  11   3        250.95        250.43        21.58 o                         
   8  11   3        145.14        115.16        19.61 o                         
   9  11   3          2.59          5.20        15.39 o                         
  10  11   3        167.27        175.75        19.46 o                         
  11  11   3        118.17        105.81        16.64 o                         
  12  11   3        139.13        163.78        19.59 o                         
  13  11   3          0.01         29.00        16.45 o                         
  14  11   3        350.06        391.00        34.90 o                         
  15  11   3          0.74        -18.10        18.10 o                         
  16  11   3        241.58        228.14        26.77 o                         
  17  11   3          4.05        -12.64        17.07 o                         
  18  11   3          0.47         23.05        20.17 o                         
  19  11   3         24.85         39.56        23.27 o                         
  20  11   3        703.95        708.44        48.40 o                         
 -18  12   3         65.59         52.96        27.16 o                         
 -17  12   3         78.45         55.11        26.61 o                         
 -16  12   3          0.30        -16.87        21.65 o                         
 -15  12   3          0.86        -11.43        21.65 o                         
 -14  12   3        327.06        317.26        35.66 o                         
 -13  12   3          8.97        -17.88        17.88 o                         
 -12  12   3          5.18         17.06        15.90 o                         
 -11  12   3         13.14         19.75        16.45 o                         
 -10  12   3         77.53         84.41        19.17 o                         
  -9  12   3         26.26         11.95        17.18 o                         
  -8  12   3        238.77        277.28        24.11 o                         
  -7  12   3       1327.52       1302.65        40.00 o                         
  -6  12   3         34.01         61.78        16.10 o                         
  -5  12   3       2459.56       2414.22        50.26 o                         
  -4  12   3        453.97        444.52        26.97 o                         
  -3  12   3        164.79        133.29        17.71 o                         
  -2  12   3         32.26         35.35        16.10 o                         
  -1  12   3        724.84        721.48        32.09 o                         
   0  12   3        663.61        562.11        28.37 o                         
   1  12   3       1389.50       1369.06        38.70 o                         
   2  12   3        144.64        182.64        21.35 o                         
   3  12   3        693.17        694.49        31.06 o                         
   4  12   3        115.93        116.05        17.24 o                         
   5  12   3       1912.89       1714.66        48.95 o                         
   6  12   3        540.04        477.98        30.42 o                         
   7  12   3         24.37         25.90        19.61 o                         
   8  12   3         25.95         24.02        18.31 o                         
   9  12   3        128.22        131.97        20.79 o                         
  10  12   3        166.17        172.10        21.90 o                         
  11  12   3          0.32         10.51        18.69 o                         
  12  12   3         29.15         27.49        17.07 o                         
  13  12   3          8.89         20.95        22.42 o                         
  14  12   3          0.99        -19.39        19.39 o                         
  15  12   3          3.74         -2.18        23.33 o                         
  16  12   3         16.64         20.81        23.13 o                         
  17  12   3          3.07         -9.06        22.42 o                         
  18  12   3         47.05         81.93        26.34 o                         
 -17  13   3        120.61        111.00        64.75 o                         
 -16  13   3        328.09        366.45        41.39 o                         
 -15  13   3         22.31         -0.80        24.06 o                         
 -14  13   3          4.22         -6.42        22.42 o                         
 -13  13   3          0.04          1.63        21.65 o                         
 -12  13   3         42.73         10.93        18.69 o                         
 -11  13   3         21.59        -15.90        15.90 o                         
 -10  13   3        246.85        240.41        27.07 o                         
  -9  13   3         39.02         13.70        16.68 o                         
  -8  13   3         50.90         15.76        16.68 o                         
  -7  13   3          2.60        -17.24        17.24 o                         
  -6  13   3          2.45         -2.66        14.15 o                         
  -5  13   3          2.91        -13.10        13.10 o                         
  -4  13   3         10.21        -12.82        12.82 o                         
  -3  13   3        171.90        167.07        21.87 o                         
  -2  13   3         13.97        -12.67        14.61 o                         
  -1  13   3       1376.95       1219.99        40.00 o                         
   0  13   3        245.05        253.36        23.18 o                         
   1  13   3          9.44         26.72        16.68 o                         
   2  13   3         22.62         52.17        15.50 o                         
   3  13   3        236.05        188.52        19.79 o                         
   4  13   3         37.17         13.62        16.78 o                         
   5  13   3        107.01         76.20        20.79 o                         
   6  13   3        154.19         92.17        22.08 o                         
   7  13   3          0.76         17.70        17.88 o                         
   8  13   3         10.03          3.78        19.80 o                         
   9  13   3          1.07        -13.06        18.72 o                         
  10  13   3         18.92         30.39        19.61 o                         
  11  13   3          0.55        -16.45        16.45 o                         
  12  13   3        301.84        334.17        33.48 o                         
  13  13   3         41.50         48.35        30.71 o                         
  14  13   3          0.83         11.56        23.13 o                         
  15  13   3         69.81        130.10        34.89 o                         
  16  13   3        291.80        301.67        35.66 o                         
 -14  14   3          9.30         10.51        25.12 o                         
 -13  14   3          0.20        -21.65        21.65 o                         
 -12  14   3          0.21        -10.59        19.70 o                         
 -11  14   3        191.54        232.99        37.75 o                         
 -10  14   3         31.47         21.08        20.17 o                         
  -9  14   3        142.06        116.21        23.42 o                         
  -8  14   3         28.15         31.19        19.38 o                         
  -7  14   3        387.05        409.49        29.74 o                         
  -6  14   3         31.74         27.75        17.33 o                         
  -5  14   3        504.45        550.10        35.85 o                         
  -4  14   3          5.60        -16.68        16.68 o                         
  -3  14   3         10.89         15.34        16.41 o                         
  -2  14   3         12.72        -13.79        13.79 o                         
  -1  14   3        581.17        520.00        30.50 o                         
   0  14   3          0.31         -3.60        16.39 o                         
   1  14   3          6.45        -17.88        17.88 o                         
   2  14   3          6.50        -15.32        15.32 o                         
   3  14   3         44.86         34.80        19.61 o                         
   4  14   3         69.25         60.60        21.35 o                         
   5  14   3         90.36        105.41        26.65 o                         
   6  14   3         10.61         31.24        20.17 o                         
   7  14   3         51.02         26.34        34.08 o                         
   8  14   3          5.87        -19.17        19.17 o                         
   9  14   3        124.03        128.69        25.05 o                         
  10  14   3         12.98        -19.43        19.43 o                         
  11  14   3         22.27         57.43        21.18 o                         
  12  14   3          1.96         10.43        40.05 o                         
  13  14   3        243.35        360.63        37.25 o                         
  14  14   3          3.32        -11.43        40.91 o                         
 -11  15   3        761.29        826.45        45.84 o                         
 -10  15   3          8.14         56.53        22.89 o                         
  -9  15   3        515.66        491.24        38.22 o                         
  -8  15   3         17.71        -18.76        18.76 o                         
  -7  15   3         25.10          8.67        19.17 o                         
  -6  15   3         11.25          6.17        19.61 o                         
  -5  15   3        335.39        392.57        46.66 o                         
  -4  15   3          0.02          7.18        18.56 o                         
  -3  15   3        304.96        300.54        28.78 o                         
  -2  15   3          7.71          4.44        19.30 o                         
  -1  15   3         54.07         57.02        20.17 o                         
   0  15   3          0.18         43.92        20.53 o                         
   1  15   3         81.52         59.97        21.35 o                         
   2  15   3          1.34         -0.97        18.31 o                         
   3  15   3        196.12        140.85        28.88 o                         
   4  15   3          0.87          1.32        19.61 o                         
   5  15   3         32.61          3.70        20.68 o                         
   6  15   3          1.95         -9.09        20.79 o                         
   7  15   3          6.65         49.68        22.89 o                         
   8  15   3          6.26        -20.17        20.17 o                         
   9  15   3        103.47         69.42        23.79 o                         
  10  15   3          1.71         -4.37        19.48 o                         
  -6  16   3         77.11        115.43        27.23 o                         
  -5  16   3        113.22         94.35        24.82 o                         
  -4  16   3          0.28         -3.78        22.42 o                         
  -3  16   3        348.08        385.53        38.01 o                         
  -2  16   3         67.13         33.58        23.83 o                         
  -1  16   3         11.12          4.02        24.06 o                         
   0  16   3          8.74        -21.07        21.07 o                         
   1  16   3        233.00        288.20        30.93 o                         
   2  16   3          0.65         -9.65        24.06 o                         
   3  16   3        571.83        582.13        45.90 o                         
   4  16   3        101.47         74.95        28.07 o                         
   5  16   3         13.42         16.45        25.84 o                         
 -27   0   4         39.26        -16.82        35.53 o                         
 -26   0   4        334.63        379.48        58.87 o                         
 -25   0   4         50.39         23.13        32.70 o                         
 -24   0   4         38.68         -4.63        78.63 o                         
 -23   0   4         92.02        108.29        39.88 o                         
 -22   0   4          0.14         -8.22        28.89 o                         
 -21   0   4       1272.17       1286.79       119.67 o                         
 -20   0   4        401.13        351.21        33.56 o                         
 -19   0   4        107.60        127.43        33.19 o                         
 -18   0   4      21131.57      20948.12       253.94 o                         
 -17   0   4         52.52         73.90        30.55 o                         
 -16   0   4        288.15        317.38        19.32 o                         
 -15   0   4       3121.33       3127.94        52.01 o                         
 -14   0   4       1208.24       1147.63        31.71 o                         
 -13   0   4        267.76        235.40        18.37 o                         
 -12   0   4     121467.46     118670.73      1411.69 o                         
 -11   0   4       1388.09       1295.16        31.40 o                         
 -10   0   4        108.90        126.72        16.02 o                         
  -9   0   4        273.12        257.17        16.55 o                         
  -8   0   4         99.46        108.68        14.02 o                         
  -7   0   4        411.87        420.31        17.60 o                         
  -6   0   4       1233.92        987.51        32.04 o                         
  -5   0   4        417.88        444.75        26.70 o                         
  -4   0   4        666.11        672.94        22.77 o                         
  -3   0   4        136.65        114.02         9.97 o                         
  -2   0   4      19641.82      18326.68       161.57 o                         
  -1   0   4        174.63        202.36        16.02 o                         
   0   0   4       8566.97       8762.58        97.81 o                         
   1   0   4         34.52         27.75         8.01 o                         
   2   0   4      15179.73      14921.20       135.12 o                         
   3   0   4          9.17          4.63         8.01 o                         
   4   0   4      50500.93      49349.91       404.51 o                         
   5   0   4         30.96         18.50        12.02 o                         
   6   0   4       2692.00       3506.04        46.91 o                         
   7   0   4         13.18          7.40         6.99 o                         
   8   0   4       6899.07       6769.82        76.76 o                         
   9   0   4        213.16        237.64        21.13 o                         
  10   0   4       3740.40       3677.53        53.32 o                         
  11   0   4        439.57        417.95        18.83 o                         
  12   0   4      13491.46      14108.24       143.24 o                         
  13   0   4          5.87          9.91         8.20 o                         
  14   0   4         21.00         12.81         7.62 o                         
  15   0   4        143.79        180.29        22.77 o                         
  16   0   4        985.45       1042.38        43.56 o                         
  17   0   4          2.45         11.89        13.46 o                         
  18   0   4         16.70        -13.46        13.46 o                         
  19   0   4         71.39         49.95        19.04 o                         
  20   0   4        737.34        762.17        44.74 o                         
  21   0   4        236.13        273.20        46.95 o                         
  22   0   4        335.21        414.83        40.70 o                         
  23   0   4         99.34         95.50        25.63 o                         
  24   0   4       3102.34       3047.57        95.83 o                         
  25   0   4          3.25        -29.60        32.38 o                         
  26   0   4       1116.01       1157.44        91.57 o                         
 -27   1   4         60.03         15.98        25.12 o                         
 -26   1   4        131.61        102.64        24.40 o                         
 -25   1   4          9.59         20.89        20.59 o                         
 -24   1   4        820.29        656.21        38.42 o                         
 -23   1   4          0.01          5.99        21.65 o                         
 -22   1   4        185.02        171.88        22.89 o                         
 -21   1   4         86.34        101.39        17.71 o                         
 -20   1   4          8.71          5.24        13.79 o                         
 -19   1   4         46.56         55.07        15.50 o                         
 -18   1   4      10592.90      10283.53       117.17 o                         
 -17   1   4        175.05        133.75        16.01 o                         
 -16   1   4         21.28         38.37        10.54 o                         
 -15   1   4        158.19        158.97        11.13 o                         
 -14   1   4       1811.71       1693.14        29.32 o                         
 -13   1   4         10.25         21.28         7.70 o                         
 -12   1   4      11679.64      11206.42        84.21 o                         
 -11   1   4        807.93        728.39        16.65 o                         
 -10   1   4       2760.98       2742.11        31.01 o                         
  -9   1   4        789.26        763.86        16.45 o                         
  -8   1   4        386.14        336.38        11.72 o                         
  -7   1   4         27.08         20.56         5.58 o                         
  -5   1   4        204.13        169.44         9.66 o                         
  -4   1   4         15.13          1.16         5.85 o                         
  -3   1   4        356.59        386.59        12.65 o                         
  -2   1   4       4775.54       4423.19        40.18 o                         
  -1   1   4       1419.50       1435.79        17.67 o                         
   0   1   4      12313.32      11744.78        77.00 o                         
   1   1   4       2737.94       2741.48        40.64 o                         
   2   1   4         13.15          6.73         4.49 o                         
   3   1   4         51.08         40.83         5.58 o                         
   4   1   4          5.82          5.55         4.94 o                         
   5   1   4        331.72        325.80        10.78 o                         
   6   1   4       7510.83       7717.90        58.20 o                         
   7   1   4       1673.13       1669.60        22.29 o                         
   8   1   4       1954.36       2000.19        24.87 o                         
   9   1   4         47.90         44.93         7.35 o                         
  10   1   4       4141.55       4143.58        40.51 o                         
  11   1   4        635.25        670.09        16.07 o                         
  12   1   4        780.11        922.09        18.43 o                         
  13   1   4          5.20          5.20         4.75 o                         
  14   1   4         34.47         44.22         6.75 o                         
  15   1   4        100.86         88.99        12.20 o                         
  16   1   4        742.13        668.34        25.89 o                         
  17   1   4          6.85         -2.40         9.77 o                         
  18   1   4         59.04         78.63        14.15 o                         
  19   1   4         30.39         32.10        12.59 o                         
  20   1   4         80.82         82.14        17.33 o                         
  21   1   4        320.94        344.66        25.18 o                         
  22   1   4         32.35         -3.40        12.81 o                         
  23   1   4        287.59        298.82        30.00 o                         
  24   1   4        216.77        196.56        27.64 o                         
  25   1   4        450.93        469.08        36.73 o                         
  26   1   4          7.35         10.93        44.06 o                         
 -27   2   4         27.45         37.36        27.71 o                         
 -26   2   4         52.56         23.20        21.73 o                         
 -25   2   4        101.52         44.53        23.30 o                         
 -24   2   4         26.07          8.53        26.12 o                         
 -23   2   4         80.29         75.10        21.38 o                         
 -22   2   4         33.77         41.02        17.88 o                         
 -21   2   4        700.74        760.61        36.54 o                         
 -20   2   4         12.98         -6.94        13.46 o                         
 -19   2   4          1.64         10.18        13.46 o                         
 -18   2   4      10660.98      10432.21       193.23 o                         
 -17   2   4          5.47         25.82        10.99 o                         
 -16   2   4        465.19        489.63        21.25 o                         
 -15   2   4         14.10          3.52         6.68 o                         
 -14   2   4       1793.72       1766.77        27.35 o                         
 -13   2   4        403.77        384.28        14.42 o                         
 -12   2   4       5012.74       4890.97        46.93 o                         
 -11   2   4       1156.36       1142.80        20.07 o                         
 -10   2   4          0.21         -5.14         5.58 o                         
  -9   2   4        423.30        487.37        13.66 o                         
  -8   2   4         51.71         55.50         6.06 o                         
  -7   2   4         12.73         18.50         5.58 o                         
  -6   2   4         14.77         15.42         5.58 o                         
  -5   2   4        147.53        134.13        10.49 o                         
  -4   2   4       2167.39       2252.08        27.38 o                         
  -3   2   4        186.78        171.27         9.99 o                         
  -2   2   4         62.68         73.10         5.72 o                         
  -1   2   4        173.31        181.48         8.64 o                         
   0   2   4       1321.20       1069.26        15.57 o                         
   1   2   4        367.28        310.37        13.06 o                         
   2   2   4      12897.59      12703.48        91.32 o                         
   3   2   4         15.00         17.18         6.99 o                         
   4   2   4         16.42         14.54         6.99 o                         
   5   2   4      11446.09      11655.91        87.28 o                         
   6   2   4       1245.92        995.24        19.24 o                         
   7   2   4       4322.73       4158.11        38.35 o                         
   8   2   4       1769.45       1897.10        23.96 o                         
   9   2   4       4052.06       4202.90        40.75 o                         
  10   2   4         10.20          5.05         5.24 o                         
  11   2   4        839.40        916.29        19.01 o                         
  12   2   4        667.78        749.04        17.43 o                         
  13   2   4         40.85         34.97         7.47 o                         
  14   2   4          0.13          4.07         9.28 o                         
  15   2   4         39.86         26.72         8.16 o                         
  16   2   4        597.58        609.70        35.16 o                         
  17   2   4        230.31        236.42        28.96 o                         
  18   2   4         72.86         69.02        14.54 o                         
  19   2   4        106.94        117.74        17.33 o                         
  20   2   4          0.00         -7.99        11.83 o                         
  21   2   4        136.79        126.98        21.95 o                         
  22   2   4        195.17        171.22        25.05 o                         
  23   2   4        250.90        242.10        32.86 o                         
  24   2   4        750.20        870.12        62.96 o                         
  25   2   4       1208.55       1261.32        53.14 o                         
  26   2   4          8.41         35.84        23.42 o                         
 -26   3   4          7.03         15.98        18.18 o                         
 -25   3   4          1.02        -17.66        20.60 o                         
 -24   3   4        136.71        100.94        21.46 o                         
 -23   3   4          3.17          0.00        16.65 o                         
 -22   3   4         15.82          8.86        17.18 o                         
 -21   3   4         96.98         47.93        18.69 o                         
 -20   3   4         92.72         64.75        18.05 o                         
 -19   3   4        621.21        669.42        29.97 o                         
 -18   3   4        245.73        202.25        18.49 o                         
 -17   3   4          1.63         -5.55        10.63 o                         
 -16   3   4         22.58         32.20        10.83 o                         
 -15   3   4        174.99        185.70        12.45 o                         
 -14   3   4        581.40        586.90        22.73 o                         
 -13   3   4        164.61        173.91        11.72 o                         
 -12   3   4        900.09        888.02        19.85 o                         
 -11   3   4       1257.25       1236.74        22.36 o                         
 -10   3   4        482.29        429.76        21.41 o                         
  -9   3   4       1108.27       1123.83        20.19 o                         
  -8   3   4        379.61        399.23        13.34 o                         
  -7   3   4         25.00         17.47         6.31 o                         
  -6   3   4        372.80        367.43        13.55 o                         
  -5   3   4       3608.63       3501.02        32.02 o                         
  -4   3   4        406.46        417.61        11.34 o                         
  -3   3   4        971.13        925.76        15.28 o                         
  -2   3   4        852.50        794.35        17.59 o                         
  -1   3   4       3537.82       3755.67        33.94 o                         
   0   3   4         50.50         41.25         4.94 o                         
   1   3   4       1834.55       2041.03        24.43 o                         
   2   3   4         22.33          0.00         7.55 o                         
   3   3   4       1726.32       1435.91        23.30 o                         
   4   3   4        642.46        690.80        17.63 o                         
   5   3   4         65.66         94.50         8.46 o                         
   6   3   4       1709.38       1719.02        26.30 o                         
   7   3   4        249.17        219.09        12.58 o                         
   8   3   4       2174.30       2168.32        26.88 o                         
   9   3   4        133.30        127.05         8.75 o                         
  10   3   4       1892.83       1901.56        29.78 o                         
  11   3   4       2791.80       2791.58        33.70 o                         
  12   3   4         26.66         42.36         7.24 o                         
  13   3   4        506.42        506.90        17.22 o                         
  14   3   4        349.98        387.00        17.19 o                         
  15   3   4        730.27        718.28        35.04 o                         
  16   3   4        174.22        187.48        19.57 o                         
  17   3   4        763.47        728.97        28.22 o                         
  18   3   4        104.72         77.31        15.03 o                         
  19   3   4       1288.44       1352.32        45.51 o                         
  20   3   4        297.94        316.62        27.97 o                         
  21   3   4       1796.46       1800.27        53.59 o                         
  22   3   4        136.83        137.67        28.35 o                         
  23   3   4       1223.17       1296.46        52.26 o                         
  24   3   4         21.60        -20.17        20.17 o                         
  25   3   4        253.79        331.01        34.22 o                         
  26   3   4        153.65        181.40        29.96 o                         
 -26   4   4         14.66          7.13        20.17 o                         
 -25   4   4         17.73          5.29        19.61 o                         
 -24   4   4          8.24         26.84        20.17 o                         
 -23   4   4         68.61         78.09        20.17 o                         
 -22   4   4         27.50         34.18        17.88 o                         
 -21   4   4        568.82        651.19        48.66 o                         
 -20   4   4         21.74         41.38        16.45 o                         
 -19   4   4         47.37         51.75        17.03 o                         
 -18   4   4        374.29        324.65        22.33 o                         
 -17   4   4        135.24        146.02        15.22 o                         
 -16   4   4         32.07         41.11        10.54 o                         
 -15   4   4          0.20          4.05         9.00 o                         
 -14   4   4          2.80          1.95         8.10 o                         
 -13   4   4        982.61        996.60        22.20 o                         
 -12   4   4         19.67         14.12         8.10 o                         
 -11   4   4       2872.75       2755.64        34.15 o                         
 -10   4   4         25.64         25.44         8.30 o                         
  -9   4   4       6907.59       6470.83       113.81 o                         
  -8   4   4        135.39        122.05         9.12 o                         
  -7   4   4        179.41        213.15        10.44 o                         
  -6   4   4        109.68        115.86         8.56 o                         
  -5   4   4       1230.22       1238.68        19.09 o                         
  -4   4   4         28.35         24.67         5.58 o                         
  -3   4   4      23990.08      23231.03       145.77 o                         
  -2   4   4       2531.66       2514.37        33.93 o                         
  -1   4   4        745.12        700.12        15.31 o                         
   0   4   4        277.09        337.54        11.51 o                         
   1   4   4      48546.14      48564.49       284.01 o                         
   2   4   4        391.99        436.38        17.17 o                         
   3   4   4       8025.51       8407.44        69.32 o                         
   4   4   4        611.62        681.94        17.17 o                         
   5   4   4       2561.48       2752.98        34.25 o                         
   6   4   4         60.59         66.74         8.21 o                         
   7   4   4       8689.68       8401.83        73.28 o                         
   8   4   4       1285.31       1368.12        29.27 o                         
   9   4   4       2341.51       2528.50        31.26 o                         
  10   4   4        903.85        935.44        21.30 o                         
  11   4   4        152.25        174.97        10.13 o                         
  12   4   4         34.49         26.36         7.70 o                         
  13   4   4       1342.22       1342.79        24.64 o                         
  14   4   4        169.09        147.79        12.92 o                         
  15   4   4         75.82         89.17        12.11 o                         
  16   4   4        222.45        213.94        15.39 o                         
  17   4   4         46.42         40.60        15.90 o                         
  18   4   4          2.50        -13.66        13.66 o                         
  19   4   4          0.76          3.95        15.19 o                         
  20   4   4         13.74         20.60        18.69 o                         
  21   4   4          4.62         -7.13        16.45 o                         
  22   4   4        362.97        353.64        39.06 o                         
  23   4   4       1512.90       1752.30        58.49 o                         
  24   4   4        277.39        298.30        36.30 o                         
  25   4   4        435.22        471.68        38.53 o                         
 -26   5   4         37.03          2.31        20.27 o                         
 -25   5   4        128.73        125.42        23.42 o                         
 -24   5   4         40.72         35.59        35.29 o                         
 -23   5   4        164.85        190.20        25.50 o                         
 -22   5   4         15.19         12.90        19.99 o                         
 -21   5   4         24.57         42.99        24.38 o                         
 -20   5   4          2.34         22.52        17.88 o                         
 -19   5   4         88.56         64.75        19.43 o                         
 -18   5   4        386.97        435.51        27.97 o                         
 -17   5   4        577.65        612.43        27.10 o                         
 -16   5   4          4.58         -7.66         9.93 o                         
 -15   5   4         19.39         18.16        10.83 o                         
 -14   5   4        113.09        127.00        10.95 o                         
 -13   5   4        745.80        753.07        20.67 o                         
 -12   5   4          0.07          0.51         8.56 o                         
 -11   5   4       3393.62       3375.26        40.47 o                         
 -10   5   4        139.35        126.92        10.73 o                         
  -9   5   4       4487.49       4155.41        43.14 o                         
  -8   5   4        314.62        316.69        12.75 o                         
  -7   5   4        177.56        225.01        12.83 o                         
  -6   5   4          0.05          7.12         7.19 o                         
  -5   5   4       7348.65       7420.08        59.74 o                         
  -4   5   4         36.23         34.06         7.05 o                         
  -3   5   4       2708.19       2900.10        31.28 o                         
  -2   5   4         82.06        103.59         8.10 o                         
  -1   5   4       6511.52       6779.58        55.22 o                         
   0   5   4        184.66        200.64        10.76 o                         
   1   5   4         22.21         37.36         6.06 o                         
   2   5   4        117.87        129.61         8.56 o                         
   3   5   4      11824.43      11627.85        90.66 o                         
   4   5   4          0.30         -5.24         5.24 o                         
   5   5   4       1680.72       1821.63        28.20 o                         
   6   5   4          4.22          1.32         9.09 o                         
   7   5   4         32.75         43.26         9.35 o                         
   8   5   4         16.71         31.38         5.93 o                         
   9   5   4        124.28        127.23         9.35 o                         
  10   5   4         25.38         21.32         6.24 o                         
  11   5   4       4750.87       4689.70        48.73 o                         
  12   5   4         61.83         67.55         8.25 o                         
  13   5   4        276.22        287.65        14.01 o                         
  14   5   4        111.50        117.98        10.27 o                         
  15   5   4        158.82        139.75        16.10 o                         
  16   5   4        216.88        210.61        20.37 o                         
  17   5   4         11.00        -10.09        12.26 o                         
  18   5   4        267.68        305.15        26.25 o                         
  19   5   4         59.33         51.30        18.69 o                         
  20   5   4         47.21         57.60        18.69 o                         
  21   5   4       1640.12       1704.14        70.51 o                         
  22   5   4          6.59         -3.36        18.69 o                         
  23   5   4         79.93         94.05        24.00 o                         
  24   5   4          2.09         33.04        22.08 o                         
  25   5   4       1100.29       1113.24        53.59 o                         
 -25   6   4         18.35          7.52        19.17 o                         
 -24   6   4         80.34         55.50        21.35 o                         
 -23   6   4        263.83        241.72        27.64 o                         
 -22   6   4         17.07         40.04        24.35 o                         
 -21   6   4        820.67        849.16        48.40 o                         
 -20   6   4         59.66         39.64        22.86 o                         
 -19   6   4        123.87        112.28        21.35 o                         
 -18   6   4        124.05         89.63        17.33 o                         
 -17   6   4         90.68        108.19        23.02 o                         
 -16   6   4          6.41         -6.84        13.10 o                         
 -15   6   4        326.86        307.22        19.04 o                         
 -14   6   4         23.64          6.87        12.45 o                         
 -13   6   4         25.55         32.80         9.16 o                         
 -12   6   4        181.08        201.58        12.99 o                         
 -11   6   4       2498.45       2719.68        39.33 o                         
 -10   6   4       1055.08       1015.88        22.54 o                         
  -9   6   4       5452.04       5240.80        65.84 o                         
  -8   6   4         12.31         18.50         7.35 o                         
  -7   6   4        159.27        184.56        11.97 o                         
  -6   6   4          8.35          5.47         7.05 o                         
  -5   6   4          7.69         -5.85         5.85 o                         
  -4   6   4        354.29        418.18        15.10 o                         
  -3   6   4        100.54        113.64         8.75 o                         
  -2   6   4         99.31         99.23         7.70 o                         
  -1   6   4       1050.89        931.05        18.01 o                         
   0   6   4          0.05          8.09         6.54 o                         
   1   6   4          0.00         10.53         5.24 o                         
   2   6   4          3.72          3.83         5.05 o                         
   3   6   4       1174.93       1280.68        23.30 o                         
   4   6   4       1812.24       1883.15        26.01 o                         
   5   6   4        652.98        753.29        20.65 o                         
   6   6   4        132.39        141.51         8.94 o                         
   7   6   4        344.39        329.46        16.07 o                         
   8   6   4         33.83         22.92         8.74 o                         
   9   6   4        772.64        775.94        18.61 o                         
  10   6   4         25.50         19.30         6.24 o                         
  11   6   4         41.87         25.23         7.67 o                         
  12   6   4        341.64        351.59        17.54 o                         
  13   6   4       3863.27       3818.88        52.25 o                         
  14   6   4        360.92        355.58        20.11 o                         
  15   6   4         17.33         23.13        12.26 o                         
  16   6   4        381.81        343.82        22.83 o                         
  17   6   4        133.40        156.66        18.05 o                         
  18   6   4        445.33        464.71        34.45 o                         
  19   6   4       1626.29       1738.29        52.00 o                         
  20   6   4        225.85        283.01        26.77 o                         
  21   6   4        314.75        291.58        28.05 o                         
  22   6   4         10.54         19.51        19.17 o                         
  23   6   4         78.22         66.09        24.00 o                         
  24   6   4        623.51        669.47        43.50 o                         
 -24   7   4        122.46         89.26        24.40 o                         
 -23   7   4         65.28         57.81        22.08 o                         
 -22   7   4         52.40         18.96        20.17 o                         
 -21   7   4        104.15        136.71        23.42 o                         
 -20   7   4         77.10         77.51        21.35 o                         
 -19   7   4        365.13        346.61        54.09 o                         
 -18   7   4        158.91        159.02        22.75 o                         
 -17   7   4        964.25        964.76        37.23 o                         
 -16   7   4        121.27        121.25        17.33 o                         
 -15   7   4          8.22          5.05        12.26 o                         
 -14   7   4          2.63         -9.35         9.35 o                         
 -13   7   4         38.79         34.76        12.01 o                         
 -12   7   4        487.69        470.86        19.21 o                         
 -11   7   4       1120.62       1112.79        25.70 o                         
 -10   7   4        322.12        330.00        15.57 o                         
  -9   7   4        133.08        130.57        11.10 o                         
  -8   7   4         11.21          2.31         8.08 o                         
  -7   7   4        153.79        147.02        10.83 o                         
  -6   7   4       1759.63       1847.85        29.02 o                         
  -5   7   4       3869.09       4103.06        43.20 o                         
  -4   7   4        524.35        529.33        16.45 o                         
  -3   7   4       1745.95       1705.39        26.28 o                         
  -2   7   4          6.41          9.65         6.78 o                         
  -1   7   4       6563.89       6856.18        59.15 o                         
   0   7   4       1571.43       1652.86        24.87 o                         
   1   7   4       3814.35       3955.25        40.35 o                         
   2   7   4        831.97        842.44        18.17 o                         
   3   7   4        208.97        237.78        13.93 o                         
   4   7   4        626.23        606.79        16.14 o                         
   5   7   4         71.26         84.81         8.25 o                         
   6   7   4       1093.42       1119.38        24.04 o                         
   7   7   4        171.14        193.91        10.95 o                         
   8   7   4        106.67        106.72         8.94 o                         
   9   7   4       2045.06       1929.02        28.92 o                         
  10   7   4        828.75        836.00        24.72 o                         
  11   7   4        143.57        132.82        13.22 o                         
  12   7   4       1507.75       1573.36        33.94 o                         
  13   7   4       2799.03       2816.16        43.31 o                         
  14   7   4       1497.85       1621.20        39.78 o                         
  15   7   4       1179.35       1120.12        35.32 o                         
  16   7   4        332.39        330.67        22.83 o                         
  17   7   4         94.23         73.38        16.10 o                         
  18   7   4        483.79        512.96        32.78 o                         
  19   7   4        818.22        859.00        40.50 o                         
  20   7   4       2711.36       2869.60        66.80 o                         
  21   7   4        722.64        842.03        65.42 o                         
  22   7   4        140.91        148.08        29.40 o                         
  23   7   4          4.03          5.10        22.42 o                         
  24   7   4         23.45          5.05        25.12 o                         
 -23   8   4          7.01         10.86        24.06 o                         
 -22   8   4         42.87         24.53        24.06 o                         
 -21   8   4        245.59        223.39        33.37 o                         
 -20   8   4        311.01        243.88        32.38 o                         
 -19   8   4        167.81        191.53        37.65 o                         
 -18   8   4          2.27         -7.66        15.58 o                         
 -17   8   4        111.28         77.53        17.71 o                         
 -16   8   4        133.85        124.44        18.49 o                         
 -15   8   4         80.03         87.18        17.33 o                         
 -14   8   4         38.24         48.62        12.35 o                         
 -13   8   4        192.16        215.19        16.87 o                         
 -12   8   4        212.95        218.25        15.14 o                         
 -11   8   4         20.52         14.86         9.35 o                         
 -10   8   4        210.29        236.74        14.90 o                         
  -9   8   4        401.89        418.66        18.01 o                         
  -8   8   4        272.33        270.03        14.45 o                         
  -7   8   4        135.11        119.16        11.10 o                         
  -6   8   4        145.86        171.77        13.49 o                         
  -5   8   4       1388.45       1319.12        24.35 o                         
  -4   8   4        286.54        290.96        14.01 o                         
  -3   8   4         27.66         11.45         7.87 o                         
  -2   8   4         29.20         32.38         7.70 o                         
  -1   8   4        122.49        117.48        10.13 o                         
   0   8   4         14.15         29.21         8.10 o                         
   1   8   4          8.30          7.81         9.31 o                         
   2   8   4         73.70         62.40         8.30 o                         
   3   8   4        397.89        373.95        15.39 o                         
   4   8   4        458.75        518.47        15.58 o                         
   5   8   4         17.50         10.67         5.39 o                         
   6   8   4          3.14          3.52         7.35 o                         
   7   8   4        324.42        290.10        13.79 o                         
   8   8   4         46.52         53.12         9.35 o                         
   9   8   4         26.68         38.54        11.33 o                         
  10   8   4        779.76        728.58        27.80 o                         
  11   8   4       1321.61       1387.40        35.94 o                         
  12   8   4       1360.26       1441.56        37.10 o                         
  13   8   4       5450.86       5504.59        72.65 o                         
  14   8   4       3766.95       3577.78        78.43 o                         
  15   8   4       1029.38       1032.11        40.87 o                         
  16   8   4         94.50         76.52        18.69 o                         
  17   8   4        409.68        447.79        31.24 o                         
  18   8   4        417.67        515.28        36.51 o                         
  19   8   4        309.25        328.70        37.38 o                         
  20   8   4         17.70         24.19        22.70 o                         
  21   8   4        296.74        231.89        31.87 o                         
  22   8   4        509.03        499.51        40.86 o                         
  23   8   4         43.73         55.06        26.34 o                         
 -22   9   4          7.43         14.72        25.12 o                         
 -21   9   4         28.52         41.41        28.04 o                         
 -20   9   4         34.44         15.29        25.37 o                         
 -19   9   4         64.23         41.42        24.06 o                         
 -18   9   4        150.44        174.41        24.00 o                         
 -17   9   4         46.49         55.50        20.68 o                         
 -16   9   4        143.48        149.36        25.76 o                         
 -15   9   4         29.88         56.30        17.88 o                         
 -14   9   4        939.63       1075.45        38.70 o                         
 -13   9   4        107.11        107.88        18.15 o                         
 -12   9   4         65.17         66.10        15.03 o                         
 -11   9   4         45.57         58.10        12.61 o                         
 -10   9   4       1553.36       1583.21        34.01 o                         
  -9   9   4         30.45         26.27        11.64 o                         
  -8   9   4        764.62        797.28        25.47 o                         
  -7   9   4         74.16         93.03        11.97 o                         
  -6   9   4       9678.59       9534.32        81.98 o                         
  -5   9   4        348.49        351.80        17.95 o                         
  -4   9   4        681.40        689.03        22.73 o                         
  -3   9   4        257.34        245.00        13.31 o                         
  -2   9   4        915.60        915.66        21.10 o                         
  -1   9   4         50.11         48.75         8.75 o                         
   0   9   4       1132.82       1198.34        29.91 o                         
   1   9   4         23.32         20.46        12.52 o                         
   2   9   4         48.48         39.23         9.70 o                         
   3   9   4         98.88         99.55        13.79 o                         
   4   9   4        684.54        663.20        31.67 o                         
   5   9   4         70.17         65.54        10.54 o                         
   6   9   4         48.61         66.73         9.97 o                         
   7   9   4         95.78        109.50        14.70 o                         
   8   9   4        908.22        810.16        42.06 o                         
   9   9   4         78.33         72.54        14.21 o                         
  10   9   4        846.81        810.13        29.74 o                         
  11   9   4       1065.91       1055.33        33.04 o                         
  12   9   4        159.46        119.04        15.77 o                         
  13   9   4        136.21        132.81        16.92 o                         
  14   9   4        186.28        236.63        31.99 o                         
  15   9   4        118.64        125.64        20.68 o                         
  16   9   4       6214.37       6295.18        97.35 o                         
  17   9   4         93.47        110.13        21.35 o                         
  18   9   4          7.56          4.42        17.88 o                         
  19   9   4        316.51        336.14        35.66 o                         
  20   9   4        237.22        177.14        36.05 o                         
  21   9   4          9.61         -4.53        22.42 o                         
  22   9   4         13.46         17.75        22.42 o                         
 -21  10   4        252.08        178.99        32.82 o                         
 -20  10   4        383.97        376.02        39.11 o                         
 -19  10   4        183.63        171.25        26.77 o                         
 -18  10   4          8.97          2.07        18.31 o                         
 -17  10   4          0.84         -7.38        16.45 o                         
 -16  10   4         18.22          9.25        18.69 o                         
 -15  10   4         53.65         22.70        19.00 o                         
 -14  10   4       1119.74       1215.55        42.88 o                         
 -13  10   4        499.63        524.42        27.30 o                         
 -12  10   4        669.15        696.88        31.21 o                         
 -11  10   4        142.36        151.51        17.71 o                         
 -10  10   4        438.64        442.08        24.04 o                         
  -9  10   4         13.03         22.94        11.64 o                         
  -8  10   4        552.75        521.80        24.25 o                         
  -7  10   4        635.29        629.82        27.80 o                         
  -6  10   4        630.58        738.87        29.25 o                         
  -5  10   4        226.72        216.38        18.96 o                         
  -4  10   4       1461.46       1349.03        35.32 o                         
  -3  10   4         66.50         51.80        13.46 o                         
  -2  10   4          2.91         10.86        11.77 o                         
  -1  10   4        138.75        182.44        16.68 o                         
   0  10   4       6370.50       6221.70        75.55 o                         
   1  10   4         29.77         43.01        13.79 o                         
   2  10   4       2776.47       2484.26        45.66 o                         
   3  10   4          2.53          0.93         9.45 o                         
   4  10   4        186.96        193.49        14.45 o                         
   5  10   4          0.00         -9.25         9.71 o                         
   6  10   4        877.30        832.26        29.84 o                         
   7  10   4          9.22         10.09        11.83 o                         
   8  10   4         20.51         24.67        12.82 o                         
   9  10   4         54.71         43.00        17.03 o                         
  10  10   4        327.79        286.98        21.58 o                         
  11  10   4         10.69         -6.31        11.83 o                         
  12  10   4        192.32        202.03        19.79 o                         
  13  10   4         33.69         33.95        17.93 o                         
  14  10   4        474.70        469.50        31.84 o                         
  15  10   4          0.02        -10.48        16.77 o                         
  16  10   4        147.33        117.41        21.46 o                         
  17  10   4         60.22         30.37        18.31 o                         
  18  10   4          1.83        -11.13        27.01 o                         
  19  10   4         60.78          9.43        22.70 o                         
  20  10   4          7.86         -6.30        23.27 o                         
 -20  11   4        706.40        698.52        49.59 o                         
 -19  11   4        111.90         80.80        25.51 o                         
 -18  11   4         31.52         18.18        21.46 o                         
 -17  11   4          1.67          4.63        23.13 o                         
 -16  11   4         18.50        -11.31        22.70 o                         
 -15  11   4         86.43         97.97        25.12 o                         
 -14  11   4         89.77         52.75        24.03 o                         
 -13  11   4         12.09          0.60        15.90 o                         
 -12  11   4        231.30        215.52        25.75 o                         
 -11  11   4        195.04        241.59        24.82 o                         
 -10  11   4       3083.93       2966.59        69.14 o                         
  -9  11   4        479.71        521.06        29.47 o                         
  -8  11   4        288.10        333.33        22.34 o                         
  -7  11   4         44.99         59.80        16.10 o                         
  -6  11   4       5872.76       5790.86        77.16 o                         
  -5  11   4          9.82         43.28        16.10 o                         
  -4  11   4      18442.73      17695.22       159.56 o                         
  -3  11   4       1221.23       1463.53        40.00 o                         
  -2  11   4       1075.03        956.90        33.43 o                         
  -1  11   4        357.36        335.56        22.34 o                         
   0  11   4          6.24         -2.41        11.77 o                         
   1  11   4        476.68        437.29        24.74 o                         
   2  11   4        228.43        177.51        18.49 o                         
   3  11   4          3.87         -3.78        11.83 o                         
   4  11   4        967.31        910.55        40.30 o                         
   5  11   4          8.84         -6.68        20.09 o                         
   6  11   4         45.96         22.55        15.39 o                         
   7  11   4         67.70         46.65        17.88 o                         
   8  11   4        529.79        475.29        31.24 o                         
   9  11   4        141.06        189.06        19.46 o                         
  10  11   4          2.28          0.84        11.83 o                         
  11  11   4        252.05        280.66        22.33 o                         
  12  11   4        222.75        235.05        22.33 o                         
  13  11   4          4.09         -9.73        17.62 o                         
  14  11   4        400.40        356.96        36.62 o                         
  15  11   4          3.75         -8.09        15.39 o                         
  16  11   4        668.84        600.81        38.22 o                         
  17  11   4        249.52        261.43        29.27 o                         
  18  11   4          3.94         36.55        20.17 o                         
  19  11   4         12.21        -12.51        21.65 o                         
 -18  12   4         28.01         34.48        25.12 o                         
 -17  12   4         66.98         50.88        27.16 o                         
 -16  12   4          7.92         13.27        24.06 o                         
 -15  12   4          3.18         -2.45        22.42 o                         
 -14  12   4        314.95        315.53        37.00 o                         
 -13  12   4          0.59          0.25        16.45 o                         
 -12  12   4          2.60          5.40        25.36 o                         
 -11  12   4        195.30        199.30        25.05 o                         
 -10  12   4       1100.33       1062.48        42.60 o                         
  -9  12   4         11.56         10.05        19.51 o                         
  -8  12   4       2767.86       2749.51        62.51 o                         
  -7  12   4          3.35        -14.21        14.21 o                         
  -6  12   4       1351.31       1444.80        41.92 o                         
  -5  12   4         29.00         50.54        16.10 o                         
  -4  12   4       2046.21       2129.99        47.09 o                         
  -3  12   4        439.05        440.76        28.27 o                         
  -2  12   4       2462.95       2391.70        64.12 o                         
  -1  12   4         56.19         52.69        15.03 o                         
   0  12   4       2166.07       2131.67        47.28 o                         
   1  12   4        273.01        341.88        39.74 o                         
   2  12   4       2160.51       2000.75        51.18 o                         
   3  12   4        363.28        308.94        27.07 o                         
   4  12   4         40.61         38.21        17.88 o                         
   5  12   4          8.29        -12.95        22.57 o                         
   6  12   4         41.91         47.05        18.42 o                         
   7  12   4        143.38        154.13        23.42 o                         
   8  12   4         88.93        108.03        22.08 o                         
   9  12   4          3.85         27.35        17.88 o                         
  10  12   4          3.91        -11.10        21.09 o                         
  11  12   4         39.69         24.75        17.07 o                         
  12  12   4          3.31          0.13        16.45 o                         
  13  12   4          0.02          9.76        21.36 o                         
  14  12   4         61.66         33.98        22.42 o                         
  15  12   4          8.66         12.87        24.06 o                         
  16  12   4         60.83         44.64        24.06 o                         
  17  12   4          9.08         -8.71        21.65 o                         
 -16  13   4          7.27        -23.27        23.27 o                         
 -15  13   4          5.91         -7.57        25.12 o                         
 -14  13   4          2.46        -27.21        33.22 o                         
 -13  13   4        463.67        583.52        44.95 o                         
 -12  13   4         28.96         11.77        18.69 o                         
 -11  13   4         20.50         16.49        17.88 o                         
 -10  13   4        134.16        143.45        24.50 o                         
  -9  13   4          0.20        -24.54        24.54 o                         
  -8  13   4        128.50        147.01        22.69 o                         
  -7  13   4        192.72        184.04        24.40 o                         
  -6  13   4        168.50        118.27        20.64 o                         
  -5  13   4        350.95        332.77        27.94 o                         
  -4  13   4        620.45        619.75        33.96 o                         
  -3  13   4        819.85        750.54        34.73 o                         
  -2  13   4          8.77         -3.72        14.61 o                         
  -1  13   4        695.25        705.05        34.32 o                         
   0  13   4        111.11         40.32        19.17 o                         
   1  13   4          2.05         15.68        20.07 o                         
   2  13   4         33.08         -3.60        29.37 o                         
   3  13   4         92.03         39.28        17.44 o                         
   4  13   4          7.62         -7.32        17.18 o                         
   5  13   4        201.83        211.69        24.61 o                         
   6  13   4          0.29         -8.85        17.88 o                         
   7  13   4        289.86        278.32        28.60 o                         
   8  13   4          0.89         34.28        17.85 o                         
   9  13   4        384.90        421.14        32.61 o                         
  10  13   4         99.44         99.09        21.90 o                         
  11  13   4          6.22          9.55        19.70 o                         
  12  13   4          4.12         -3.96        21.80 o                         
  13  13   4        902.95        941.48        62.75 o                         
  14  13   4        222.95        222.95        32.38 o                         
  15  13   4         16.70         20.11        24.06 o                         
 -13  14   4         58.77         49.68        36.05 o                         
 -12  14   4          6.23        -17.62        19.61 o                         
 -11  14   4         13.72         -7.85        18.36 o                         
 -10  14   4         16.88         21.84        20.17 o                         
  -9  14   4          0.51        -17.07        17.07 o                         
  -8  14   4          5.35          1.68        18.69 o                         
  -7  14   4         19.73         18.90        17.88 o                         
  -6  14   4         68.09         48.92        20.79 o                         
  -5  14   4          9.43         11.52        20.17 o                         
  -4  14   4         12.72         12.72        16.73 o                         
  -3  14   4          0.02        -15.58        15.58 o                         
  -2  14   4          8.01         16.52        17.55 o                         
  -1  14   4         31.94        -11.26        17.88 o                         
   0  14   4          0.15        -10.46        20.47 o                         
   1  14   4        965.54        844.28        44.36 o                         
   2  14   4          0.65         15.98        21.02 o                         
   3  14   4       1368.17       1434.25        56.25 o                         
   4  14   4         19.77         -9.25        17.88 o                         
   5  14   4        138.83         89.20        22.08 o                         
   6  14   4         17.67         31.20        20.79 o                         
   7  14   4          4.44         21.14        19.61 o                         
   8  14   4          8.86        -12.51        26.23 o                         
   9  14   4        641.09        615.34        37.72 o                         
  10  14   4          7.30          8.64        20.17 o                         
  11  14   4        169.91        190.78        27.64 o                         
  12  14   4          1.37         14.30        26.70 o                         
  13  14   4       1009.03        984.12        71.10 o                         
 -10  15   4         16.66         24.40        26.24 o                         
  -9  15   4        578.29        628.51        41.12 o                         
  -8  15   4         50.68         50.15        21.81 o                         
  -7  15   4         71.40         85.10        24.82 o                         
  -6  15   4          1.06         -1.66        20.53 o                         
  -5  15   4        119.02         57.51        24.06 o                         
  -4  15   4          0.02        -18.50        20.29 o                         
  -3  15   4        153.88        122.00        34.21 o                         
  -2  15   4         13.09        -19.94        19.94 o                         
  -1  15   4         28.11         87.52        24.69 o                         
   0  15   4          9.56         26.99        20.17 o                         
   1  15   4         58.11         35.35        22.08 o                         
   2  15   4          1.10        -15.58        15.58 o                         
   3  15   4        142.55        115.12        24.39 o                         
   4  15   4          4.08         17.87        20.79 o                         
   5  15   4        121.89         88.61        30.91 o                         
   6  15   4          3.54          3.45        20.79 o                         
   7  15   4         69.59         62.99        26.34 o                         
   8  15   4         10.46          8.44        24.89 o                         
   9  15   4       1030.38        933.95        89.32 o                         
  -4  16   4          5.60        -10.67        24.50 o                         
  -3  16   4          1.18         -6.23        22.42 o                         
  -2  16   4         54.43         89.76        27.16 o                         
  -1  16   4          0.02        -26.42        26.70 o                         
   0  16   4         79.92         88.40        27.16 o                         
   1  16   4         90.05        103.81        28.72 o                         
   2  16   4          2.88        -21.36        21.36 o                         
   3  16   4          2.04         37.00        24.69 o                         
 -26   1   5        232.27        145.98        38.72 o                         
 -25   1   5        176.01        240.69        33.37 o                         
 -24   1   5       1118.32        929.21        75.32 o                         
 -23   1   5        255.93        254.16        31.98 o                         
 -22   1   5        206.68        247.13        27.49 o                         
 -21   1   5         70.49         82.81        19.61 o                         
 -20   1   5        135.85        105.33        19.70 o                         
 -19   1   5        156.59        191.14        22.20 o                         
 -18   1   5      13791.82      13459.57       139.89 o                         
 -17   1   5        186.94        207.57        18.12 o                         
 -16   1   5       1647.82       1642.46        28.99 o                         
 -15   1   5         42.22         37.75         8.27 o                         
 -14   1   5         54.53         43.24         7.83 o                         
 -13   1   5        560.27        542.59        16.44 o                         
 -12   1   5        678.54        662.45        19.23 o                         
 -11   1   5         76.19         72.83        10.16 o                         
 -10   1   5        106.70        100.45         8.75 o                         
  -9   1   5          3.35         -5.58         5.58 o                         
  -8   1   5        396.19        409.60        12.48 o                         
  -7   1   5         86.76         87.52         9.21 o                         
  -6   1   5       1176.11       1200.02        21.53 o                         
  -5   1   5        110.95        116.81         9.66 o                         
  -4   1   5       6344.13       6167.45        54.67 o                         
  -3   1   5        127.95        139.63         9.00 o                         
  -2   1   5      34528.66      33104.24       213.66 o                         
  -1   1   5       1299.35       1282.89        20.47 o                         
   0   1   5       1986.00       1929.97        23.21 o                         
   1   1   5        132.26        136.17         9.37 o                         
   2   1   5       8050.25       7372.26        55.66 o                         
   3   1   5       1016.08       1012.42        19.23 o                         
   4   1   5       6363.10       6363.38        50.99 o                         
   5   1   5        374.37        428.56        18.52 o                         
   6   1   5        281.53        317.84        10.95 o                         
   7   1   5        460.92        516.21        23.60 o                         
   8   1   5       6454.98       6447.50        54.46 o                         
   9   1   5        293.74        373.96        13.84 o                         
  10   1   5          5.60         -1.68         5.40 o                         
  11   1   5         52.79         45.84         7.87 o                         
  12   1   5       3410.17       3460.69        39.37 o                         
  13   1   5        110.91        117.36        10.13 o                         
  14   1   5        886.22        840.99        19.95 o                         
  15   1   5         30.45         21.76         8.46 o                         
  16   1   5          3.68          0.66         9.52 o                         
  17   1   5         20.53         -0.40        11.39 o                         
  18   1   5       2839.59       2772.88        50.93 o                         
  19   1   5          3.11         15.07        13.79 o                         
  20   1   5        319.15        366.05        37.40 o                         
  21   1   5         41.23         86.66        21.46 o                         
  22   1   5       1628.02       1699.97        54.48 o                         
  23   1   5        161.38        201.38        29.27 o                         
  24   1   5        913.57        924.52        82.78 o                         
  25   1   5        527.69        522.74        44.95 o                         
  26   1   5         22.62         45.57        28.72 o                         
 -26   2   5         60.99         13.97        40.05 o                         
 -25   2   5         76.60         60.13        27.75 o                         
 -24   2   5       2039.22       2123.87        90.71 o                         
 -23   2   5         17.27         35.37        17.77 o                         
 -22   2   5         11.80          1.50        16.45 o                         
 -21   2   5        239.06        166.84        29.63 o                         
 -20   2   5          5.02          9.97        15.90 o                         
 -19   2   5        565.62        559.33        32.78 o                         
 -18   2   5       1424.03       1413.87        43.41 o                         
 -17   2   5         55.16         57.93        14.21 o                         
 -16   2   5         63.29         45.92         9.97 o                         
 -15   2   5          0.12         -3.75        10.93 o                         
 -14   2   5        240.01        235.10        12.99 o                         
 -13   2   5        197.86        193.27        11.90 o                         
 -12   2   5        562.53        560.78        17.06 o                         
 -11   2   5        126.44        148.94         9.85 o                         
 -10   2   5          0.50          0.71         5.72 o                         
  -9   2   5        234.90        251.75        12.65 o                         
  -8   2   5         85.93         85.42         9.66 o                         
  -7   2   5       1003.74       1026.88        21.53 o                         
  -6   2   5          0.33          2.64         6.99 o                         
  -5   2   5        265.94        272.10        14.70 o                         
  -4   2   5       1328.10       1248.95        21.53 o                         
  -3   2   5          4.14         -1.32         6.99 o                         
  -2   2   5         78.33         49.48         5.72 o                         
  -1   2   5       6292.78       6125.72        48.38 o                         
   0   2   5          4.10          2.78         4.94 o                         
   1   2   5         88.92        131.40         9.54 o                         
   2   2   5      23666.05      24101.16       162.26 o                         
   3   2   5        959.99        857.21        18.75 o                         
   4   2   5       5846.41       5375.79        51.27 o                         
   5   2   5       1415.91       1539.26        25.80 o                         
   6   2   5      10795.30      11627.02        91.26 o                         
   7   2   5        121.12        140.70        10.83 o                         
   8   2   5       2803.02       3205.08        33.84 o                         
   9   2   5        225.87        253.79        10.95 o                         
  10   2   5        782.54        758.26        17.44 o                         
  11   2   5        296.51        317.33        13.66 o                         
  12   2   5        514.54        479.87        16.78 o                         
  13   2   5        220.64        250.30        12.99 o                         
  14   2   5         89.77        102.50         9.38 o                         
  15   2   5          1.25         12.33         8.81 o                         
  16   2   5          1.65         11.23         9.52 o                         
  17   2   5         69.87         57.99        18.62 o                         
  18   2   5        995.60       1082.68        39.85 o                         
  19   2   5       1073.36       1115.04        43.21 o                         
  20   2   5         98.87        107.78        20.27 o                         
  21   2   5       2097.26       2177.51        61.60 o                         
  22   2   5       1283.58       1305.01        49.66 o                         
  23   2   5         65.04         64.87        22.69 o                         
  24   2   5         17.11         -5.49        19.80 o                         
  25   2   5          0.00         48.74        29.80 o                         
 -26   3   5         10.39        -15.67        22.42 o                         
 -25   3   5         56.56         19.96        21.46 o                         
 -24   3   5       1161.08       1049.30        85.62 o                         
 -23   3   5        267.37        231.32        26.77 o                         
 -22   3   5          4.01          3.25        16.45 o                         
 -21   3   5        125.37        156.62        21.18 o                         
 -20   3   5        216.80        255.09        24.40 o                         
 -19   3   5        143.28        164.53        20.79 o                         
 -18   3   5        361.41        356.00        25.75 o                         
 -17   3   5         48.08         68.08        15.03 o                         
 -16   3   5        176.96        181.57        21.55 o                         
 -15   3   5       1660.01       1681.98        29.43 o                         
 -14   3   5          0.05         -7.70         7.70 o                         
 -13   3   5        769.06        754.91        26.56 o                         
 -12   3   5        209.48        227.37        12.45 o                         
 -11   3   5        435.44        486.13        15.32 o                         
 -10   3   5          2.39         -2.31         6.06 o                         
  -9   3   5       1525.76       1497.79        21.91 o                         
  -8   3   5       1242.98       1182.29        23.30 o                         
  -7   3   5        317.64        289.89        13.98 o                         
  -6   3   5        570.54        561.79        18.30 o                         
  -5   3   5       1111.62       1004.77        20.72 o                         
  -4   3   5       2195.73       2209.07        30.34 o                         
  -3   3   5        993.67       1143.96        21.87 o                         
  -2   3   5         31.61         41.98         6.12 o                         
  -1   3   5        105.59        187.85         9.61 o                         
   0   3   5        261.90        194.68         8.94 o                         
   1   3   5         59.30         97.33         9.18 o                         
   2   3   5         18.48         31.98         7.93 o                         
   3   3   5       3519.82       3560.18        39.85 o                         
   4   3   5         68.90         54.18         7.62 o                         
   5   3   5       2095.93       2040.84        29.87 o                         
   6   3   5        202.11        201.49        11.21 o                         
   7   3   5       3419.85       3439.09        41.28 o                         
   8   3   5       1110.80       1104.79        27.21 o                         
   9   3   5         78.77         87.05         9.66 o                         
  10   3   5        583.11        596.62        18.79 o                         
  11   3   5         27.51         52.22         6.24 o                         
  12   3   5        289.60        323.45        14.45 o                         
  13   3   5        502.58        534.95        17.43 o                         
  14   3   5         23.52         20.18         6.45 o                         
  15   3   5        114.53        124.05        15.03 o                         
  16   3   5       1626.32       1550.59        37.63 o                         
  17   3   5        500.64        535.83        31.84 o                         
  18   3   5        598.48        553.15        33.48 o                         
  19   3   5       3683.49       3790.59        73.27 o                         
  20   3   5          2.77         -7.33        15.90 o                         
  21   3   5         54.38         66.60        20.68 o                         
  22   3   5        239.04        234.48        28.25 o                         
  23   3   5        187.74        240.65        36.09 o                         
  24   3   5         32.51         46.90        21.46 o                         
  25   3   5        671.55        648.87        41.75 o                         
 -26   4   5          0.24        -16.23        20.17 o                         
 -25   4   5          0.40        -24.67        24.67 o                         
 -24   4   5         39.71         15.65        19.71 o                         
 -23   4   5          3.93         10.46        17.88 o                         
 -22   4   5         30.98         -4.02        17.88 o                         
 -21   4   5         19.02         22.38        16.45 o                         
 -20   4   5         10.03          8.53        15.90 o                         
 -19   4   5        249.10        283.27        26.25 o                         
 -18   4   5         61.48         79.89        18.69 o                         
 -17   4   5         69.52         67.76        15.03 o                         
 -16   4   5         11.16          6.61        12.82 o                         
 -15   4   5       1180.17       1206.43        29.19 o                         
 -14   4   5         18.66          8.02         9.66 o                         
 -13   4   5        387.10        417.75        16.78 o                         
 -12   4   5         77.79         79.92         9.62 o                         
 -11   4   5       3684.96       3700.10        41.16 o                         
 -10   4   5          0.03         -5.72         5.72 o                         
  -9   4   5       1231.23       1161.53        21.73 o                         
  -8   4   5         33.37         35.07         6.45 o                         
  -7   4   5          2.77         -5.14         5.58 o                         
  -6   4   5        992.24        844.99        30.42 o                         
  -5   4   5       5176.75       4628.27        48.84 o                         
  -4   4   5         69.06         62.11         6.99 o                         
  -3   4   5       3525.51       3714.42        36.41 o                         
  -2   4   5       3758.52       3594.04        36.19 o                         
  -1   4   5       2538.21       2315.78        27.29 o                         
   0   4   5         84.59        106.43        10.93 o                         
   1   4   5      12042.97      13004.14        90.55 o                         
   2   4   5         67.87         75.05        13.10 o                         
   3   4   5       1207.32       1323.64        24.25 o                         
   4   4   5        148.55        144.86        10.49 o                         
   5   4   5       9564.89      10291.83        85.29 o                         
   6   4   5        262.47        341.82        16.75 o                         
   7   4   5       6107.06       6489.51        62.76 o                         
   8   4   5        131.84        131.09        13.23 o                         
   9   4   5          9.67         15.93         8.01 o                         
  10   4   5         53.30         49.55        10.98 o                         
  11   4   5       2209.45       2200.22        29.66 o                         
  12   4   5         42.94         32.95         9.00 o                         
  13   4   5         30.13         18.22        13.47 o                         
  14   4   5        190.81        161.58        16.01 o                         
  15   4   5        715.88        681.01        27.80 o                         
  16   4   5         75.28         73.44        14.56 o                         
  17   4   5         62.27         42.97        15.32 o                         
  18   4   5        103.54        114.70        20.68 o                         
  19   4   5       2366.82       2383.67        59.28 o                         
  20   4   5        406.43        430.19        32.13 o                         
  21   4   5       1687.89       1852.27        55.11 o                         
  22   4   5        137.52        220.12        28.49 o                         
  23   4   5        178.92        163.76        25.51 o                         
  24   4   5         16.47          9.88        20.79 o                         
  25   4   5        264.61        165.47        28.25 o                         
 -25   5   5         20.82          8.96        18.62 o                         
 -24   5   5         77.65        117.66        22.69 o                         
 -23   5   5        140.04        111.95        24.40 o                         
 -22   5   5          1.73          7.84        24.19 o                         
 -21   5   5        122.21         89.95        21.35 o                         
 -20   5   5          0.87        -14.45        14.45 o                         
 -19   5   5        270.54        270.71        25.51 o                         
 -18   5   5          0.24         -5.78        16.30 o                         
 -17   5   5        354.06        349.88        22.83 o                         
 -16   5   5         54.24         37.00        15.11 o                         
 -15   5   5       2317.16       2491.26        47.65 o                         
 -14   5   5          0.65         -4.93         9.66 o                         
 -13   5   5          4.10         -9.00         9.00 o                         
 -12   5   5          4.65          4.93         9.66 o                         
 -11   5   5       2340.21       2263.04        35.40 o                         
 -10   5   5        175.04        193.07        13.55 o                         
  -9   5   5       1487.64       1500.00        24.35 o                         
  -8   5   5         65.53         77.05         9.47 o                         
  -7   5   5         29.88         64.42         8.56 o                         
  -6   5   5         26.05         10.32         6.56 o                         
  -5   5   5      14868.98      15385.92       107.05 o                         
  -4   5   5        331.45        364.65        14.01 o                         
  -3   5   5       2892.00       3004.43        33.13 o                         
  -2   5   5        371.06        406.04        13.66 o                         
  -1   5   5       2499.54       2757.39        32.42 o                         
   0   5   5         43.10         50.32         7.70 o                         
   1   5   5       5773.49       5708.92        49.04 o                         
   2   5   5          9.43          8.33         4.94 o                         
   3   5   5        617.76        652.52        18.75 o                         
   4   5   5         13.54          8.45         6.02 o                         
   5   5   5       7601.77       7742.33        70.79 o                         
   6   5   5         44.01         47.38         8.46 o                         
   7   5   5         33.98         27.24         8.01 o                         
   8   5   5         17.69         12.66         7.62 o                         
   9   5   5        411.11        453.19        18.30 o                         
  10   5   5         11.23         18.50         9.71 o                         
  11   5   5       1847.03       1805.68        33.00 o                         
  12   5   5         37.40         39.85        11.21 o                         
  13   5   5       1395.45       1399.65        33.28 o                         
  14   5   5         89.52        112.55        15.55 o                         
  15   5   5        820.48        788.73        29.74 o                         
  16   5   5        134.72        135.18        19.99 o                         
  17   5   5         40.77         43.70        15.58 o                         
  18   5   5          1.90          9.83        20.41 o                         
  19   5   5         18.42         33.27        16.78 o                         
  20   5   5        170.41        214.81        24.40 o                         
  21   5   5        850.07        889.74        44.36 o                         
  22   5   5        132.08        135.03        27.38 o                         
  23   5   5        177.05        128.57        26.25 o                         
  24   5   5        164.90        178.94        35.76 o                         
 -24   6   5          7.71         14.99        23.70 o                         
 -23   6   5        256.18        192.87        26.60 o                         
 -22   6   5         13.17          2.07        18.31 o                         
 -21   6   5         58.38         40.47        23.70 o                         
 -20   6   5         15.89         -7.24        17.88 o                         
 -19   6   5        125.06         92.23        22.23 o                         
 -18   6   5        199.64        230.63        22.83 o                         
 -17   6   5         10.86         -4.85        15.14 o                         
 -16   6   5          0.93          4.85        12.82 o                         
 -15   6   5        420.65        364.88        23.44 o                         
 -14   6   5        148.12        185.40        16.23 o                         
 -13   6   5       1202.27       1234.22        29.95 o                         
 -12   6   5         98.90        103.94        13.27 o                         
 -11   6   5        102.08        136.86        16.83 o                         
 -10   6   5          9.50         16.87        10.93 o                         
  -9   6   5         32.25         18.99         8.10 o                         
  -8   6   5        107.43        118.47        11.80 o                         
  -7   6   5        745.30        776.93        19.23 o                         
  -6   6   5       1087.09       1178.63        22.22 o                         
  -5   6   5       1021.18       1002.16        20.67 o                         
  -4   6   5         92.28        109.02         9.35 o                         
  -3   6   5        252.25        274.27        13.42 o                         
  -2   6   5         11.73         14.91        11.02 o                         
  -1   6   5        966.91       1015.70        19.85 o                         
   0   6   5        127.92        141.36        12.48 o                         
   1   6   5       5923.44       6474.00        55.83 o                         
   2   6   5         21.21         23.28         6.59 o                         
   3   6   5        210.43        171.37        12.15 o                         
   4   6   5        233.42        248.27        17.72 o                         
   5   6   5       4739.64       4349.97        49.76 o                         
   6   6   5         74.98         85.57         9.93 o                         
   7   6   5         12.07          8.28         7.62 o                         
   8   6   5        289.94        314.93        16.82 o                         
   9   6   5       1887.65       1902.16        36.10 o                         
  10   6   5       1043.29       1086.84        28.86 o                         
  11   6   5       2400.11       2298.72        38.19 o                         
  12   6   5        170.10        182.07        14.76 o                         
  13   6   5        573.79        569.97        22.99 o                         
  14   6   5        113.63        126.13        15.21 o                         
  15   6   5       1882.35       1831.63        51.71 o                         
  16   6   5        103.49         91.03        16.41 o                         
  17   6   5         46.86         31.78        14.15 o                         
  18   6   5         93.23        115.94        22.69 o                         
  19   6   5        237.17        262.29        26.25 o                         
  20   6   5        167.70        143.72        24.40 o                         
  21   6   5        194.07        169.58        25.05 o                         
  22   6   5          0.23         23.50        20.17 o                         
  23   6   5         10.16         -6.82        20.17 o                         
  24   6   5        120.15        169.58        29.66 o                         
 -24   7   5          1.53          6.82        21.46 o                         
 -23   7   5         20.84         -1.57        20.79 o                         
 -22   7   5         62.88         31.45        20.68 o                         
 -21   7   5         37.78         16.26        23.80 o                         
 -20   7   5         76.02         58.36        27.46 o                         
 -19   7   5         22.01          3.36        18.69 o                         
 -18   7   5         17.26         -8.61        15.58 o                         
 -17   7   5          4.00         13.88        15.11 o                         
 -16   7   5          3.92         13.88        16.55 o                         
 -15   7   5       1274.17       1341.28        39.99 o                         
 -14   7   5        204.92        185.71        16.87 o                         
 -13   7   5         19.78          7.93        10.33 o                         
 -12   7   5         54.40         41.63        13.76 o                         
 -11   7   5        181.11        213.58        16.82 o                         
 -10   7   5        305.00        334.03        18.75 o                         
  -9   7   5       2040.68       2172.86        33.98 o                         
  -8   7   5        868.28        910.38        23.16 o                         
  -7   7   5       2121.57       2123.24        31.71 o                         
  -6   7   5        328.18        369.94        17.92 o                         
  -5   7   5         47.84         37.00         9.12 o                         
  -4   7   5       2331.93       2358.82        31.59 o                         
  -3   7   5        735.38        765.45        19.20 o                         
  -2   7   5       2024.58       2069.59        29.63 o                         
  -1   7   5        829.31        806.17        21.72 o                         
   0   7   5         52.96         67.27         8.25 o                         
   1   7   5        276.16        261.54        12.41 o                         
   2   7   5         20.47         14.48         6.24 o                         
   3   7   5       2812.47       2823.22        38.86 o                         
   4   7   5         42.61         34.98         6.31 o                         
   5   7   5       1362.72       1334.31        38.71 o                         
   6   7   5       2556.03       2463.45        37.44 o                         
   7   7   5       1025.55       1081.88        31.81 o                         
   8   7   5          5.64         -2.18        10.12 o                         
   9   7   5       6072.58       5888.72        65.03 o                         
  10   7   5       3254.57       3152.48        46.51 o                         
  11   7   5       1629.66       1706.86        35.09 o                         
  12   7   5       2345.95       2260.72        39.81 o                         
  13   7   5       1611.33       1630.28        35.03 o                         
  14   7   5        673.88        597.71        27.22 o                         
  15   7   5        991.73       1015.61        41.37 o                         
  16   7   5        306.35        312.67        27.85 o                         
  17   7   5       1116.54       1167.48        38.35 o                         
  18   7   5       1432.59       1426.57        48.25 o                         
  19   7   5         11.10         12.38        16.66 o                         
  20   7   5         22.48          8.74        38.57 o                         
  21   7   5         34.21         25.48        30.03 o                         
  22   7   5         18.36          0.40        24.06 o                         
  23   7   5         29.85          9.25        22.42 o                         
 -23   8   5        298.45        251.06        35.27 o                         
 -22   8   5         53.44         52.09        29.37 o                         
 -21   8   5         44.17         -9.76        20.43 o                         
 -20   8   5          7.18         -0.63        19.48 o                         
 -19   8   5        112.87        102.09        22.89 o                         
 -18   8   5         32.27         53.37        17.33 o                         
 -17   8   5        135.27        140.12        20.51 o                         
 -16   8   5         22.57        -13.09        15.86 o                         
 -15   8   5         33.53         22.33        15.58 o                         
 -14   8   5         70.05         77.38        13.93 o                         
 -13   8   5        363.11        380.81        27.25 o                         
 -12   8   5       1148.40       1171.89        31.13 o                         
 -11   8   5        185.34        193.13        15.69 o                         
 -10   8   5        496.47        506.83        22.77 o                         
  -9   8   5        330.57        357.98        22.17 o                         
  -8   8   5        357.44        366.64        17.38 o                         
  -7   8   5          8.84          7.05         7.35 o                         
  -6   8   5        511.40        527.02        18.72 o                         
  -5   8   5        110.80        120.85        12.24 o                         
  -4   8   5        113.52        111.18        12.66 o                         
  -3   8   5         47.90         52.82         8.41 o                         
  -2   8   5         12.31          7.40         7.70 o                         
  -1   8   5          2.66          8.33         7.70 o                         
   0   8   5        885.48        857.57        20.54 o                         
   1   8   5        210.22        214.72        12.42 o                         
   2   8   5         21.63         19.19         7.59 o                         
   3   8   5         33.71         30.64         9.00 o                         
   4   8   5       2655.52       2474.81        33.59 o                         
   5   8   5         35.62         47.28        10.54 o                         
   6   8   5         61.82         64.41        10.54 o                         
   7   8   5        844.39        792.93        25.09 o                         
   8   8   5       3474.51       3749.96        52.24 o                         
   9   8   5       1577.02       1716.62        38.12 o                         
  10   8   5       6721.97       6833.21        83.92 o                         
  11   8   5       2162.12       2070.05        44.25 o                         
  12   8   5       3000.29       2898.54        62.74 o                         
  13   8   5        189.86        183.64        18.12 o                         
  14   8   5       1751.92       1694.11        58.14 o                         
  15   8   5        109.13        127.28        21.35 o                         
  16   8   5        295.97        321.46        35.85 o                         
  17   8   5         18.29         34.59        17.88 o                         
  18   8   5       1023.51       1035.26        54.23 o                         
  19   8   5        325.84        388.97        35.66 o                         
  20   8   5        269.34        208.12        36.05 o                         
  21   8   5         86.82         44.57        26.22 o                         
  22   8   5         55.04         40.96        22.42 o                         
 -22   9   5          8.10        -11.26        34.71 o                         
 -21   9   5        108.89        158.78        40.50 o                         
 -20   9   5          9.94         32.17        25.37 o                         
 -19   9   5         69.81         60.13        23.13 o                         
 -18   9   5        201.50        184.22        25.51 o                         
 -17   9   5        206.40        202.71        27.07 o                         
 -16   9   5        111.96         99.49        28.90 o                         
 -15   9   5          6.84          8.48        17.18 o                         
 -14   9   5         14.24         27.18        13.79 o                         
 -13   9   5         12.83        -12.77        12.82 o                         
 -12   9   5       1266.34       1312.27        36.42 o                         
 -11   9   5          0.15        -10.09        12.26 o                         
 -10   9   5        568.58        572.30        26.65 o                         
  -9   9   5        213.16        215.79        17.23 o                         
  -8   9   5         12.76         10.84         9.93 o                         
  -7   9   5          5.58         -4.63         9.18 o                         
  -6   9   5       2153.20       2127.40        33.52 o                         
  -5   9   5        203.18        217.98        15.68 o                         
  -4   9   5       1812.37       1703.49        29.17 o                         
  -3   9   5         16.02          4.75         8.25 o                         
  -2   9   5        276.11        277.93        13.84 o                         
  -1   9   5          0.79         -3.79         7.83 o                         
   0   9   5        336.98        357.65        17.60 o                         
   1   9   5          9.42         -0.26         8.16 o                         
   2   9   5          7.50          9.55         9.22 o                         
   3   9   5          0.03         10.36        10.35 o                         
   4   9   5       1468.74       1334.03        34.10 o                         
   5   9   5        153.04        160.15        16.10 o                         
   6   9   5       2067.00       2078.81        42.97 o                         
   7   9   5         58.93         49.97        12.51 o                         
   8   9   5       5115.73       4592.17        68.74 o                         
   9   9   5         20.86         10.93        18.36 o                         
  10   9   5       2207.55       2128.16        45.00 o                         
  11   9   5        326.75        290.63        22.83 o                         
  12   9   5        488.28        491.38        27.05 o                         
  13   9   5        931.61        967.01        34.56 o                         
  14   9   5        724.84        723.06        37.66 o                         
  15   9   5        246.75        321.71        28.96 o                         
  16   9   5        141.21        145.87        21.78 o                         
  17   9   5         33.24         36.20        22.12 o                         
  18   9   5         20.51        -16.45        16.45 o                         
  19   9   5          2.29         23.13        20.43 o                         
  20   9   5        155.30        182.54        31.01 o                         
  21   9   5          0.07         10.34        21.65 o                         
 -20  10   5        116.07        135.79        31.01 o                         
 -19  10   5         29.04         11.23        22.08 o                         
 -18  10   5        695.34        667.10        39.33 o                         
 -17  10   5        109.57         68.90        21.35 o                         
 -16  10   5       1063.96       1137.47        45.28 o                         
 -15  10   5        364.43        320.39        27.64 o                         
 -14  10   5        118.94        109.05        20.17 o                         
 -13  10   5         82.63        103.82        17.71 o                         
 -12  10   5       3372.78       3702.64        66.64 o                         
 -11  10   5        285.31        311.70        22.83 o                         
 -10  10   5       2989.03       3124.55        55.56 o                         
  -9  10   5        684.66        687.39        31.48 o                         
  -8  10   5       3950.64       4068.73        70.95 o                         
  -7  10   5        454.12        470.97        28.60 o                         
  -6  10   5        667.12        659.12        33.09 o                         
  -5  10   5          1.32         -6.55        12.01 o                         
  -4  10   5       3608.10       3503.00        55.28 o                         
  -3  10   5         82.33         78.45        13.79 o                         
  -2  10   5        364.18        363.52        21.16 o                         
  -1  10   5          1.23         14.65        10.99 o                         
   0  10   5        383.55        332.19        20.68 o                         
   1  10   5          7.05          3.08        15.42 o                         
   2  10   5        114.56         90.53        14.61 o                         
   3  10   5          0.00        -10.63        10.63 o                         
   4  10   5         70.24         49.37        15.90 o                         
   5  10   5          0.89         11.35        13.10 o                         
   6  10   5       3226.51       2914.58        57.23 o                         
   7  10   5          0.41          2.59        11.03 o                         
   8  10   5       1142.80       1179.04        35.32 o                         
   9  10   5          8.22          3.36        12.26 o                         
  10  10   5        531.05        529.15        28.13 o                         
  11  10   5         15.67         23.13        14.48 o                         
  12  10   5        316.40        349.09        27.58 o                         
  13  10   5         83.73         84.13        18.62 o                         
  14  10   5         12.94         10.57        17.44 o                         
  15  10   5          9.77         17.70        17.88 o                         
  16  10   5       1106.01       1011.31        47.48 o                         
  17  10   5          4.42         -5.05        18.69 o                         
  18  10   5          9.96         -7.13        22.41 o                         
  19  10   5          0.16        -20.03        20.03 o                         
  20  10   5         98.94         55.92        25.12 o                         
 -19  11   5          4.55         30.97        24.06 o                         
 -18  11   5         58.45         40.62        24.06 o                         
 -17  11   5         12.97         16.73        28.04 o                         
 -16  11   5          4.84        -18.50        24.03 o                         
 -15  11   5         26.67         27.75        24.03 o                         
 -14  11   5          5.28        -16.46        18.69 o                         
 -13  11   5       1188.44       1288.51        46.18 o                         
 -12  11   5        490.32        536.09        35.19 o                         
 -11  11   5        633.96        611.57        35.16 o                         
 -10  11   5       1506.64       1599.02        56.55 o                         
  -9  11   5        289.61        300.37        26.25 o                         
  -8  11   5        759.53        836.39        39.55 o                         
  -7  11   5       1551.78       1674.38        47.67 o                         
  -6  11   5       2000.27       2336.40        55.11 o                         
  -5  11   5        697.01        653.74        38.61 o                         
  -4  11   5         29.21         -5.55        13.46 o                         
  -3  11   5          2.99         -7.24        11.77 o                         
  -2  11   5       1455.20       1491.53        40.68 o                         
  -1  11   5         98.53        110.24        24.02 o                         
   0  11   5        199.11        133.91        19.17 o                         
   1  11   5        110.41         78.54        19.88 o                         
   2  11   5         94.99         55.50        21.36 o                         
   3  11   5          3.43         -6.17        13.66 o                         
   4  11   5        402.70        380.12        41.71 o                         
   5  11   5        187.25        200.73        23.40 o                         
   6  11   5        129.07        147.51        20.79 o                         
   7  11   5         14.07         11.62        14.86 o                         
   8  11   5        436.11        490.15        26.89 o                         
   9  11   5         11.21         17.11        13.46 o                         
  10  11   5        271.12        240.87        21.58 o                         
  11  11   5          1.66         14.24        13.10 o                         
  12  11   5         64.72         36.90        14.36 o                         
  13  11   5         64.36         53.74        19.61 o                         
  14  11   5        643.54        578.54        35.62 o                         
  15  11   5          0.28          0.13        16.45 o                         
  16  11   5        187.36        160.96        25.05 o                         
  17  11   5          4.70        -10.51        18.69 o                         
  18  11   5         96.35        113.46        29.85 o                         
 -17  12   5         59.68         83.25        27.75 o                         
 -16  12   5          2.68         -0.40        25.37 o                         
 -15  12   5         49.89         70.22        29.13 o                         
 -14  12   5          0.10         -7.07        21.65 o                         
 -13  12   5        533.53        493.95        39.96 o                         
 -12  12   5         36.62         14.54        19.61 o                         
 -11  12   5        670.38        707.52        39.55 o                         
 -10  12   5       1523.22       1565.76        54.83 o                         
  -9  12   5        919.57        994.10        45.28 o                         
  -8  12   5         31.54         54.24        18.69 o                         
  -7  12   5        555.20        603.63        35.40 o                         
  -6  12   5        560.57        582.50        36.95 o                         
  -5  12   5        634.03        637.28        36.28 o                         
  -4  12   5        499.25        548.51        36.72 o                         
  -3  12   5       1082.02       1101.98        37.38 o                         
  -2  12   5        370.56        359.68        55.39 o                         
  -1  12   5        527.13        411.50        30.42 o                         
   0  12   5        773.03        620.57        33.48 o                         
   1  12   5         46.47         63.59        20.47 o                         
   2  12   5          4.95         33.30        16.19 o                         
   3  12   5         17.03         20.91        17.88 o                         
   4  12   5        243.92        296.72        30.60 o                         
   5  12   5         85.41         93.86        20.79 o                         
   6  12   5        100.54         87.80        20.79 o                         
   7  12   5         15.02         38.61        17.88 o                         
   8  12   5        118.47        143.65        21.90 o                         
   9  12   5         10.74          9.91        17.55 o                         
  10  12   5        281.68        249.95        28.70 o                         
  11  12   5        152.38        161.12        23.80 o                         
  12  12   5        240.54        224.95        28.04 o                         
  13  12   5         51.52         29.13        23.27 o                         
  14  12   5         40.52         44.64        24.06 o                         
  15  12   5         97.87         89.86        26.34 o                         
  16  12   5         23.01          9.25        26.70 o                         
 -15  13   5         49.51         29.24        25.84 o                         
 -14  13   5        242.75        234.35        34.46 o                         
 -13  13   5         61.10         62.44        27.75 o                         
 -12  13   5        103.10         79.48        22.89 o                         
 -11  13   5         12.52        -11.23        19.62 o                         
 -10  13   5        100.77         99.44        22.08 o                         
  -9  13   5         52.75         14.62        20.89 o                         
  -8  13   5        436.17        453.08        33.81 o                         
  -7  13   5        982.01        814.60        42.10 o                         
  -6  13   5         50.70         42.37        20.74 o                         
  -5  13   5         22.56         24.39        18.69 o                         
  -4  13   5        276.63        256.01        33.38 o                         
  -3  13   5          7.92        -12.66        19.39 o                         
  -2  13   5          6.25        -11.47        15.32 o                         
  -1  13   5         30.86        -14.45        14.45 o                         
   0  13   5         29.24         17.88        16.19 o                         
   1  13   5         90.89        107.00        22.60 o                         
   2  13   5         23.54         20.48        16.38 o                         
   3  13   5         18.92          7.93        17.55 o                         
   4  13   5        271.78        268.78        28.62 o                         
   5  13   5          3.15          3.52        19.61 o                         
   6  13   5        256.23        227.44        26.77 o                         
   7  13   5         33.94         33.64        18.69 o                         
   8  13   5          0.00         13.45        18.69 o                         
   9  13   5         21.20         31.94        29.18 o                         
  10  13   5        234.54        278.34        28.25 o                         
  11  13   5        641.53        760.03        40.20 o                         
  12  13   5         12.89          1.21        24.06 o                         
  13  13   5        154.03        132.93        28.72 o                         
  14  13   5         42.73         16.82        36.53 o                         
 -12  14   5         48.30         62.71        25.05 o                         
 -11  14   5         21.39         10.35        20.79 o                         
 -10  14   5          1.46        -18.69        18.69 o                         
  -9  14   5         44.12          4.40        20.83 o                         
  -8  14   5         23.18          0.14        19.17 o                         
  -7  14   5        139.17        125.89        24.40 o                         
  -6  14   5         23.22         10.88        21.65 o                         
  -5  14   5         16.36        -29.37        29.37 o                         
  -4  14   5          5.39          9.79        28.04 o                         
  -3  14   5         12.98        -19.39        19.39 o                         
  -2  14   5         17.92         -3.36        19.94 o                         
  -1  14   5         38.39         93.76        25.12 o                         
   0  14   5         48.24         39.66        19.48 o                         
   1  14   5         32.49          0.00        17.55 o                         
   2  14   5          2.44          4.63        17.55 o                         
   3  14   5        255.59        250.97        28.25 o                         
   4  14   5         21.91         17.74        20.17 o                         
   5  14   5          4.43         38.48        24.83 o                         
   6  14   5          0.69         25.71        20.79 o                         
   7  14   5        588.74        662.97        64.13 o                         
   8  14   5          4.79         47.96        22.89 o                         
   9  14   5         50.67         66.12        22.89 o                         
  10  14   5          7.39         31.32        21.46 o                         
  11  14   5        224.32        219.19        33.02 o                         
  -8  15   5         12.35         36.01        25.84 o                         
  -7  15   5        124.91        118.60        30.56 o                         
  -6  15   5          5.64        -20.43        20.43 o                         
  -5  15   5         51.53        -13.88        30.71 o                         
  -4  15   5          3.99         20.68        21.65 o                         
  -3  15   5        361.72        277.49        48.06 o                         
  -2  15   5          4.81         45.85        24.06 o                         
  -1  15   5         45.06         16.23        23.35 o                         
   0  15   5          4.57        -10.88        44.06 o                         
   1  15   5          2.96          5.10        29.24 o                         
   2  15   5          0.00          1.25        21.07 o                         
   3  15   5        120.43         67.79        35.45 o                         
   4  15   5         27.24         45.75        25.84 o                         
   5  15   5         16.46         12.33        26.34 o                         
   6  15   5          1.33          2.87        23.83 o                         
   7  15   5        822.06        827.89        64.32 o                         
   8  15   5          0.35         50.45        35.53 o                         
 -26   0   6         35.74         74.00        39.24 o                         
 -25   0   6          2.25        101.75        39.24 o                         
 -24   0   6       5201.71       5517.33       160.15 o                         
 -23   0   6         10.81         21.02        35.53 o                         
 -22   0   6       1658.82       1637.26       120.25 o                         
 -21   0   6        796.19        899.15       101.75 o                         
 -20   0   6        335.34        384.55        48.73 o                         
 -19   0   6          2.89         15.42        28.89 o                         
 -18   0   6      10713.65       9706.56       192.87 o                         
 -17   0   6        611.55        605.77        38.07 o                         
 -16   0   6         67.36         27.75        11.70 o                         
 -15   0   6        307.39        311.19        21.77 o                         
 -14   0   6        796.90        818.21        32.04 o                         
 -13   0   6         84.28         92.50        13.27 o                         
 -12   0   6        553.34        588.11        23.83 o                         
 -11   0   6         28.00         24.05        10.88 o                         
 -10   0   6       3601.15       3565.88        69.02 o                         
  -9   0   6        209.96        193.99        17.36 o                         
  -8   0   6       1020.89        973.04        25.55 o                         
  -7   0   6         10.85          3.70         8.28 o                         
  -6   0   6        859.30       1031.57        24.86 o                         
  -5   0   6        445.34        408.68        25.77 o                         
  -4   0   6       5393.91       5262.26        62.77 o                         
  -3   0   6        725.60        680.67        20.03 o                         
  -2   0   6      13351.04      12303.59       121.81 o                         
  -1   0   6        113.82        131.69        10.88 o                         
   0   0   6       5765.64       7229.67        81.42 o                         
   1   0   6          0.93          1.85         6.99 o                         
   2   0   6        135.07        138.13        10.88 o                         
   3   0   6          4.57         -5.55         6.99 o                         
   4   0   6        338.40        409.58        17.60 o                         
   5   0   6         15.65         25.90         8.01 o                         
   6   0   6      20704.46      21827.40       201.83 o                         
   7   0   6         22.99         32.38        18.69 o                         
   8   0   6        927.74        879.83        35.74 o                         
   9   0   6         32.47         27.75         9.25 o                         
  10   0   6        998.61        991.91        52.78 o                         
  11   0   6         87.49         86.10        11.50 o                         
  12   0   6         42.19         51.54        10.88 o                         
  13   0   6        155.41        163.40        16.83 o                         
  14   0   6       1191.10       1153.52        34.26 o                         
  15   0   6        405.83        411.82        24.03 o                         
  16   0   6        681.45        725.39        39.18 o                         
  17   0   6         83.18         87.19        19.04 o                         
  18   0   6       3130.01       2876.20       101.22 o                         
  19   0   6          0.00          9.25        26.16 o                         
  20   0   6       1740.01       1963.80        91.57 o                         
  21   0   6        118.92         92.50        32.70 o                         
  22   0   6       1773.29       1727.71        94.67 o                         
  23   0   6          0.70        -18.50        69.38 o                         
  24   0   6        262.96        231.62        52.33 o                         
  25   0   6         61.08        151.08        48.73 o                         
 -26   1   6         51.09         87.16        29.80 o                         
 -25   1   6         19.45         25.11        26.34 o                         
 -24   1   6       1707.72       1617.54        65.56 o                         
 -23   1   6        147.56        191.31        31.87 o                         
 -22   1   6        189.05        166.16        28.72 o                         
 -21   1   6        187.94        188.87        28.72 o                         
 -20   1   6        105.11        102.17        25.12 o                         
 -19   1   6          8.08        -22.44        22.44 o                         
 -18   1   6       2928.12       2945.48        69.64 o                         
 -17   1   6        291.69        304.57        21.14 o                         
 -16   1   6        849.42        850.48        33.71 o                         
 -15   1   6        144.35        120.46        14.88 o                         
 -14   1   6         31.13         24.83         7.97 o                         
 -13   1   6         19.22         17.09         9.31 o                         
 -12   1   6       1591.51       1515.70        29.28 o                         
 -11   1   6          2.74          2.41         6.24 o                         
 -10   1   6        121.65        108.03         9.38 o                         
  -9   1   6        136.04        150.11        14.40 o                         
  -8   1   6       1281.99       1199.54        23.11 o                         
  -7   1   6        493.09        525.49        19.11 o                         
  -6   1   6       2535.47       2608.10        34.44 o                         
  -5   1   6       1557.38       1459.03        24.66 o                         
  -4   1   6       1520.30       1511.30        25.09 o                         
  -3   1   6        116.55        113.15         9.22 o                         
  -2   1   6          6.01         13.36         5.58 o                         
  -1   1   6        383.00        304.28        11.51 o                         
   0   1   6      10119.56       9787.81        71.49 o                         
   1   1   6        140.69        141.07         8.94 o                         
   2   1   6       3395.01       3609.85        35.64 o                         
   3   1   6         89.77         95.22         7.70 o                         
   4   1   6       3142.48       3384.73        34.34 o                         
   5   1   6        103.78        122.37         8.56 o                         
   6   1   6       2732.15       3309.02        34.65 o                         
   7   1   6          1.94          1.85         4.94 o                         
   8   1   6         21.45         49.98         6.45 o                         
   9   1   6        165.45        193.44        10.13 o                         
  10   1   6       2707.85       2495.88        32.55 o                         
  11   1   6        373.31        361.66        14.21 o                         
  12   1   6        158.01        147.14        11.28 o                         
  13   1   6         29.12         19.45         7.83 o                         
  14   1   6         78.76         76.66        10.93 o                         
  15   1   6        766.38        745.72        23.77 o                         
  16   1   6        272.01        320.51        23.80 o                         
  17   1   6        537.98        506.81        29.27 o                         
  18   1   6          5.05        -14.06        14.06 o                         
  19   1   6        513.85        552.33        43.74 o                         
  20   1   6         46.79         22.10        20.43 o                         
  21   1   6        598.52        596.49        46.73 o                         
  22   1   6       1555.91       1692.80        66.76 o                         
  23   1   6         76.84         62.11        28.61 o                         
  24   1   6         66.21        104.41        30.56 o                         
  25   1   6          6.78        -18.24        27.16 o                         
 -26   2   6         26.10         -6.73        25.12 o                         
 -25   2   6          7.68         30.23        25.84 o                         
 -24   2   6       5341.94       5339.40       180.38 o                         
 -23   2   6          0.19         44.64        24.06 o                         
 -22   2   6        446.64        424.18        40.05 o                         
 -21   2   6          4.31         50.21        22.42 o                         
 -20   2   6        412.93        433.54        30.79 o                         
 -19   2   6          5.11         10.93        15.90 o                         
 -18   2   6        692.15        644.01        34.22 o                         
 -17   2   6        342.80        312.33        29.82 o                         
 -16   2   6         42.55         42.10        11.09 o                         
 -15   2   6        106.40        116.03        13.22 o                         
 -14   2   6        377.55        373.48        20.16 o                         
 -13   2   6         14.63         20.93         8.10 o                         
 -12   2   6         79.77         69.49         8.59 o                         
 -11   2   6        273.84        282.48        18.13 o                         
 -10   2   6        630.41        703.92        20.85 o                         
  -9   2   6         75.19         91.26        10.18 o                         
  -8   2   6        209.26        219.46        13.27 o                         
  -7   2   6        261.49        223.89        12.65 o                         
  -6   2   6        310.30        325.63        14.70 o                         
  -5   2   6        142.35        129.81        10.83 o                         
  -4   2   6       8914.85       8823.54        74.06 o                         
  -3   2   6          3.64         -2.64         6.99 o                         
  -2   2   6       3570.62       3462.50        34.55 o                         
  -1   2   6      10584.95      10501.01        76.05 o                         
   0   2   6         64.09         29.35         6.84 o                         
   1   2   6       2150.80       2074.07        25.77 o                         
   2   2   6       3690.06       3917.42        38.02 o                         
   3   2   6       5092.72       5247.52        52.24 o                         
   4   2   6        155.36        151.94        11.64 o                         
   5   2   6       1123.99       1265.44        24.25 o                         
   6   2   6         27.35         63.33        11.25 o                         
   7   2   6        717.41        714.97        19.77 o                         
   8   2   6          2.15         -1.16         5.85 o                         
   9   2   6       1356.26       1251.41        24.91 o                         
  10   2   6         10.86          2.74         6.38 o                         
  11   2   6        873.21        864.83        22.28 o                         
  12   2   6         17.27         16.30         7.35 o                         
  13   2   6        536.23        522.98        21.53 o                         
  14   2   6          6.89          6.01         6.63 o                         
  15   2   6         68.79         59.20        14.48 o                         
  16   2   6        805.89        772.71        40.27 o                         
  17   2   6        184.84        175.38        20.27 o                         
  18   2   6       3130.00       3181.84        63.69 o                         
  19   2   6       1983.04       1876.97        52.44 o                         
  20   2   6          0.82          2.04        15.90 o                         
  21   2   6        586.88        587.57        36.75 o                         
  22   2   6        104.16         85.49        38.72 o                         
  23   2   6         72.96         44.88        27.16 o                         
  24   2   6        222.28        318.38        38.59 o                         
  25   2   6        210.93        231.70        37.54 o                         
 -25   3   6        169.40        182.25        47.27 o                         
 -24   3   6         93.98         81.36        27.16 o                         
 -23   3   6          6.10         22.28        25.12 o                         
 -22   3   6        124.74        115.55        28.02 o                         
 -21   3   6          0.16         10.19        22.29 o                         
 -20   3   6        137.43        147.95        20.79 o                         
 -19   3   6        142.87         80.61        19.61 o                         
 -18   3   6        254.69        257.25        24.40 o                         
 -17   3   6        657.36        616.90        28.57 o                         
 -16   3   6         90.37         67.67        14.21 o                         
 -15   3   6        181.35        213.73        15.65 o                         
 -14   3   6          0.22         -9.66         9.66 o                         
 -13   3   6         31.57         30.72        10.22 o                         
 -12   3   6        289.19        308.79        16.23 o                         
 -11   3   6       1280.97       1270.59        28.00 o                         
 -10   3   6        181.31        194.91        12.92 o                         
  -9   3   6        456.85        410.47        17.54 o                         
  -8   3   6        277.98        276.45        15.69 o                         
  -7   3   6       1518.50       1522.41        27.20 o                         
  -6   3   6         37.24         38.09         8.46 o                         
  -5   3   6         58.81         41.25         8.01 o                         
  -4   3   6         62.56        110.90        15.10 o                         
  -3   3   6        644.90        563.82        17.54 o                         
  -2   3   6         52.68         48.72         6.06 o                         
  -1   3   6          3.91         -4.02         6.02 o                         
   0   3   6        857.58        843.73        17.48 o                         
   1   3   6       1291.25       1400.20        20.52 o                         
   2   3   6        524.66        575.68        17.17 o                         
   3   3   6         34.34         45.74         8.01 o                         
   4   3   6       2313.88       2385.57        33.85 o                         
   5   3   6       1643.83       1614.26        35.36 o                         
   6   3   6        315.65        349.89        16.23 o                         
   7   3   6        837.92        862.56        22.28 o                         
   8   3   6          0.07          2.31         7.29 o                         
   9   3   6          5.68         -5.29         6.99 o                         
  10   3   6       1200.15       1249.05        26.65 o                         
  11   3   6       1002.98        989.06        26.39 o                         
  12   3   6        512.19        509.27        19.75 o                         
  13   3   6       7048.49       6851.50        72.52 o                         
  14   3   6       1429.80       1443.21        31.43 o                         
  15   3   6       5037.53       5019.20        69.13 o                         
  16   3   6        249.62        258.86        18.96 o                         
  17   3   6       1045.46       1075.38        40.50 o                         
  18   3   6        313.22        285.85        25.51 o                         
  19   3   6        864.58        790.67        53.21 o                         
  20   3   6        553.61        537.41        35.16 o                         
  21   3   6         28.59          2.25        16.45 o                         
  22   3   6         47.31         86.98        21.46 o                         
  23   3   6         32.15         74.60        23.42 o                         
  24   3   6        540.43        479.16        44.63 o                         
 -25   4   6         50.27          2.52        25.12 o                         
 -24   4   6          3.35         22.70        25.12 o                         
 -23   4   6        115.07         77.70        24.82 o                         
 -22   4   6         13.60          0.39        21.31 o                         
 -21   4   6         95.45         64.59        20.79 o                         
 -20   4   6          8.17         -3.16        14.27 o                         
 -19   4   6          0.62         10.57        15.90 o                         
 -18   4   6          4.04        -11.43        14.45 o                         
 -17   4   6        553.69        618.58        29.25 o                         
 -16   4   6         53.52         40.62        14.61 o                         
 -15   4   6        270.28        308.32        18.52 o                         
 -14   4   6        263.93        268.58        17.60 o                         
 -13   4   6         21.17         13.54        10.22 o                         
 -12   4   6        110.87        108.23        12.65 o                         
 -11   4   6        366.80        385.63        18.75 o                         
 -10   4   6         43.63         32.07         9.66 o                         
  -9   4   6      12394.88      12201.51       112.66 o                         
  -8   4   6       1876.28       1846.47        32.36 o                         
  -7   4   6         13.95         10.28         8.01 o                         
  -6   4   6          0.01         15.42         8.01 o                         
  -5   4   6      15309.41      14894.30       115.28 o                         
  -4   4   6         54.62         44.40         9.66 o                         
  -3   4   6        886.95        973.59        17.01 o                         
  -2   4   6        287.68        314.61        15.28 o                         
  -1   4   6       4023.26       4227.98        41.16 o                         
   0   4   6         32.03         19.87         5.27 o                         
   1   4   6       1148.46       1123.08        19.50 o                         
   2   4   6       1129.42       1179.92        23.98 o                         
   3   4   6       2054.89       2249.09        33.13 o                         
   4   4   6        226.07        259.56        20.06 o                         
   5   4   6        260.90        266.73        14.76 o                         
   6   4   6         74.79         81.07        10.49 o                         
   7   4   6        271.50        333.10        15.21 o                         
   8   4   6        194.48        216.42        15.86 o                         
   9   4   6       1059.20       1008.98        28.63 o                         
  10   4   6         96.38         98.53        11.52 o                         
  11   4   6       1208.25       1262.75        28.64 o                         
  12   4   6         10.93         11.43         8.46 o                         
  13   4   6         30.10         38.21        11.77 o                         
  14   4   6          0.35          7.46         9.22 o                         
  15   4   6       2107.43       2045.71        43.96 o                         
  16   4   6        518.48        539.74        28.27 o                         
  17   4   6       4303.99       4242.36        75.89 o                         
  18   4   6        717.99        728.54        41.40 o                         
  19   4   6       4528.83       4494.93        80.74 o                         
  20   4   6        163.46        183.50        24.00 o                         
  21   4   6         99.34         86.38        29.91 o                         
  22   4   6          2.65          0.69        18.31 o                         
  23   4   6        881.03        878.35        47.41 o                         
  24   4   6        248.31        183.68        34.09 o                         
 -24   5   6         56.93         83.61        29.80 o                         
 -23   5   6         69.49         53.85        22.08 o                         
 -22   5   6          6.32         -8.85        24.93 o                         
 -21   5   6         25.19          7.91        17.44 o                         
 -20   5   6         75.64         64.75        19.61 o                         
 -19   5   6        146.77        126.36        20.96 o                         
 -18   5   6         45.22         57.13        16.45 o                         
 -17   5   6       1781.04       1923.39        45.56 o                         
 -16   5   6         50.31         36.80        14.61 o                         
 -15   5   6         75.19         76.36        13.53 o                         
 -14   5   6        134.96        156.35        14.70 o                         
 -13   5   6        731.90        732.80        26.90 o                         
 -12   5   6         45.33         47.73        11.27 o                         
 -11   5   6         22.89         16.65         9.66 o                         
 -10   5   6         57.41         52.42        10.83 o                         
  -9   5   6        246.19        279.49        17.48 o                         
  -8   5   6        197.65        180.98        13.98 o                         
  -7   5   6       1618.95       1679.58        30.89 o                         
  -6   5   6        284.20        323.22        16.82 o                         
  -5   5   6          1.66          3.47         6.06 o                         
  -4   5   6         37.84         44.03         6.45 o                         
  -3   5   6       2659.51       2579.23        33.65 o                         
  -2   5   6         32.90         29.87         9.38 o                         
  -1   5   6        355.25        435.23        13.61 o                         
   0   5   6         44.32         51.94         8.10 o                         
   1   5   6          6.32          7.93         5.15 o                         
   2   5   6         18.56         16.82         6.21 o                         
   3   5   6        298.38        250.48        13.59 o                         
   4   5   6          0.40         -8.27         8.27 o                         
   5   5   6        739.69        810.26        21.82 o                         
   6   5   6          7.50          2.92         7.62 o                         
   7   5   6         33.66          8.28         7.62 o                         
   8   5   6         84.86         87.17        10.83 o                         
   9   5   6        115.38        137.39        13.27 o                         
  10   5   6         73.85         70.80        11.21 o                         
  11   5   6       1072.30       1039.34        27.59 o                         
  12   5   6        164.62        149.21        16.11 o                         
  13   5   6        181.74        180.73        15.44 o                         
  14   5   6          5.86          2.23         9.93 o                         
  15   5   6       1131.55       1105.60        35.32 o                         
  16   5   6         30.77          3.72        18.62 o                         
  17   5   6        103.49        126.39        20.79 o                         
  18   5   6         28.57         41.42        17.88 o                         
  19   5   6        880.38        874.27        42.42 o                         
  20   5   6          0.42          2.82        17.88 o                         
  21   5   6       1467.93       1459.86        51.59 o                         
  22   5   6          8.49         -0.80        20.27 o                         
  23   5   6         95.66        133.96        23.42 o                         
 -24   6   6         72.60         97.54        33.72 o                         
 -23   6   6         40.25         16.07        20.17 o                         
 -22   6   6          4.78         32.00        20.17 o                         
 -21   6   6          2.74        -17.07        17.07 o                         
 -20   6   6          3.45          0.84        18.69 o                         
 -19   6   6          0.00        -12.50        17.90 o                         
 -18   6   6         43.76         26.10        16.10 o                         
 -17   6   6        409.36        410.33        26.39 o                         
 -16   6   6        237.09        236.56        22.34 o                         
 -15   6   6       1503.40       1567.49        41.37 o                         
 -14   6   6         50.12         29.17        12.32 o                         
 -13   6   6        208.05        236.39        17.94 o                         
 -12   6   6          0.34          1.49        14.84 o                         
 -11   6   6        221.58        255.22        29.35 o                         
 -10   6   6         32.02          9.25        10.49 o                         
  -9   6   6       1228.86       1279.94        28.40 o                         
  -8   6   6         29.41         18.50         9.66 o                         
  -7   6   6          9.93          6.53         8.46 o                         
  -6   6   6          9.00         -1.54         8.01 o                         
  -5   6   6       1586.00       1538.37        24.76 o                         
  -4   6   6          2.42         11.56         6.06 o                         
  -3   6   6         32.58         18.90         6.59 o                         
  -2   6   6        193.39        223.69        11.97 o                         
  -1   6   6         92.50         75.38         8.75 o                         
   0   6   6        471.95        475.78        16.66 o                         
   1   6   6       2134.72       2042.11        28.24 o                         
   2   6   6        747.02        727.96        20.47 o                         
   3   6   6       2296.53       2189.62        35.09 o                         
   4   6   6         20.78         23.13         9.44 o                         
   5   6   6       1640.91       1634.26        31.13 o                         
   6   6   6        688.78        700.63        21.97 o                         
   7   6   6       4645.96       4502.40        54.16 o                         
   8   6   6        645.57        649.03        22.77 o                         
   9   6   6         18.13          0.53         8.16 o                         
  10   6   6        291.51        304.01        17.48 o                         
  11   6   6        163.27        211.25        18.79 o                         
  12   6   6        344.51        369.52        19.24 o                         
  13   6   6       3033.18       2881.99        46.72 o                         
  14   6   6        164.08        154.66        16.68 o                         
  15   6   6        639.82        653.45        30.53 o                         
  16   6   6          6.43         -3.22        11.77 o                         
  17   6   6        124.00        125.86        18.12 o                         
  18   6   6        455.11        469.03        33.48 o                         
  19   6   6         15.56         22.46        17.55 o                         
  20   6   6        228.82        255.76        27.63 o                         
  21   6   6        173.65        145.52        23.42 o                         
  22   6   6         53.53         35.28        20.79 o                         
  23   6   6          2.44          3.08        19.61 o                         
 -23   7   6        248.36        265.37        31.24 o                         
 -22   7   6         27.30         54.18        22.08 o                         
 -21   7   6        109.33         94.28        23.80 o                         
 -20   7   6          7.23        -20.83        20.83 o                         
 -19   7   6         21.06          1.21        17.88 o                         
 -18   7   6         59.88         37.36        19.36 o                         
 -17   7   6        420.57        422.06        28.13 o                         
 -16   7   6          0.14          4.87        14.21 o                         
 -15   7   6          3.24          8.76        14.21 o                         
 -14   7   6          6.30        -10.54        10.54 o                         
 -13   7   6         88.65         78.45        16.98 o                         
 -12   7   6         58.24         41.43        12.35 o                         
 -11   7   6       1152.31       1243.17        32.04 o                         
 -10   7   6        258.38        256.51        18.99 o                         
  -9   7   6         87.71         94.89        12.92 o                         
  -8   7   6          0.80          0.00        10.49 o                         
  -7   7   6       2710.91       2813.56        42.74 o                         
  -6   7   6          0.04         -8.46         8.46 o                         
  -5   7   6       3085.90       3128.63        39.15 o                         
  -4   7   6         19.56          8.79         8.35 o                         
  -3   7   6         96.58        121.10        10.13 o                         
  -2   7   6         82.58         70.72         9.85 o                         
  -1   7   6        583.93        543.89        17.43 o                         
   0   7   6       1616.19       1697.37        27.75 o                         
   1   7   6        163.64        148.57        10.60 o                         
   2   7   6        804.57        858.58        23.11 o                         
   3   7   6       3453.22       3376.01        44.95 o                         
   4   7   6        777.91        825.79        24.44 o                         
   5   7   6        120.09        132.25        12.65 o                         
   6   7   6       6002.01       5863.50        75.51 o                         
   7   7   6       7796.04       7578.58        77.58 o                         
   8   7   6       2490.73       2581.28        41.84 o                         
   9   7   6       2903.89       2799.52        44.79 o                         
  10   7   6       1852.26       1796.24        36.37 o                         
  11   7   6        343.94        304.49        18.19 o                         
  12   7   6        726.54        748.96        34.51 o                         
  13   7   6        383.69        426.90        22.28 o                         
  14   7   6       2057.74       1988.38        45.78 o                         
  15   7   6       1845.32       1897.52        46.02 o                         
  16   7   6        134.93        192.83        20.37 o                         
  17   7   6         41.10         33.37        21.37 o                         
  18   7   6         23.68         15.03        17.18 o                         
  19   7   6          6.47         32.28        25.37 o                         
  20   7   6         16.51         24.80        23.27 o                         
  21   7   6          8.38        -16.61        22.42 o                         
  22   7   6         21.85         35.88        25.84 o                         
 -22   8   6          6.33         41.83        24.06 o                         
 -21   8   6          3.90        -21.65        21.65 o                         
 -20   8   6         88.82         53.34        23.42 o                         
 -19   8   6         66.05         27.75        21.35 o                         
 -18   8   6         24.55         12.29        17.71 o                         
 -17   8   6         99.67         79.55        22.75 o                         
 -16   8   6         83.47         67.31        26.20 o                         
 -15   8   6        375.48        364.52        28.27 o                         
 -14   8   6         32.79         31.29        13.59 o                         
 -13   8   6          4.24         -7.77        14.48 o                         
 -12   8   6        133.23        135.60        17.45 o                         
 -11   8   6        427.42        411.44        22.28 o                         
 -10   8   6          0.01         -2.64        10.49 o                         
  -9   8   6         71.60         69.98        12.65 o                         
  -8   8   6        208.68        217.06        16.54 o                         
  -7   8   6          6.02          4.78         9.93 o                         
  -6   8   6        295.89        302.02        17.54 o                         
  -5   8   6         12.55          2.98         9.88 o                         
  -4   8   6         55.25         42.55        10.40 o                         
  -3   8   6        146.27        167.34        11.93 o                         
  -2   8   6        340.17        390.52        16.45 o                         
  -1   8   6          6.01         14.50         9.06 o                         
   0   8   6        814.91        882.55        24.55 o                         
   1   8   6       2026.22       2043.20        35.37 o                         
   2   8   6         21.51          5.97         9.22 o                         
   3   8   6          4.31         -1.73         9.00 o                         
   4   8   6       5606.54       5407.00        61.68 o                         
   5   8   6       3138.96       3378.13        49.20 o                         
   6   8   6        875.42       1095.75        27.97 o                         
   7   8   6       6307.98       6270.71        69.80 o                         
   8   8   6       2253.88       1896.76        39.22 o                         
   9   8   6       1138.69       1144.62        34.32 o                         
  10   8   6          0.30         10.79        11.33 o                         
  11   8   6       1344.09       1340.24        38.12 o                         
  12   8   6       1646.08       1595.69        40.43 o                         
  13   8   6        115.34        115.96        15.28 o                         
  14   8   6        402.68        433.10        30.42 o                         
  15   8   6        370.54        394.36        33.89 o                         
  16   8   6        868.61        906.71        52.75 o                         
  17   8   6         53.05         70.24        19.17 o                         
  18   8   6        240.28        217.85        45.39 o                         
  19   8   6         88.19         63.05        22.42 o                         
  20   8   6         29.72        -17.97        21.07 o                         
  21   8   6         48.94         41.47        25.84 o                         
 -21   9   6         71.30         52.14        25.12 o                         
 -20   9   6        305.19        330.27        36.56 o                         
 -19   9   6         18.29         -9.10        23.14 o                         
 -18   9   6        159.93        146.37        25.51 o                         
 -17   9   6         62.46         42.55        20.68 o                         
 -16   9   6       1008.29       1065.42        54.41 o                         
 -15   9   6        132.64        110.38        21.35 o                         
 -14   9   6        462.88        450.65        27.22 o                         
 -13   9   6         16.84          6.94        13.79 o                         
 -12   9   6       1710.06       1819.99        43.11 o                         
 -11   9   6        213.59        196.48        26.84 o                         
 -10   9   6         61.13         61.07        13.87 o                         
  -9   9   6         12.88         12.22        10.22 o                         
  -8   9   6          4.08         -3.70        11.64 o                         
  -7   9   6          0.24         -3.30        11.75 o                         
  -6   9   6         25.06         30.41        10.69 o                         
  -5   9   6          7.35         13.02        10.54 o                         
  -4   9   6         23.69         12.33        10.54 o                         
  -3   9   6          0.26          5.14         8.41 o                         
  -2   9   6        369.45        380.46        17.52 o                         
  -1   9   6         25.83         16.96         8.74 o                         
   0   9   6         22.34         13.49        10.99 o                         
   1   9   6        117.25        102.34        13.79 o                         
   2   9   6        109.81         77.90        15.06 o                         
   3   9   6        193.35        187.41        17.24 o                         
   4   9   6       1148.55       1023.05        33.09 o                         
   5   9   6        922.59        910.22        31.48 o                         
   6   9   6          3.25         22.70        12.26 o                         
   7   9   6        168.11        170.72        18.62 o                         
   8   9   6        512.62        414.57        24.74 o                         
   9   9   6        119.22        154.28        17.33 o                         
  10   9   6       8645.95       8301.51        97.82 o                         
  11   9   6        105.40         90.65        24.13 o                         
  12   9   6        706.93        642.52        30.50 o                         
  13   9   6         73.93         64.33        15.28 o                         
  14   9   6        465.16        378.06        27.97 o                         
  15   9   6          2.20         21.80        18.17 o                         
  16   9   6        333.91        338.12        29.06 o                         
  17   9   6         89.99         61.24        21.35 o                         
  18   9   6        220.58        237.34        28.36 o                         
  19   9   6         22.38         42.66        28.04 o                         
  20   9   6        100.20         62.23        30.71 o                         
 -20  10   6        592.83        604.84        46.91 o                         
 -19  10   6        325.42        315.42        38.94 o                         
 -18  10   6        413.69        402.34        34.58 o                         
 -17  10   6        209.84        197.97        34.60 o                         
 -16  10   6         87.79         43.63        29.86 o                         
 -15  10   6         11.86         -5.99        17.07 o                         
 -14  10   6         14.99          7.56        18.67 o                         
 -13  10   6        574.54        581.46        30.64 o                         
 -12  10   6         51.79         82.06        20.68 o                         
 -11  10   6        235.07        259.40        27.64 o                         
 -10  10   6        691.59        664.64        31.72 o                         
  -9  10   6         37.34         46.94        16.68 o                         
  -8  10   6          5.97        -10.34        20.46 o                         
  -7  10   6        223.65        239.98        23.42 o                         
  -6  10   6       2187.45       2110.81        51.59 o                         
  -5  10   6         21.34         42.29        15.90 o                         
  -4  10   6        743.97        738.59        33.48 o                         
  -3  10   6         82.77         68.63        16.45 o                         
  -2  10   6         65.98         47.88        14.45 o                         
  -1  10   6         40.50         21.22        14.45 o                         
   0  10   6       1006.86        969.26        41.37 o                         
   1  10   6         17.96         22.58        14.40 o                         
   2  10   6         51.13         48.10        13.46 o                         
   3  10   6         39.31         37.46        13.46 o                         
   4  10   6        482.33        462.16        35.80 o                         
   5  10   6         79.82         66.52        15.03 o                         
   6  10   6          0.22         -2.10        15.86 o                         
   7  10   6          7.92         18.94        12.82 o                         
   8  10   6        355.00        374.30        24.33 o                         
   9  10   6          1.77          9.99        11.59 o                         
  10  10   6         37.35         33.95        13.79 o                         
  11  10   6         14.24          3.62        22.06 o                         
  12  10   6          0.27         16.19        14.36 o                         
  13  10   6          3.04        -12.51        14.45 o                         
  14  10   6          1.64         -9.13        15.90 o                         
  15  10   6          0.00        -15.03        17.18 o                         
  16  10   6        223.12        137.00        23.42 o                         
  17  10   6         12.47          7.32        20.54 o                         
  18  10   6        214.42        184.27        26.77 o                         
  19  10   6          4.81         11.26        24.06 o                         
 -18  11   6        942.45        929.99        56.56 o                         
 -17  11   6        112.85        147.95        31.01 o                         
 -16  11   6       1547.06       1544.01        61.19 o                         
 -15  11   6         77.19         50.88        27.75 o                         
 -14  11   6         98.21        110.12        26.34 o                         
 -13  11   6          4.43          7.15        18.69 o                         
 -12  11   6       4489.76       4638.37        81.88 o                         
 -11  11   6         33.38         77.49        20.17 o                         
 -10  11   6       6901.69       6899.70       101.16 o                         
  -9  11   6        103.26        103.03        21.35 o                         
  -8  11   6         71.83         29.76        17.88 o                         
  -7  11   6        210.42        200.23        23.72 o                         
  -6  11   6        298.22        270.36        31.24 o                         
  -5  11   6         38.53         28.17        22.33 o                         
  -4  11   6         26.88         39.40        15.90 o                         
  -3  11   6          2.03        -25.37        25.37 o                         
  -2  11   6        491.92        515.35        34.46 o                         
  -1  11   6          0.03        -15.18        15.18 o                         
   0  11   6         65.80         58.91        27.41 o                         
   1  11   6         52.21         42.55        17.02 o                         
   2  11   6        298.34        285.37        27.61 o                         
   3  11   6         89.98         53.09        17.88 o                         
   4  11   6         11.75         30.25        17.33 o                         
   5  11   6        140.40        186.87        39.04 o                         
   6  11   6        287.93        314.79        24.33 o                         
   7  11   6         36.48         37.11        15.50 o                         
   8  11   6         26.63         28.55        19.30 o                         
   9  11   6         30.69         25.57        14.84 o                         
  10  11   6        227.71        216.43        21.58 o                         
  11  11   6        202.56        206.35        21.30 o                         
  12  11   6         41.95         20.23        20.43 o                         
  13  11   6          1.55          7.58        16.78 o                         
  14  11   6         55.31         44.84        20.79 o                         
  15  11   6         24.40         32.30        20.79 o                         
  16  11   6          9.56         62.64        37.71 o                         
  17  11   6          7.61         11.83        20.17 o                         
 -16  12   6        547.81        537.18        46.25 o                         
 -15  12   6          0.15         10.93        25.12 o                         
 -14  12   6        882.63        844.61        52.78 o                         
 -13  12   6          3.74          5.29        19.61 o                         
 -12  12   6       1749.65       1737.60        53.87 o                         
 -11  12   6        107.05        114.98        22.20 o                         
 -10  12   6       1451.34       1506.16        51.59 o                         
  -9  12   6        139.76        132.35        22.89 o                         
  -8  12   6       1167.98       1139.16        53.79 o                         
  -7  12   6          0.20        -14.08        19.83 o                         
  -6  12   6        932.75        882.96        60.55 o                         
  -5  12   6        133.05         98.53        24.06 o                         
  -4  12   6        394.91        350.25        31.87 o                         
  -3  12   6        307.54        279.86        29.80 o                         
  -2  12   6        146.64        100.30        28.46 o                         
  -1  12   6          7.81        -14.70        14.70 o                         
   0  12   6         38.63         11.23        17.55 o                         
   1  12   6        107.34        117.22        23.13 o                         
   2  12   6        275.45        213.97        28.72 o                         
   3  12   6        120.58        145.56        22.56 o                         
   4  12   6         36.31         31.34        18.31 o                         
   5  12   6        258.47        317.30        29.27 o                         
   6  12   6         25.79         48.42        19.17 o                         
   7  12   6        120.39        134.59        27.33 o                         
   8  12   6        447.62        475.71        33.83 o                         
   9  12   6         48.53         47.51        20.48 o                         
  10  12   6        467.43        501.99        42.80 o                         
  11  12   6          6.69         28.63        19.61 o                         
  12  12   6        453.73        372.56        30.97 o                         
  13  12   6          4.16         -7.62        22.70 o                         
  14  12   6        360.98        472.12        38.79 o                         
  15  12   6        221.30        220.73        41.39 o                         
 -14  13   6         50.58         15.86        26.34 o                         
 -13  13   6        369.70        356.82        39.11 o                         
 -12  13   6         36.66         49.33        22.69 o                         
 -11  13   6        658.93        595.64        47.54 o                         
 -10  13   6        433.25        370.47        32.78 o                         
  -9  13   6        199.03        209.09        27.64 o                         
  -8  13   6         87.45         48.63        27.99 o                         
  -7  13   6        847.51        793.11        47.29 o                         
  -6  13   6         33.48         37.00        23.13 o                         
  -5  13   6          0.00         10.79        20.43 o                         
  -4  13   6          8.86         -0.49        19.39 o                         
  -3  13   6        182.91        168.21        27.75 o                         
  -2  13   6         36.61         20.59        26.10 o                         
  -1  13   6         27.61          9.09        18.83 o                         
   0  13   6          0.53         15.93        20.43 o                         
   1  13   6        929.18        930.84        50.56 o                         
   2  13   6         46.42         31.56        19.81 o                         
   3  13   6         83.42         62.23        19.68 o                         
   4  13   6          0.56         13.59        19.17 o                         
   5  13   6         14.99         58.80        22.08 o                         
   6  13   6          4.40         42.20        22.49 o                         
   7  13   6        277.97        341.01        30.53 o                         
   8  13   6        409.63        461.29        38.97 o                         
   9  13   6        190.61        154.31        25.05 o                         
  10  13   6        169.87        151.09        25.05 o                         
  11  13   6          0.33         18.21        19.17 o                         
  12  13   6        241.45        261.64        40.12 o                         
  13  13   6        247.12        219.31        33.37 o                         
 -11  14   6         61.65         34.13        27.11 o                         
 -10  14   6          3.60         34.54        26.70 o                         
  -9  14   6          4.64          9.44        22.42 o                         
  -8  14   6         15.39          0.00        23.13 o                         
  -7  14   6         21.03         35.25        22.92 o                         
  -6  14   6          0.14         24.93        24.06 o                         
  -5  14   6        266.28        181.97        30.56 o                         
  -4  14   6          0.41        -18.83        18.83 o                         
  -3  14   6       1219.62       1221.58       108.15 o                         
  -2  14   6          9.11          9.61        21.07 o                         
  -1  14   6        131.49         92.50        25.12 o                         
   0  14   6          4.19         -2.72        21.65 o                         
   1  14   6         15.54         -9.25        20.43 o                         
   2  14   6          0.08        -18.69        18.69 o                         
   3  14   6        223.64        225.87        30.56 o                         
   4  14   6         29.13         30.06        23.13 o                         
   5  14   6        173.40        162.31        29.80 o                         
   6  14   6         22.90         22.91        27.31 o                         
   7  14   6        929.90        958.94        74.85 o                         
   8  14   6        105.13         85.24        27.74 o                         
   9  14   6         77.85         21.70        28.96 o                         
  10  14   6          9.98         -6.92        22.92 o                         
  -6  15   6          0.13        -23.40        37.46 o                         
  -5  15   6          2.77        -10.18        21.77 o                         
  -4  15   6          0.83         -2.41        24.06 o                         
  -3  15   6         48.84         45.86        37.38 o                         
  -2  15   6          1.99          6.61        22.42 o                         
  -1  15   6        344.40        325.74        39.11 o                         
   0  15   6         16.80         33.04        22.42 o                         
   1  15   6         55.39         23.46        31.95 o                         
   2  15   6          4.36         34.59        24.06 o                         
   3  15   6       1173.92       1128.82       143.97 o                         
   4  15   6         27.42          8.83        22.92 o                         
   5  15   6          0.59        -10.76        22.42 o                         
 -25   1   7         36.96         92.12        31.87 o                         
 -24   1   7       3404.00       3416.94       106.54 o                         
 -23   1   7        162.58        182.33        33.37 o                         
 -22   1   7        604.52        544.67        43.76 o                         
 -21   1   7         16.12         -4.72        22.42 o                         
 -20   1   7          2.27         35.49        22.42 o                         
 -19   1   7        232.29        184.21        29.80 o                         
 -18   1   7         42.26         20.13        21.65 o                         
 -17   1   7          1.32        -10.66        15.87 o                         
 -16   1   7          0.30        -10.35        10.35 o                         
 -15   1   7          6.25          0.95        13.10 o                         
 -14   1   7        788.00        766.16        30.79 o                         
 -13   1   7         56.08         44.47        11.97 o                         
 -12   1   7        101.23         99.57        12.54 o                         
 -11   1   7         52.42         68.11        10.22 o                         
 -10   1   7       1352.49       1360.39        27.68 o                         
  -9   1   7         27.89         29.24         9.22 o                         
  -8   1   7      12110.03      11275.51       139.18 o                         
  -7   1   7       3067.89       3008.57        39.22 o                         
  -6   1   7       1464.31       1508.16        27.28 o                         
  -5   1   7        147.51        156.10        11.26 o                         
  -4   1   7       3303.47       2976.24        37.86 o                         
  -3   1   7        821.02        755.11        19.43 o                         
  -2   1   7        654.60        632.32        17.60 o                         
  -1   1   7       1041.40       1051.13        18.43 o                         
   0   1   7        355.75        360.70        12.99 o                         
   1   1   7        153.38        160.74         9.59 o                         
   2   1   7        304.51        351.62        13.09 o                         
   3   1   7        622.13        694.19        17.48 o                         
   4   1   7         55.71         59.11         6.24 o                         
   5   1   7          7.44         10.18         7.87 o                         
   6   1   7        384.88        453.95        16.18 o                         
   7   1   7        292.46        303.71        12.71 o                         
   8   1   7       3870.78       3655.23        45.42 o                         
   9   1   7         63.80         51.87         7.77 o                         
  10   1   7        202.87        193.31        10.75 o                         
  11   1   7          6.08         17.18         7.35 o                         
  12   1   7       7367.39       6985.61        72.52 o                         
  13   1   7          0.78         -8.64         8.64 o                         
  14   1   7       1187.65       1208.89        35.23 o                         
  15   1   7         80.36         63.51        15.17 o                         
  16   1   7       2537.93       2436.42        55.93 o                         
  17   1   7         87.77        101.18        22.42 o                         
  18   1   7       1763.03       1714.29        58.86 o                         
  19   1   7        460.39        468.63        38.01 o                         
  20   1   7        513.31        472.11        53.41 o                         
  21   1   7         13.61        -21.36        21.36 o                         
  22   1   7        240.70        259.23        31.87 o                         
  23   1   7          1.37          4.92        23.27 o                         
  24   1   7         22.37         12.81        24.69 o                         
 -25   2   7        211.23        168.58        35.27 o                         
 -24   2   7        558.42        598.70        48.40 o                         
 -23   2   7         72.05         68.40        66.76 o                         
 -22   2   7          1.10         23.73        24.06 o                         
 -21   2   7         92.66        109.63        27.16 o                         
 -20   2   7         45.50         53.14        23.27 o                         
 -19   2   7        123.26         81.99        25.12 o                         
 -18   2   7         41.05        -13.88        18.50 o                         
 -17   2   7         49.37         54.72        23.05 o                         
 -16   2   7         41.18         30.86        10.10 o                         
 -15   2   7         37.33         22.46         9.97 o                         
 -14   2   7         19.96         28.41         9.97 o                         
 -13   2   7        343.41        397.37        20.47 o                         
 -12   2   7        134.61        108.87        13.22 o                         
 -11   2   7         94.91         89.81        12.11 o                         
 -10   2   7       1381.97       1316.83        27.49 o                         
  -9   2   7         55.88         54.84        10.22 o                         
  -8   2   7        358.56        362.90        17.17 o                         
  -7   2   7       2243.08       2155.67        33.13 o                         
  -6   2   7        148.15        170.50        12.11 o                         
  -5   2   7        868.19        913.01        33.29 o                         
  -4   2   7       7786.68       7610.39        69.15 o                         
  -3   2   7        151.89        129.00        11.21 o                         
  -2   2   7       1445.48       1405.61        20.63 o                         
  -1   2   7        656.92        741.12        16.45 o                         
   0   2   7       6909.45       7173.20        60.12 o                         
   1   2   7         12.67         12.22         5.84 o                         
   2   2   7        844.79       1021.83        18.89 o                         
   3   2   7         15.88          4.63         5.85 o                         
   4   2   7       1906.74       1943.21        30.73 o                         
   5   2   7          3.46          6.61         6.99 o                         
   6   2   7       4352.78       4019.85        47.63 o                         
   7   2   7          0.27         -5.78         5.85 o                         
   8   2   7        327.23        360.36        18.90 o                         
   9   2   7        179.56        164.69        12.63 o                         
  10   2   7        365.32        357.92        24.98 o                         
  11   2   7        616.94        624.44        22.92 o                         
  12   2   7        603.39        613.33        22.92 o                         
  13   2   7       1406.55       1307.81        30.55 o                         
  14   2   7        119.18         88.73        12.35 o                         
  15   2   7       4699.00       4820.77        68.28 o                         
  16   2   7       2735.33       2621.78        56.61 o                         
  17   2   7        423.73        431.02        32.00 o                         
  18   2   7         38.52         44.64        17.88 o                         
  19   2   7          6.47          0.97        20.03 o                         
  20   2   7        426.62        491.67        57.41 o                         
  21   2   7          0.85        -13.63        19.39 o                         
  22   2   7        178.43        138.13        29.40 o                         
  23   2   7        211.83        168.19        31.87 o                         
  24   2   7         16.83          3.35        23.27 o                         
 -25   3   7         34.36         52.86        26.34 o                         
 -24   3   7        164.03        154.01        31.87 o                         
 -23   3   7          1.54         12.79        23.27 o                         
 -22   3   7          0.83         15.68        24.06 o                         
 -21   3   7        258.31        223.96        31.01 o                         
 -20   3   7         41.42        -10.32        21.07 o                         
 -19   3   7        115.51         92.06        26.34 o                         
 -18   3   7         65.72         54.06        19.17 o                         
 -17   3   7        285.31        255.61        20.74 o                         
 -16   3   7         12.42        -11.39        11.39 o                         
 -15   3   7       1486.28       1518.40        45.77 o                         
 -14   3   7          7.42          9.89         9.70 o                         
 -13   3   7         38.39         24.67        12.11 o                         
 -12   3   7        188.07        236.65        16.23 o                         
 -11   3   7         60.95         52.05        10.83 o                         
 -10   3   7       1384.78       1369.58        30.24 o                         
  -9   3   7       2354.60       2433.19        38.18 o                         
  -8   3   7        479.65        472.14        19.77 o                         
  -7   3   7       1560.75       1630.40        30.09 o                         
  -6   3   7        211.15        225.54        18.01 o                         
  -5   3   7        680.13        666.23        19.77 o                         
  -4   3   7        762.66        721.11        20.11 o                         
  -3   3   7       1180.76       1276.54        26.44 o                         
  -2   3   7        559.82        585.42        21.85 o                         
  -1   3   7        146.71        158.49         9.85 o                         
   0   3   7         13.66          5.62         6.99 o                         
   1   3   7       1806.90       1896.80        26.71 o                         
   2   3   7        484.62        501.26        18.37 o                         
   3   3   7        625.93        656.99        19.12 o                         
   4   3   7        528.56        540.41        19.77 o                         
   5   3   7        482.90        472.68        19.24 o                         
   6   3   7        169.67        168.30        13.38 o                         
   7   3   7       3320.39       3368.20        44.26 o                         
   8   3   7         15.85          0.00         8.01 o                         
   9   3   7       1557.74       1545.09        31.85 o                         
  10   3   7       5440.60       5118.96        72.56 o                         
  11   3   7       4262.62       4278.75        53.96 o                         
  12   3   7       1600.06       1671.31        35.78 o                         
  13   3   7       3287.12       3240.33        48.74 o                         
  14   3   7         13.32          6.86        10.93 o                         
  15   3   7        962.92        982.84        37.58 o                         
  16   3   7        260.77        267.33        28.27 o                         
  17   3   7       1304.13       1246.19        43.41 o                         
  18   3   7        362.49        429.02        30.97 o                         
  19   3   7        628.50        637.36        36.95 o                         
  20   3   7         16.59         27.75        18.69 o                         
  21   3   7        224.82        183.96        31.01 o                         
  22   3   7        185.44        113.94        29.86 o                         
  23   3   7        244.03        233.87        32.82 o                         
 -24   4   7         30.81         56.09        27.16 o                         
 -23   4   7        113.93         77.08        33.82 o                         
 -22   4   7          0.02         51.08        24.06 o                         
 -21   4   7        155.59        217.22        38.67 o                         
 -20   4   7          0.69         -1.54        20.43 o                         
 -19   4   7        172.97        117.73        22.20 o                         
 -18   4   7         45.48          8.21        17.07 o                         
 -17   4   7       1779.06       1924.85        45.62 o                         
 -16   4   7         25.33         26.33        14.54 o                         
 -15   4   7        129.31        145.81        15.69 o                         
 -14   4   7          1.85          7.88        20.04 o                         
 -13   4   7        120.40        133.78        14.07 o                         
 -12   4   7         39.41         50.69        11.64 o                         
 -11   4   7         51.45         31.05        11.52 o                         
 -10   4   7         22.03         25.01        10.83 o                         
  -9   4   7       1334.18       1378.58        31.85 o                         
  -8   4   7        543.70        521.99        21.82 o                         
  -7   4   7        290.97        264.34        18.11 o                         
  -6   4   7          4.07         -1.09        11.27 o                         
  -5   4   7       8164.06       8042.48        75.14 o                         
  -4   4   7          0.42          1.09        10.73 o                         
  -3   4   7        903.09        940.68        22.95 o                         
  -2   4   7        109.96        113.06         9.59 o                         
  -1   4   7      10026.49      10355.80        88.72 o                         
   0   4   7        366.08        377.69        15.59 o                         
   1   4   7       1377.75       1480.62        27.28 o                         
   2   4   7          7.03          1.32         6.41 o                         
   3   4   7        790.02        698.94        20.72 o                         
   4   4   7          3.19          8.16         8.46 o                         
   5   4   7       1358.30       1318.19        27.78 o                         
   6   4   7        253.24        276.41        15.21 o                         
   7   4   7          9.91         -3.24         7.29 o                         
   8   4   7        186.08        179.37        13.98 o                         
   9   4   7         36.42         49.00        14.41 o                         
  10   4   7         15.60         13.30        10.49 o                         
  11   4   7         60.10         58.52        12.40 o                         
  12   4   7        290.07        282.48        20.01 o                         
  13   4   7       3870.50       3676.92        52.66 o                         
  14   4   7        303.14        349.16        27.64 o                         
  15   4   7       5681.88       5406.40        80.67 o                         
  16   4   7        410.49        409.07        25.17 o                         
  17   4   7        405.29        399.48        29.27 o                         
  18   4   7         27.43         27.00        16.45 o                         
  19   4   7         97.36        119.93        20.53 o                         
  20   4   7        412.47        374.95        29.77 o                         
  21   4   7       1105.45       1062.16        69.53 o                         
  22   4   7         59.81         10.19        22.42 o                         
  23   4   7        125.73         95.86        40.05 o                         
 -24   5   7         20.54         16.30        26.34 o                         
 -23   5   7        174.91        174.15        31.87 o                         
 -22   5   7         22.69         11.02        26.70 o                         
 -21   5   7        337.17        352.67        36.56 o                         
 -20   5   7         38.19         24.81        25.86 o                         
 -19   5   7          5.54         20.58        17.07 o                         
 -18   5   7         20.14         26.04        16.68 o                         
 -17   5   7        138.05        140.50        18.49 o                         
 -16   5   7        127.32        114.43        18.05 o                         
 -15   5   7        250.46        245.89        18.83 o                         
 -14   5   7        128.30        127.08        15.69 o                         
 -13   5   7        108.77         93.52        13.53 o                         
 -12   5   7          8.84         12.58        11.64 o                         
 -11   5   7       7243.34       7139.21        76.12 o                         
 -10   5   7        271.49        273.50        18.30 o                         
  -9   5   7         28.26          9.25         9.00 o                         
  -8   5   7        267.63        275.15        16.82 o                         
  -7   5   7        910.69        906.36        24.89 o                         
  -6   5   7          0.00         -8.01         8.01 o                         
  -5   5   7       1031.32       1099.89        26.48 o                         
  -4   5   7        199.75        217.84        13.93 o                         
  -3   5   7       1076.30       1102.77        26.03 o                         
  -2   5   7        106.81        121.85         9.85 o                         
  -1   5   7       1888.63       1882.07        29.25 o                         
   0   5   7         10.12         10.62         5.27 o                         
   1   5   7         14.68          7.19         8.01 o                         
   2   5   7         23.30         14.34         7.31 o                         
   3   5   7         10.74          2.43         7.62 o                         
   4   5   7          2.40         -6.59         6.59 o                         
   5   5   7        281.45        273.14        16.23 o                         
   6   5   7          5.59          7.62         8.46 o                         
   7   5   7       2724.68       2610.53        40.23 o                         
   8   5   7          0.38         -2.57         8.01 o                         
   9   5   7       1858.02       1822.07        35.25 o                         
  10   5   7          1.58         -8.73         8.73 o                         
  11   5   7        253.79        232.08        16.87 o                         
  12   5   7         67.25         53.61        10.69 o                         
  13   5   7         27.80         25.35        10.54 o                         
  14   5   7        157.59        143.28        16.68 o                         
  15   5   7       1861.57       1866.14        45.00 o                         
  16   5   7         53.38          1.24        13.79 o                         
  17   5   7         47.53         32.63        16.78 o                         
  18   5   7         20.74         -5.08        14.86 o                         
  19   5   7       1401.24       1315.25        48.60 o                         
  20   5   7        107.87        123.81        22.88 o                         
  21   5   7        120.38        123.59        35.48 o                         
  22   5   7         19.90         11.74        17.83 o                         
 -23   6   7          0.13          0.42        25.12 o                         
 -22   6   7          4.05         22.70        25.12 o                         
 -21   6   7         42.83         59.89        20.79 o                         
 -20   6   7          4.75          9.39        19.17 o                         
 -19   6   7        204.75        167.02        23.18 o                         
 -18   6   7         68.27         51.70        18.49 o                         
 -17   6   7        215.46        221.70        21.58 o                         
 -16   6   7          3.94          1.46        14.21 o                         
 -15   6   7          1.60          8.57        19.38 o                         
 -14   6   7        136.40        146.46        16.82 o                         
 -13   6   7         74.46         56.57        13.93 o                         
 -12   6   7        492.75        540.76        27.80 o                         
 -11   6   7        269.75        249.93        26.98 o                         
 -10   6   7         92.65         86.69        13.93 o                         
  -9   6   7        234.58        235.94        17.17 o                         
  -8   6   7         36.50         26.04        10.83 o                         
  -7   6   7        692.38        751.17        25.09 o                         
  -6   6   7          5.62          2.69         9.33 o                         
  -5   6   7       1226.02       1379.96        29.58 o                         
  -4   6   7        178.37        167.60        17.46 o                         
  -3   6   7       3042.28       2918.65        42.42 o                         
  -2   6   7         74.70         61.88         8.75 o                         
  -1   6   7       5472.81       5096.43        52.01 o                         
   0   6   7        500.34        502.35        17.35 o                         
   1   6   7        182.94        192.90        13.59 o                         
   2   6   7         94.98        103.20        14.11 o                         
   3   6   7       1134.28       1180.21        26.82 o                         
   4   6   7        505.95        479.15        20.93 o                         
   5   6   7       1358.54       1397.55        30.18 o                         
   6   6   7          0.58         -8.46         8.46 o                         
   7   6   7          8.88         -1.71         9.77 o                         
   8   6   7         33.89         30.06        10.22 o                         
   9   6   7       1160.73       1119.31        30.04 o                         
  10   6   7        101.57         93.26        14.07 o                         
  11   6   7          1.58         -4.47        14.31 o                         
  12   6   7         35.92         34.04        11.64 o                         
  13   6   7        421.81        395.40        22.28 o                         
  14   6   7          6.80         11.47        11.64 o                         
  15   6   7          8.11        -11.66        15.86 o                         
  16   6   7          5.09        -16.50        19.30 o                         
  17   6   7          0.22         -6.26        15.41 o                         
  18   6   7        193.57        178.19        23.42 o                         
  19   6   7          0.31          6.43        17.88 o                         
  20   6   7         11.21          2.21        20.09 o                         
  21   6   7        225.96        190.59        27.07 o                         
  22   6   7          0.50         11.64        19.70 o                         
 -22   7   7          3.29         28.09        22.89 o                         
 -21   7   7        548.10        516.93        36.28 o                         
 -20   7   7         43.13         39.87        21.35 o                         
 -19   7   7        189.73        158.54        25.05 o                         
 -18   7   7         37.03         28.11        17.33 o                         
 -17   7   7         19.51         -0.32        15.58 o                         
 -16   7   7        122.18        123.77        20.51 o                         
 -15   7   7        361.82        389.59        26.97 o                         
 -14   7   7        124.79        105.78        16.56 o                         
 -13   7   7       1247.30       1308.60        36.43 o                         
 -12   7   7          3.39          3.08        12.11 o                         
 -11   7   7          4.19        -10.83        10.83 o                         
 -10   7   7        448.59        483.69        24.04 o                         
  -9   7   7          1.92         11.10        11.64 o                         
  -8   7   7        784.26        789.01        27.20 o                         
  -7   7   7         46.09         38.71        10.83 o                         
  -6   7   7          0.11          2.55         9.93 o                         
  -5   7   7         11.49         15.31         9.93 o                         
  -4   7   7        242.17        246.09        16.82 o                         
  -3   7   7        620.21        665.89        29.68 o                         
  -2   7   7         38.06         19.10         9.22 o                         
  -1   7   7        520.92        541.99        19.19 o                         
   0   7   7       3183.60       3203.33        45.39 o                         
   1   7   7        132.76        161.93        13.53 o                         
   2   7   7         14.56         21.89        11.67 o                         
   3   7   7      13367.67      12864.25       110.50 o                         
   4   7   7       3389.07       3275.91        61.04 o                         
   5   7   7       2791.22       2934.09        45.67 o                         
   6   7   7       2228.09       2146.48        38.62 o                         
   7   7   7       5955.55       5692.78        66.96 o                         
   8   7   7       1245.92       1143.27        29.95 o                         
   9   7   7        595.35        588.50        24.25 o                         
  10   7   7        182.51        207.31        16.82 o                         
  11   7   7        318.30        352.63        29.20 o                         
  12   7   7       1892.47       1886.17        38.97 o                         
  13   7   7         26.55         40.56        12.35 o                         
  14   7   7         79.68        110.38        18.49 o                         
  15   7   7        133.61        120.58        17.93 o                         
  16   7   7          1.56         27.45        14.36 o                         
  17   7   7        108.77        110.59        18.77 o                         
  18   7   7         22.64         20.81        28.04 o                         
  19   7   7          3.00          5.51        21.07 o                         
  20   7   7         28.01         65.17        25.12 o                         
  21   7   7        190.67        195.09        30.56 o                         
 -21   8   7         21.68         37.42        25.37 o                         
 -20   8   7        125.51         64.75        22.89 o                         
 -19   8   7        170.22        196.86        28.01 o                         
 -18   8   7        393.07        415.41        34.35 o                         
 -17   8   7        288.93        263.00        30.24 o                         
 -16   8   7        223.03        253.00        25.79 o                         
 -15   8   7         45.80         22.46        16.10 o                         
 -14   8   7         12.28          8.45        12.65 o                         
 -13   8   7         74.96         70.58        16.38 o                         
 -12   8   7        174.52        152.45        17.94 o                         
 -11   8   7        308.72        332.31        21.39 o                         
 -10   8   7          6.34         15.91        11.64 o                         
  -9   8   7          2.88         -5.69        11.21 o                         
  -8   8   7        127.72        108.42        14.36 o                         
  -7   8   7          3.17          2.96        11.64 o                         
  -6   8   7        187.02        183.50        15.46 o                         
  -5   8   7          5.99         -5.95        10.22 o                         
  -4   8   7          6.80          8.29         9.93 o                         
  -3   8   7        542.89        538.92        22.60 o                         
  -2   8   7       6369.39       6177.80        83.42 o                         
  -1   8   7        413.79        442.59        22.83 o                         
   0   8   7          2.16         21.05        14.71 o                         
   1   8   7       4970.25       4840.01        58.71 o                         
   2   8   7       3653.74       3937.12        52.53 o                         
   3   8   7         76.38        127.14        16.59 o                         
   4   8   7       9699.58       9337.74        90.41 o                         
   5   8   7       1081.17        997.59        28.31 o                         
   6   8   7       1406.42       1472.57        33.89 o                         
   7   8   7        237.21        217.70        17.94 o                         
   8   8   7       2651.47       2612.70        45.50 o                         
   9   8   7        703.27        727.87        33.48 o                         
  10   8   7        100.04         50.07        14.61 o                         
  11   8   7        248.61        262.27        20.90 o                         
  12   8   7        459.35        401.00        24.97 o                         
  13   8   7        210.21        180.86        19.46 o                         
  14   8   7        175.28        157.59        22.56 o                         
  15   8   7        140.33        116.33        21.78 o                         
  16   8   7         24.38        -15.90        15.90 o                         
  17   8   7          3.45         23.33        23.57 o                         
  18   8   7        286.99        349.04        43.44 o                         
  19   8   7          0.84        -18.14        21.07 o                         
  20   8   7         55.45         33.00        22.92 o                         
 -20   9   7         70.49         50.88        29.37 o                         
 -19   9   7         27.24        -20.53        20.53 o                         
 -18   9   7        391.70        432.16        34.58 o                         
 -17   9   7          0.62         19.82        19.61 o                         
 -16   9   7        958.87       1025.46        47.86 o                         
 -15   9   7          3.95         21.86        18.69 o                         
 -14   9   7         78.94        105.75        17.71 o                         
 -13   9   7         27.07          1.01        14.61 o                         
 -12   9   7        107.56         81.02        15.98 o                         
 -11   9   7         42.21         25.97        13.22 o                         
 -10   9   7        443.94        424.05        23.46 o
[truncated: 220,807 more chars]
